# Supplementary material for: The impact of digital financial development on corporate leverage ratio: The case of a-share listed non-financial enterprises in China’s Shanghai and Shenzhen stock exchanges
Source: PLoS One. 2024 Aug 12;19(8):e0302978. doi: 10.1371/journal.pone.0302978 (PMC11318853; doi:10.1371/journal.pone.0302978)
Supplement: S1 File — (ZIP) [file pone.0302978.s001.zip]

Archive with 4 entries (4 files):
- S1.xlsx
- S2.docx
- S3.do
- S4.dta
