# Supplementary material for: The impact of digital financial development on corporate leverage ratio: The case of a-share listed non-financial enterprises in China’s Shanghai and Shenzhen stock exchanges
Source: PLoS One. 2024 Aug 12;19(8):e0302978. doi: 10.1371/journal.pone.0302978 (PMC11318853; doi:10.1371/journal.pone.0302978)
Supplement: S1 File — (ZIP) [file pone.0302978.s001.zip › S1.xlsx]

## Sheet: Sheet1
2	2010-01-01	26.0969	0.746861	0.050048	0.176802	0.0103751	0.037496	1.16539	0	2.99573	3.13549	0.1473	0.279828	0.005656	18.9483	10.6	10.0093	0.601244	0.145617	5.93895	广东省	K70			1	0	1	0.0099426	0.0099426	7.73	3.11393	0.0227302	0.0226058	0.0441206	0.108976	0.212149	0.40188	0.973967	0.72245	0.96648
2	2011-01-01	26.4143	0.770997	0.045325	0.189507	0.0114427	0.415447	1.04268	0	3.04452	3.17805	0.1473	0.322359	0.005388	17.323	9.5	8.9147	0.677645	0.0933523	5.93895	广东省	K70			1	0	1	0.00710217	0.00710217	7.88	4.82855	0.0174081	0.0173884	0.0281181	0.0798423	0.149339	1.24551	2.92441	0.73791	0.94247
2	2012-01-01	26.6603	0.783163	0.046407	0.208875	0.00983617	0.436505	1.07689	0	3.09104	3.21888	0.1472	0.315165	0.004256	14.3917	7.9	7.3258	0.685936	0.0972273	5.93895	广东省	K70	0.3935	3.6725	1	0	1	0.00741646	0.00741646	8.33	4.79981	0.0181623	0.0180778	0.0284313	0.51551	0.948264	1.15945	2.89871	0.71867	0.9564
2	2013-01-01	26.8954	0.77997	0.042651	0.195093	0.00401471	0.313263	0.968694	0	3.13549	3.2581	0.147	0.27693	0.004444	13.5889	7.8	7.2361	0.68639	0.0935801	5.93895	广东省	K70	0.5033	3.9186	1	0	1	0.00658487	0.00658487	8.64	2.96806	0.0246969	0.0245736	0.0314288	1.47795	2.89871	1.29517	3.37164	0.947	1.27716
2	2014-01-01	26.9546	0.772046	0.039059	0.174285	0.0820694	0.081002	1.06491	0	3.17805	3.29584	0.1491	1.25122	0.00454	11.0119	7.3	6.7577	0.679874	0.0921721	5.93895	广东省	K70	0.545	3.9982	1	0	1	0.00437768	0.00437768	9.3	2.04642	0.0225139	0.0229147	0.043047	1.10089	1.95044	1.21905	3.37164	0.68061	1.11929
2	2015-01-01	27.1388	0.777015	0.046351	0.205782	0.0262492	0.335828	1.19235	0	3.21888	3.3322	0.1523	1.81117	0.008044	13.3431	6.9	6.3862	0.687167	0.0898487	5.93895	广东省	K70	0.6497	4.17393	1	0	1	0.00244305	0.00244305	9.68	2.58087	0.0314157	0.0315986	0.0583254	1.68881	3.37164	1.35579	3.37164	0.43869	0.65177
2	2016-01-01	27.4455	0.805367	0.039322	0.190279	0.0476313	0.229754	1.06901	0	3.2581	3.3673	0.1524	1.91612	0.008199	11.3331	6.7	6.2157	0.698226	0.107141	5.93895	广东省	K70	0.7081	4.26	1	0	1	0.00662045	0.00662045	7.76	2.26376	0.0348714	0.0350861		1.07763	2.08624	1.22708	3.10754	1.05507	1.06339
2	2017-01-01	27.784	0.839813	0.037283	0.213626	0.0706423	0.010063	1.11796	0	3.29584	3.4012	0.2938	0.939851	0.006092	8.1098	6.9	6.4437	0.727127	0.112685	5.93895	广东省	K70	0.8109	4.39556	1	0	1	0.00854377	0.00854377	7.96	2.16812	0.0241014	0.0241741	0.0473939	1.58389	3.10754	1.39497	3.10754	0.53902	0.80232
2	2018-01-01	28.0554	0.845856	0.03658	0.233355	0.0219931	0.225537	1.01574	0	3.3322	3.43399	0.2938	1.04774	0.007545	6.9911	6.5892	6.0945	0.733959	0.111898	5.93895	广东省	K70	0.9204	4.52222	1	0	1	0.0201511	0.0201511	8.16	2.84979	0.0267987	0.0269522	0.0451323	0.521146	1.0213	0.521146	1.0213	0.99666	1.2845
2	2019-01-01	28.1791	0.843589	0.033839	0.217825	0.0264096	0.235873	1.04627	0	3.3673	3.46574	0.2869	0.902475	0.007168	8.8823	6.1	5.646	0.735643	0.107947	5.93895	广东省	K70			1	0	1	0.0155913	0.0155913	8.37	3.84762	0.0183658	0.0184634	0.0299294	0.233645	0.330425	0.233645	0.330425	0.73109	0.92552
2	2020-01-01	28.2565	0.812835	0.032952	0.191154	0.0284553	0.139219	0.992654	0	3.4012	3.49651	0.2791	0.948382	0.006729	10.0136	2.3476	1.9537	0.704852	0.107983	5.93895	广东省	K70			1	0	1	0.0122762	0.0122762		3.72971	0.019586	0.0196921	0.0343098		0		0	0.6269	0.79804
4	2011-01-01	19.0952	0.294935	0.048318	0.068701	0.0986502	-0.432705	3.75237	0	3.04452	3.2581	0.261	0.504677	0.186543	17.323	9.5	8.9147	0.29086	0.00407525	5.93895	广东省	C27			0	0	0	-0.00900574	-0.00900574	7.88	3.55105	0.0240128	0.0240128	0.044664	1.1822	2.18512	1.2768	2.68916	0.75608	0.84048
4	2012-01-01	19.0778	0.232528	0.040153	0.054556	0.0910393	0.306825	3.78997	0	3.09104	3.29584	0.261	0.359215	0.241166	14.3917	7.9	7.3258	0.228381	0.00414693	5.93895	广东省	C27	0.3935	3.6725	0	0	0	-0.00572497	-0.00572497	8.33	3.32739	0.0265571	0.0265571	0.0474697	1.25983	2.39532	6.55972	15.7245	1.14408	1.36729
4	2013-01-01	19.3051	0.403239	0.026648	0.039627	-0.0868971	-0.252444	4.43923	0	3.13549	3.3322	0.261	0.405704	0.16966	13.5889	7.8	7.2361	0.309084	0.0941557	5.93895	广东省	C27	0.5033	3.9186	0	0	0	-0.0112855	-0.0112855	8.64	4.27344	0.0290335	0.0290335	0.0517143	1.4751	2.68916	6.78737	15.7245	0.91503	0.88486
4	2014-01-01	19.6394	0.534754	0.053838	0.103513	-0.0163593	0.107499	4.39582	0	3.17805	3.3673	0.261	0.230966	0.111804	11.0119	7.3	6.7577	0.443706	0.0910481	5.93895	广东省	C27	0.545	3.9982	0	0	1	-0.00908592	-0.00908592	9.3	4.07112	0.0268834	0.0268834	0.0509801	8.41045	15.7245	8.15265	22.0947	0.89464	0.69969
4	2015-01-01	19.8037	0.590402	0.018609	0.042766	0.0232317	0.494308	10.1469	0	3.21888	3.4012	0.2842	0.667815	0.094771	13.3431	6.9	6.3862	0.513146	0.0772562	5.93895	广东省	C27	0.6497	4.17393	0	0	1	-0.0020105	-0.0020105	9.68	4.64794	0.048193	0.048193	0.082657	9.06654	15.7245	8.18392	22.0947	1.07467	1.15654
4	2016-01-01	19.2259	0.203456	0.127625	0.232602	0.661238	1.38821	16.8639	0	3.2581	3.43399	0.2842	0.710312	0.149588	11.3331	6.7	6.2157	0.164051	0.0394049	5.93895	广东省	C27	0.7081	4.26	0	0	0	0.00906209	0.00906209	7.76	2.30307	0.0383431	0.0383431		11.3669	22.0947	8.17184	22.0947	1.20045	1.39437
4	2017-01-01	19.4096	0.315247	0.023925	0.032528	0.0537095	-0.518178	7.22984	0	3.29584	3.46574	0.2843	0.700549	0.11613	8.1098	6.9	6.4437	0.261454	0.0537926	5.93895	广东省	C27	0.8109	4.39556	0	0	0	-0.00931921	-0.00931921	7.96	2.92432	0.0262774	0.0262774	0.0478617	3.91082	7.08524	4.63637	11.222	1.17079	1.25872
4	2018-01-01	19.6768	0.477966	-0.069716	-0.117646	-0.151804	1.64685	4.27007	0	3.3322	3.49651	0.2843	0.715131	0.00282	6.9911	6.5892	6.0945	0.475688	0.00227805	5.93895	广东省	C27	0.9204	4.52222	0	0	1	-0.00410888	-0.00410888	8.16	6.89724	0.0191344	0.0191344	0.0476703	5.6752	11.222	5.6752	11.222	0.39463	0.40468
4	2019-01-01	21.1251	0.0602434	-0.003905	-0.00454	-0.0106196	-0.704944	1.32938	0	3.3673	3.52636	0.2843	0.595188	0.001492	8.8823	6.1	5.646	0.0572534	0.00299004	5.93895	广东省	C27			0	0	0	-0.0154408	-0.0154408	8.37	0.337033	0.0312151	0.0312151	0.0521348	2.92515	4.13678	2.92515	4.13678	0.90428	0.97999
4	2020-01-01	21.1702	0.0682637	0.040542	0.04333	0.00254158	1.59159	1.63727	0	3.4012	3.55535	0.1447	2.32122	0.001274	10.0136	2.3476	1.9537	0.065893	0.00237073	5.93895	广东省	I65			0	0	0	-0.000558103	-0.000558103		0.670007	0.0391235	0.0391235	0.101878		0		0	1.10831	1.10901
5	2010-01-01	20.9807	0.47796	-0.003388	-0.006426	0.00473576	2.17727	3.07061	0	3.04452	3.04452	0.2015	0.314329	0.060147	18.9483	10.6	10.0093	0.475141	0.00281971	5.93895	广东省	S90			0	0	1	0.193897	0.193897	7.73	3.1766	0.0254725	0.0254725	0.0355717	6.49037	12.876	6.11115	16.228	0.9809	1.16522
5	2012-01-01	21.0007	0.483142	0.017069	0.032818	0.135996	0.56483	2.53986	0	3.13549	3.13549	0.2015	0.376056	0.018231	14.3917	7.9	7.3258	0.482875	0.000266911	5.93895	广东省	K70			0	0	1	0.418984	0.418984	7.88	3.74535	0.0254285	0.0254285	0.0409095	4.54363	8.36486	4.25793	9.60563	0.91288	1.09539
5	2013-01-01	20.8961	0.474831	-0.033763	-0.064829	-0.0939871	-0.476352	2.39697	0	3.17805	3.17805	0.2015	0.390299	0.020848	13.5889	7.8	7.2361	0.474554	0.00027743	5.93895	广东省	K70	0.3935	3.6725	0	0	1	0.249847	0.249847	8.33	4.44288	0.0216216	0.0216216	0.0347813	3.63069	7.25743	3.79287	8.4982	0.84278	1.01445
5	2014-01-01	21.0356	0.509964	0.033784	0.066716	-0.00671544	0.013739	3.25151	0	3.21888	3.21888	0.2015	0.263367	0.018967	11.0119	7.3	6.7577	0.473175	0.0367886	5.93895	广东省	K70	0.5033	3.9186	0	0	1	0.146908	0.146908	8.64	3.78397	0.0246915	0.0246915	0.0618881	2.64663	5.07677	3.10147	7.71756	0.79563	0.81094
5	2015-01-01	21.509	0.44704	-0.030349	-0.057392	0.00719907	0.593989	4.70405	0	3.2581	3.2581	0.1741	0.521178	0.016979	13.3431	6.9	6.3862	0.42441	0.0226296	5.93895	广东省	K70	0.545	3.9982	0	0	1	0.383814	0.383814	9.3	2.7295	0.0645304	0.0645304	0.179775	3.92233	7.71756	2.97267	7.71756	1.25139	1.3717
5	2016-01-01	21.6504	0.463708	0.049547	0.091073	-0.073544	4.72788	2.9812	0	3.29584	3.29584	0.1741	0.545538	0.014873	11.3331	6.7	6.2157	0.459847	0.00386154	5.93895	广东省	N77	0.6497	4.17393	0	0	1	0.134158	0.134158	9.68	3.83263	0.0278404	0.0278404	0.0307124	3.94017	7.71756	9.83107	24.1383	1.08499	1.28066
5	2017-01-01	21.7921	0.517747	0.008433	0.016622	-0.0835491	0.101811	1.91895	0	3.3322	3.3322	0.1741	0.546228	0.011293	8.1098	6.9	6.4437	0.47205	0.0456976	5.93895	广东省	N77	0.7081	4.26	0	0	1	0.0457915	0.0457915	7.76	4.39168	0.0157346	0.0157346	0.0247751	3.11899	5.55216	10.3277	21.9729	1.01847	1.31865
5	2018-01-01	21.8616	0.49404	0.051959	0.105071	-0.0303691	-0.084271	1.36204	0	3.3673	3.3673	0.1741	0.540166	0.009011	6.9911	6.5892	6.0945	0.491097	0.00294258	5.93895	广东省	N77	0.8109	4.39556	0	0	1	0.0848081	0.0848081	7.96	3.67546	0.0228152	0.0228152	0.0328389	12.5965	21.9729	12.5965	21.9729	1.00104	1.10818
5	2019-01-01	21.8324	0.425337	0.058018	0.107477	0.00405193	0.136632	1.5039	0	3.4012	3.4012	0.1741	0.528589	0.010162	8.8823	6.1	5.646	0.423166	0.00217154	5.93895	广东省	N77	0.9204	4.52222	0	0	1	0.0707348	0.0707348	8.16	2.7706	0.0257927	0.0257927	0.0375425	15.5372	21.9729	15.5372	21.9729	1.10239	1.22665
5	2020-01-01	21.6268	0.460089	-0.140648	-0.251576	0.0471458	-0.278113	1.54475	0	3.43399	3.43399	0.1391	0.492272	0.01145	10.0136	2.3476	1.9537	0.456415	0.00367478	5.93895	广东省	N77			0	0	1	0.0485909	0.0485909	8.37	2.36455	0.0193445	0.0193445	0.0227544		0		0	0.77101	0.8548
6	2010-01-01	22.8713	0.701421	0.062684	0.209026	0.126842	0.264703	1.31192	1	2.94444	3.09104	0.1993	1.03922	0.000867	18.9483	10.6	10.0093	0.437529	0.263892	5.93895	广东省	K70			0	0	1	0.0544117	0.0544117		2.21442	0.0317369	0.0317754	0.0589736	0.733374	1.45934	0.811897	1.9057	0.93952	1.20175
6	2011-01-01	22.8422	0.652855	0.051404	0.159389	0.144024	0.107127	1.13711	1	2.99573	3.13549	0.1993	1.04386	0.000837	17.323	9.5	8.9147	0.60618	0.0466755	5.93895	广东省	K70			1	0	1	0.0412665	0.0412665	7.73	3.35122	0.0212635	0.0212443	0.0272901	0.996712	1.9057	0.801302	1.9057	0.93046	1.15166
6	2012-01-01	22.9579	0.620165	0.071277	0.195581	0.233491	0.188072	1.29655	1	3.04452	3.17805	0.1993	1.17452	0.000577	14.3917	7.9	7.3258	0.484266	0.135899	5.93895	广东省	K70			1	0	1	0.021926	0.021926	7.88	1.21481	0.0260388	0.0260064	0.050292	0.860013	1.66174	0.869688	2.21053	0.97336	1.23651
6	2013-01-01	23.0227	0.579972	0.072289	0.18046	-0.0893136	0.498858	1.24549	1	3.09104	3.21888	0.2031	1.32314	0.000541	13.5889	7.8	7.2361	0.308916	0.271056	5.93895	广东省	K70	0.3935	3.6725	1	0	1	0.00235805	0.00235805	8.33	2.15257	0.0240322	0.024216	0.0375667	0.842383	1.66174	0.868917	2.21053	0.96487	1.18747
6	2014-01-01	23.1874	0.64142	0.046967	0.121993	-0.0934173	-0.494946	1.44749	1	3.13549	3.2581	0.2193	0.820305	0.000356	11.0119	7.3	6.7577	0.459827	0.181593	5.93895	广东省	K70	0.5033	3.9186	1	0	1	0.00750365	0.00750365	8.64	3.22129	0.0224478	0.0225363	0.0478009	1.14453	2.21053	1.46581	3.69504	0.85921	1.00822
6	2015-01-01	23.2651	0.646151	0.035883	0.100759	-0.0239038	0.569229	1.86305	1	3.17805	3.29584	0.2193	0.79101	0.000266	13.3431	6.9	6.3862	0.335214	0.310937	5.93895	广东省	K70	0.545	3.9982	1	0	1	0.0510546	0.0510546	9.3	2.65381	0.0457402	0.045802	0.0764742	0.833716	1.62008	1.34917	3.1046	1.13088	1.30339
6	2016-01-01	23.3012	0.610499	0.062138	0.167039	0.129717	-0.080859	1.57695	1	3.21888	3.3322	0.2193	0.783827	0.000216	11.3331	6.7	6.2157	0.345823	0.264676	5.93895	广东省	K70	0.6497	4.17393	1	0	1	0.0628782	0.0628782	9.68	0.544772	0.0304196	0.0303644	0.0409423	1.32162	2.63624	1.09926	2.63624	1.03239	1.24084
6	2018-01-01	23.3287	0.528236	0.069209	0.152665	0.118691	-0.151246	1.04476	1	3.29584	3.4012	0.2193	0.881974	0.000493	6.9911	6.5892	6.0945	0.401626	0.126611	5.93895	广东省	K70	0.7081	4.26	1	0	1	0.0454971	0.0454971	7.76	-0.666841	0.027101	0.0271212	0.0341354	0.209659	0.418696	0.209659	0.418696	1.15456	1.33258
6	2019-01-01	23.4798	0.544612	0.057582	0.124379	-0.0123374	0.485494	1.00417	1	3.3322	3.43399	0.2193	0.897899	0.000835	8.8823	6.1	5.646	0.32733	0.217282	5.93895	广东省	K70	0.8109	4.39556	1	0	1	0.0381404	0.0381404	7.96	2.06749	0.0186077	0.0186825	0.0211057	0.13405	0.189575	0.13405	0.189575	0.9943	1.15616
6	2020-01-01	23.4599	0.492185	0.057915	0.120319	-0.0108525	-0.213489	0.982862	1	3.3673	3.46574	0.2193	0.923592	0.002856	10.0136	2.3476	1.9537	0.269186	0.222999	5.93895	广东省	K70	0.9204	4.52222	1	0	1	0.0353974	0.0353974	8.16	2.12905	0.0298825	0.0298387	0.0534987		0		0	1.0498	1.1506
7	2012-01-01	20.4871	0.624158	0.007696	0.015051	-0.315841	0.891048	4.08606	0	3.04452	3.21888	0.1741	1.30612	0.107852	14.3917	7.9	7.3258	0.624158	0	5.93895	广东省	H61			1	0	1	0.0342025	0.0342025	8.37	8.33684	0.0313796	0.0313796	0.0665454	72.2947	127.877	58.527	141.822	0.85597	1.01787
7	2013-01-01	20.304	0.462754	0.026024	0.057937	0.293319	-0.314446	4.47149	0	3.09104	3.2581	0.1741	1.45497	0.125219	13.5889	7.8	7.2361	0.462754	0	5.93895	广东省	H61			1	0	1	0.0485894	0.0485894		1.06756	0.0305726	0.0305726	0.0629434	72.1469	127.396	58.2699	141.822	0.91207	0.92
7	2014-01-01	20.339	0.474294	-0.049883	-0.093875	0.0185023	-0.075814	4.94589	0	3.13549	3.29584	0.1342	1.79478	0.112947	11.0119	7.3	6.7577	0.457936	0.0163581	5.93895	广东省	H61	0.3935	3.6725	0	0	1	0.0288205	0.0288205	8.33	3.95522	0.0264842	0.0264842	0.0418786	10.0943	19.4442	24.9846	65.9032	0.76984	0.6267
7	2015-01-01	19.9901	0.223847	0.0228	0.036231	0.494131	-0.500442	10.5003	0	3.17805	3.3322	0.1517	1.35653	0.149913	13.3431	6.9	6.3862	0.223847	0	5.93895	广东省	H61	0.5033	3.9186	0	0	1	0.0577618	0.0577618	8.64	-0.829617	0.037605	0.037605		9.00931	16.5628	25.6846	65.9032	0.56928	0.48375
7	2016-01-01	20.0584	0.149962	0.164	0.201385	-0.0469642	-0.607318	10.5048	0	3.21888	3.3673	0.1353	1.93157	0.134249	11.3331	6.7	6.2157	0.149085	0.000877366	5.93895	广东省	H61	0.545	3.9982	0	0	1	0.108409	0.108409	9.3	3.8138	0.0310294	0.0310294		34.2832	65.9032	28.5809	65.9032	0.5425	0.50226
7	2018-01-01	20.1158	0.643431	-0.397414	-0.671167	-0.0126199	0.070624	5.25349	0	3.29584	3.43399	0.2165	0.83705	0.122003	6.9911	6.5892	6.0945	0.0773906	0.56604	5.93895	广东省	K70	0.6497	4.17393	0	0	0	0.0340086	0.0340086	9.68	7.26705	0.0413944	0.0413944	0.107096	29.1429	55.8289	29.1429	55.8289	0.82129	0.81798
7	2019-01-01	20.0953	0.601261	0.041226	0.109225	-0.0595817	-0.009966	6.14385	0	3.3322	3.46574	0.2165	0.911296	0.112571	8.8823	6.1	5.646	0.0782837	0.522977	5.93895	广东省	K70	0.7081	4.26	0	0	0	0.0367328	0.0367328	7.76	6.59934	0.034337	0.034337	0.0702331	29.9923	42.4155	29.9923	42.4155	1.02713	1.15367
7	2020-01-01	19.7137	0.813932	-0.274001	-0.876946	-0.00921822	0.074381	6.74352	0	3.3673	3.49651	0.2165	0.870794	0.126842	10.0136	2.3476	1.9537	0.543011	0.270921	5.93895	广东省	K70	0.8109	4.39556	0	0	0	-0.0418414	-0.0418414	7.96	6.3548	0.0242281	0.0242281	0.0561101		0		0	0.34094	0.32395
8	2013-01-01	20.2559	0.100605	0.036693	0.041213	0.10657	-0.081551	2.67932	0	3.09104	3.21888	0.6271	0.0667964	0.536794	13.5889	7.8	7.2361	0.100605	0	6.03518	北京市	H61	0.9204	4.52222	0	0	1	-0.0264269	-0.0264269	8.16	-0.591672	0.0297451	0.0297451	0.0651952	2.74771	4.9497	3.12122	6.89043	0.66051	0.67751
8	2014-01-01	20.3288	0.112276	0.011942	0.013368	0.101922	0.008977	5.39697	0	3.13549	3.2581	0.5148	0.227667	0.455509	11.0119	7.3	6.7577	0.111243	0.00103307	6.03518	北京市	H61			0	0	1	-0.00057097	-0.00057097	8.37	0.764605	0.0327376	0.0327376	0.064284	2.99186	5.38672	2.60641	6.89043	0.85139	0.68198
8	2015-01-01	22.0012	0.189809	0.089088	0.108321	-0.0201881	3.216	2.88737	0	3.17805	3.29584	0.2822	0.684378	0.119261	13.3431	6.9	6.3862	0.175951	0.0138584	6.03518	北京市	C37			0	0	1	-0.000985401	-0.000985401		-0.114453	0.0491304	0.0491304	0.066061	1.01805	1.94073	0.790936	1.94073	0.93849	1.07888
8	2016-01-01	22.8265	0.246583	0.09006	0.116852	-0.00685084	0.448569	2.29995	0	3.21888	3.3322	0.1246	1.38378	0.022316	11.3331	6.7	6.2157	0.240038	0.00654463	6.03518	北京市	C37	0.4736	3.85778	0	0	0	0.000635337	0.000635337		0.612498	0.0285772	0.0285772	0.0479228	1.00366	1.90344	5.61396	13.6475	0.93508	1.11341
8	2017-01-01	23.0915	0.326949	0.094283	0.13318	-0.00495949	0.242497	2.16656	0	3.2581	3.3673	0.1242	1.57165	0.022952	8.1098	6.9	6.4437	0.321125	0.00582346	6.03518	北京市	C37	0.5309	3.97199	0	0	0	0.00200869	0.00200869		1.84088	0.0142632	0.014257	0.0258195	0.983612	1.90344	6.32734	13.6475	0.57917	0.76371
8	2018-01-01	23.0714	0.29251	0.032338	0.04686	-0.0564255	0.100376	1.30841	1	3.29584	3.4012	0.2	1.37677	0.029412	6.9911	6.5892	6.0945	0.264786	0.0277236	6.03518	北京市	C37	0.5818	4.06354	0	0	0	0.00465093	0.00465093		2.29163	0.0258881	0.0260952	0.0556811	6.93585	12.2655	6.93585	12.2655	0.53954	0.62707
8	2019-01-01	23.2119	0.370962	0.04064	0.061065	0.000441634	0.255465	1.19754	1	3.3322	3.43399	0.2292	0.895289	0.036849	8.8823	6.1	5.646	0.340608	0.0303541	6.03518	北京市	C37	0.6206	4.1281	1	0	0	0.000700049	0.000700049		2.05896	0.0202101	0.020219	0.0330916	8.67299	12.2655	8.67299	12.2655	0.99686	1.1548
8	2020-01-01	23.2749	0.480167	-0.071722	-0.125232	0.0405384	-0.404524	1.02948	1	3.3673	3.46574	0.2562	0.751167	0.035119	10.0136	2.3476	1.9537	0.357451	0.122716	6.03518	北京市	C37	0.6841	4.22552	1	0	0	0.0087345	0.0087345		2.21148	0.0172847	0.0172769	0.0252805		0		0	0.7304	0.84071
9	2010-01-01	23.0283	0.62953	0.050391	0.13184	-0.0584907	-0.016092	2.43022	0	2.99573	3.04452	0.0844	1.86545	0.085806	18.9483	10.6	10.0093	0.352829	0.276701	5.93895	广东省	S90	0.7668	4.33964	1	0	0	0.0224987	0.0224987		3.78443	0.0347475	0.0347481	0.0567784	5.28965	10.446	5.18356	11.528	1.46823	1.51439
9	2011-01-01	23.1901	0.650402	0.034886	0.097123	-0.0702688	0.263767	1.65235	0	3.04452	3.09104	0.1196	1.16745	0.083846	17.323	9.5	8.9147	0.40517	0.245232	5.93895	广东省	S90			1	0	0	0.0294019	0.0294019		5.63418	0.033856	0.0338581	0.0695747	4.03518	7.26743	4.21045	11.6589	1.15804	1.27713
9	2012-01-01	23.3013	0.643669	0.024626	0.069734	0.026628	-0.010003	1.36857	0	3.09104	3.13549	0.1234	0.971392	0.088945	14.3917	7.9	7.3258	0.503845	0.139824	5.93895	广东省	S90			1	0	1	0.066892	0.066892		4.12774	0.0295852	0.0295852	0.0486462	4.3434	7.75486	4.21453	11.6589	1.37921	1.7028
9	2013-01-01	23.3342	0.628798	0.033166	0.091145	0.00590807	0.032409	1.49447	0	3.13549	3.17805	0.1234	0.992376	0.116107	13.5889	7.8	7.2361	0.531136	0.0976619	5.93895	广东省	S90			1	0	1	0.0338474	0.0338474	7.73	2.9036	0.0269537	0.026957	0.0377514	2.40705	4.39143	3.59584	10.0308	1.07422	1.21058
9	2014-01-01	23.4128	0.628934	0.033352	0.089865	0.0322322	0.037654	1.94283	0	3.17805	3.21888	0.1234	0.767656	0.112365	11.0119	7.3	6.7577	0.417694	0.21124	5.93895	广东省	S90			1	0	1	0.0316832	0.0316832	7.88	2.59416	0.0290244	0.0289724	0.0386903	2.78938	5.40323	3.85646	10.0308	1.21127	1.02876
9	2015-01-01	23.6199	0.638202	0.058826	0.160746	0.000694846	0.128465	2.13849	0	3.21888	3.2581	0.1191	0.698547	0.12435	13.3431	6.9	6.3862	0.455011	0.183191	5.93895	广东省	S90	0.3935	3.6725	1	0	1	0.0633936	0.0633936	8.33	2.01745	0.0457922	0.0457736	0.0553573	5.02039	10.0308	3.92644	10.0308	1.07422	1.12228
9	2016-01-01	23.797	0.623791	0.021113	0.057118	-0.000562443	0.317839	1.64468	0	3.2581	3.29584	0.1191	0.648636	0.138208	11.3331	6.7	6.2157	0.461253	0.162538	5.93895	广东省	S90	0.5033	3.9186	1	0	1	0.0513151	0.0513151	8.64	2.72837	0.0306205	0.0306305	0.0325266	2.31884	4.62756	1.66128	4.62756	1.24295	1.47514
9	2017-01-01	24.0231	0.633121	0.013266	0.035756	0.0144196	0.095413	1.20351	0	3.29584	3.3322	0.1191	0.649979	0.137033	8.1098	6.9	6.4437	0.409284	0.223836	5.93895	广东省	S90	0.545	3.9982	1	0	1	0.0431386	0.0431386	9.3	2.23114	0.01794	0.0179533	0.0317634	1.08093	2.04869	1.00842	2.19928	1.31873	1.66392
9	2018-01-01	24.1194	0.649896	0.023352	0.065214	0.0912181	0.668047	0.960785	0	3.3322	3.3673	0.1191	1.03264	0.140172	6.9911	6.5892	6.0945	0.430727	0.219168	5.93895	广东省	S90	0.6497	4.17393	1	0	1	0.0507617	0.0504555	9.68	1.10958	0.0247862	0.0247951	0.0474498	0.299353	0.57712	0.299353	0.57712	1.23899	1.32396
9	2019-01-01	24.1314	0.645559	0.023705	0.067289	0.0442812	0.019903	1.17165	0	3.3673	3.4012	0.1191	1.05844	0.154364	8.8823	6.1	5.646	0.407436	0.238123	5.93895	广东省	S90	0.7081	4.26	1	0	1	0.0571861	0.056854	7.76	2.64191	0.0274617	0.0274786	0.0621868	0.408086	0.57712	0.408086	0.57712	1.26057	1.43504
9	2020-01-01	24.1845	0.584217	0.034406	0.089233	0.0205653	-0.113391	1.19178	0	3.4012	3.43399	0.0997	1.74491	0.144388	10.0136	2.3476	1.9537	0.362701	0.221517	5.93895	广东省	S90	0.8109	4.39556	1	0	1	0.0645439	0.0641122	7.96	2.60991	0.0337963	0.0337928	0.0525019		0		0	1.40229	1.46291
10	2013-01-01	20.7507	0.358152	0.004879	0.008994	0.00412459	0.925853	2.7277	0	2.94444	3.2581	0.2999	0.725198	0.04249	13.5889	7.8	7.2361	0.35598	0.00217204	5.93895	广东省	C35	0.9204	4.52222	1	0	1	0.0379483	0.0377789	8.16	-1.0256	0.0448192	0.0448192		36.2638	63.4159	35.6156	98.4325
10	2014-01-01	20.5054	0.314128	-0.082225	-0.124362	-0.15007	-0.364488	3.87786	0	2.99573	3.29584	0.2999	0.590068	0.059823	11.0119	7.3	6.7577	0.245642	0.0684863	5.93895	广东省	C35			1	0	1	0.0407427	0.0405538	8.37	2.6805	0.0266642	0.0266642	0.0542548	36.6177	63.4317	37.852	98.4325	1.07946	0.96759
10	2015-01-01	22.3646	0.579577	0.006696	0.014677	-0.075167	3.1571	1.58894	0	3.04452	3.3322	0.2151	0.787389	0.011085	13.3431	6.9	6.3862	0.436287	0.14329	5.93895	广东省	E48			1	0	1	0.0481335	0.047819		0.190263	0.0610385	0.0610385	0.0811998	20.2123	35.0166	17.405	40.4745	1.19481	1.30421
10	2016-01-01	22.3029	0.544721	0.007765	0.017729	-0.0166917	0.100431	1.41983	0	3.09104	3.3673	0.2151	0.653551	0.014374	11.3331	6.7	6.2157	0.447625	0.097096	5.93895	广东省	E48	0.5033	3.9186	0	0	0	-0.00944576	-0.00944576	8.64	2.60839	0.0306135	0.0306135	0.054337	17.7046	35.0008	18.0679	40.4745	1.08816	1.28744
10	2017-01-01	21.8563	0.620116	-0.263459	-0.617347	0.181686	-0.280622	1.66949	0	3.13549	3.4012	0.2151	0.581802	0.020223	8.1098	6.9	6.4437	0.588502	0.0316145	5.93895	广东省	E48	0.545	3.9982	0	0	0	-0.0366249	-0.0366249	9.3	2.32681	0.0228527	0.0228527	0.0512291	20.6811	40.4745	19.9331	40.4745	1.24248	1.58573
10	2018-01-01	21.9091	0.819505	-0.227803	-0.820729	-0.0728419	-0.544245	1.40509	0	3.17805	3.43399	0.1351	1.34342	0.0217	6.9911	6.5892	6.0945	0.796566	0.0229385	5.93895	广东省	E48	0.6497	4.17393	1	0	1	0.034531	0.034531	9.68	5.65612	0.030233	0.030233	0.0606421	15.527	27.6185	15.527	27.6185	0.91232	1.02653
10	2020-01-01	21.9879	0.769527	0.019495	0.097266	-0.101871	-0.255949	1.42968	0	3.2581	3.49651	0.1457	1.3094	0.006444	10.0136	2.3476	1.9537	0.767803	0.00172401	5.93895	广东省	E48	0.7081	4.26	1	0	1	0.0876618	0.0876618	7.76	5.29688	0.0281107	0.0281107	0.0508594		0		0	0.56777	0.63937
11	2010-01-01	21.7925	0.699635	0.060893	0.227662	-0.034936	0.174845	1.31295	1	2.94444	3.3322	0.5422	0.19938	0.026813	18.9483	10.6	10.0093	0.591786	0.107849	5.93895	广东省	K70	0.8109	4.39556	0	0	1	0.0731733	0.0731733	7.96	3.57585	0.033253	0.033253	0.0540804	1.70743	3.38719	2.22583	5.81182	1.07698	1.3233
11	2011-01-01	21.9759	0.676791	0.080295	0.256671	-0.103288	0.418244	1.19535	1	2.99573	3.3673	0.5431	0.205795	0.018577	17.323	9.5	8.9147	0.63992	0.036871	5.93895	广东省	K70	0.9204	4.52222	0	0	1	0.188072	0.188072	8.16	5.73028	0.0322854	0.0322854	0.0686019	1.07402	2.06934	2.18686	5.66956	1.2402	1.48186
11	2012-01-01	22.0972	0.619304	0.099916	0.283276	0.203942	0.321415	1.20314	1	3.04452	3.4012	0.5433	0.192148	0.019951	14.3917	7.9	7.3258	0.576766	0.0425375	5.93895	广东省	K70			0	0	1	0.0564223	0.0564223		1.85857	0.0316675	0.0316675	0.0545272	1.99578	3.95826	2.25692	5.66956	1.24752	1.51288
11	2013-01-01	22.0774	0.534334	0.076902	0.181905	0.0285095	-0.130055	1.2542	1	3.09104	3.43399	0.5433	0.189309	0.019441	13.5889	7.8	7.2361	0.468399	0.0659347	5.93895	广东省	K70			0	0	1	-0.00283258	-0.00283258	7.73	-0.188491	0.0274615	0.0274615	0.0439833	2.90804	5.66956	2.72426	5.66956	1.18709	1.46268
11	2014-01-01	22.0799	0.465632	0.107651	0.215275	-0.00376667	-0.216632	1.3239	1	3.13549	3.46574	0.5433	0.188844	0.016499	11.0119	7.3	6.7577	0.384684	0.0809478	5.93895	广东省	K70			0	0	1	0.00860397	0.00860397	7.88	0.299623	0.0219929	0.0220285	0.0413769	3.08652	5.66956	3.04889	6.3346	0.95932	1.05555
11	2015-01-01	22.2003	0.520347	0.037957	0.075108	0.070727	-0.150603	1.49364	1	3.17805	3.49651	0.5433	0.189438	0.01962	13.3431	6.9	6.3862	0.45652	0.0638265	5.93895	广东省	K70	0.3935	3.6725	0	0	1	-0.000808355	-0.000808355	8.33	0.496937	0.047987	0.0480391	0.103293	3.07437	5.64836	2.86728	6.3346	1.02801	1.13708
11	2016-01-01	22.6185	0.637636	0.06432	0.157293	0.338431	0.911239	1.42149	1	3.21888	3.52636	0.5433	0.20353	0.01111	11.3331	6.7	6.2157	0.61699	0.0206465	5.93895	广东省	K70	0.5033	3.9186	0	0	1	-0.00391218	-0.00391218	8.64	-3.22112	0.0365638	0.0365692	0.0721902	3.06272	5.61452	2.24481	5.61452	1.03777	1.23272
11	2017-01-01	22.4084	0.458117	0.103416	0.233588	-0.0642033	0.410589	1.41874	1	3.2581	3.55535	0.5433	0.20353	0.005441	8.1098	6.9	6.4437	0.448002	0.0101147	5.93895	广东省	K70	0.545	3.9982	0	0	1	-0.0100105	-0.0100105	9.3	0.84833	0.0252412	0.0252808	0.0458597	1.14694	2.2387	1.55156	3.44912	1.42636	1.87185
11	2018-01-01	22.4846	0.425931	0.105705	0.189235	0.193051	-0.040435	1.09192	1	3.29584	3.58352	0.6382	0.0143739	0.005603	6.9911	6.5892	6.0945	0.416663	0.00926814	5.93895	广东省	K70	0.6497	4.17393	1	0	1	-0.00697472	-0.00697472	9.68	-4.95711	0.0284674	0.0284133	0.0427497	1.74992	3.44912	1.74992	3.44912	1.17493	1.33477
11	2019-01-01	23.1003	0.696768	0.083405	0.207644	0.0872398	0.421359	1.18667	1	3.3322	3.61092	0.6382	0.0144945	0.008685	8.8823	6.1	5.646	0.482774	0.213994	5.93895	广东省	K70	0.7081	4.26	1	0	1	-0.0108816	-0.0108816	7.76	0.302805	0.0223462	0.0224409	0.0301387	0.8559	1.21042	0.8559	1.21042	0.95211	1.08257
11	2020-01-01	23.2253	0.690259	0.06365	0.20754	0.0315791	0.036021	1.241	1	3.3673	3.63759	0.5696	0.103172	0.009522	10.0136	2.3476	1.9537	0.387247	0.303012	5.93895	广东省	K70	0.8109	4.39556	1	0	1	-0.00840277	-0.00840277	7.96	2.27276	0.0392462	0.0393264	0.0835898		0		0	1.07341	1.12383
12	2010-01-01	23.2466	0.457945	0.136592	0.258193	0.189766	0.466906	3.06295	0	2.94444	3.29584	0.0369	3.45535	0.708193	18.9483	10.6	10.0093	0.224544	0.233402	5.93895	广东省	C30	0.9204	4.52222	1	0	1	-0.0206583	-0.0206583	8.16	0.087633	0.0353901	0.0354629	0.0559258	4.96502	9.88735	3.84103	9.88735	1.41444	1.4924
12	2011-01-01	23.4499	0.521906	0.096394	0.190189	0.110496	0.068026	1.50239	0	2.99573	3.3322	0.0362	2.28455	0.617201	17.323	9.5	8.9147	0.295858	0.226049	5.93895	广东省	C30			1	0	1	0.0340056	0.0340056	8.37	2.40463	0.0266435	0.0266178	0.0424252	4.3747	8.58863	3.10415	8.58863	1.35402	1.5233
12	2012-01-01	23.386	0.493004	0.024972	0.050748	0.120384	-0.154324	1.47448	0	3.04452	3.3673	0.0362	2.35538	0.656986	14.3917	7.9	7.3258	0.282541	0.210463	5.93895	广东省	C30			1	0	1	0.0271085	0.0271085		2.51474	0.0248567	0.0249419	0.0289304	4.3066	8.58863	3.13531	8.58863	1.38364	1.73428
12	2013-01-01	23.4366	0.442868	0.110232	0.206931	0.112665	0.105719	1.39645	0	3.09104	3.4012	0.0362	2.2275	0.529213	13.5889	7.8	7.2361	0.25979	0.183078	5.93895	广东省	C30			1	0	1	0.0137176	0.0137176	7.73	-0.435643	0.0273997	0.0273456	0.0480171	2.35834	4.36436	3.06308	8.36467	1.28194	1.44322
12	2014-01-01	23.4501	0.442985	0.056255	0.100983	0.0920062	-0.089127	1.42854	0	3.13549	3.43399	0.0362	1.9688	0.644522	11.0119	7.3	6.7577	0.374827	0.0681582	5.93895	广东省	C30			1	0	1	0.017448	0.017448	7.88	-1.22538	0.0170429	0.0172883	0.025363	1.07143	2.08948	2.2208	4.80131	0.94577	1.05225
12	2015-01-01	23.4742	0.511696	0.035597	0.067211	0.0697975	0.054849	1.91822	0	3.17805	3.46574	0.1108	1.11608	0.651438	13.3431	6.9	6.3862	0.335155	0.176541	5.93895	广东省	C30	0.3935	3.6725	1	0	1	0.0355887	0.0355887	8.33	0.729757	0.0447886	0.0447894	0.0616758	2.02464	4.00031	1.75755	4.1682	0.93655	1.09337
12	2016-01-01	23.5651	0.525907	0.049284	0.101942	0.130686	0.207673	1.63129	0	3.21888	3.49651	0.1545	0.702717	0.668227	11.3331	6.7	6.2157	0.405628	0.120279	5.93895	广东省	C30	0.5033	3.9186	1	0	1	0.0308156	0.0308156	8.64	1.0736	0.03109	0.0310512	0.0483267	1.51953	2.71183	3.26433	8.02858	1.16935	1.39913
12	2017-01-01	23.6955	0.55057	0.04518	0.098012	0.126104	0.212313	1.40204	0	3.2581	3.52636	0.1484	0.702719	0.590774	8.1098	6.9	6.4437	0.381666	0.168904	5.93895	广东省	C30	0.545	3.9982	1	0	1	0.032867	0.032867	9.3	1.05086	0.0182003	0.0180504	0.0343512	1.05902	1.91245	3.76812	8.02858	1.19854	1.6582
12	2018-01-01	23.6737	0.505634	0.024436	0.051808	0.111455	-0.024766	1.0042	0	3.29584	3.55535	0.1481	0.702717	0.519552	6.9911	6.5892	6.0945	0.324117	0.181517	5.93895	广东省	C30	0.6497	4.17393	1	0	1	0.0375039	0.0375039	9.68	0.839445	0.0196598	0.0196769	0.0201425	4.1937	8.02858	4.1937	8.02858	1.06303	1.1996
12	2019-01-01	23.6248	0.457957	0.030037	0.058029	0.130707	-0.013001	1.13886	0	3.3322	3.58352	0.1501	0.702714	0.537493	8.8823	6.1	5.646	0.350734	0.107223	5.93895	广东省	C30	0.7081	4.26	1	0	1	0.0296209	0.0296209	7.76	0.788907	0.020809	0.0208041	0.0340359	4.32475	6.11613	4.32475	6.11613	1.05756	1.21825
12	2020-01-01	23.6071	0.406367	0.045003	0.079286	0.152694	0.019025	1.37167	0	3.3673	3.61092	0.1519	0.759282	0.511418	10.0136	2.3476	1.9537	0.21356	0.192807	5.93895	广东省	C30	0.8109	4.39556	1	0	1	0.0290421	0.0290421	7.96	0.287759	0.0310478	0.0310831	0.0517349		0		0	1.18941	1.29801
14	2010-01-01	21.1868	0.647874	0.046593	0.148121	0.0423921	0.059516	1.81388	1	2.94444	2.94444	0.3202	0.196264	0.019205	18.9483	10.6	10.0093	0.458958	0.188916	5.93895	广东省	K70	0.9204	4.52222	1	0	1	0.0329316	0.0329316	8.16	2.98251	0.0293701	0.0293609	0.0487224	1.67891	3.33281	1.38765	3.33281	0.97564	1.20919
14	2011-01-01	21.3096	0.663812	0.038165	0.111051	-0.145974	-0.456148	1.21372	1	2.99573	2.99573	0.3202	0.178389	0.015931	17.323	9.5	8.9147	0.357666	0.306146	5.93895	广东省	K70			1	0	1	0.0277327	0.0277327	8.37	5.97676	0.0211259	0.021119	0.0235522	1.06881	2.02066	1.43551	3.48507	1.08173	1.29511
14	2012-01-01	21.4266	0.686526	0.017379	0.053612	0.0457373	0.053701	1.53308	1	3.04452	3.04452	0.3202	0.183339	0.013267	14.3917	7.9	7.3258	0.612161	0.0743655	5.93895	广东省	K70			1	0	0	0.0209921	0.0209921		4.43281	0.0387011	0.0386976	0.0855372	1.24725	2.33463	1.42043	3.48507	1.25662	1.51314
14	2013-01-01	21.3613	0.649425	0.017994	0.054295	0.0392027	0.338565	1.74282	1	3.09104	3.09104	0.3202	0.327205	0.014854	13.5889	7.8	7.2361	0.342829	0.306595	5.93895	广东省	K70			0	0	1	0.0192841	0.0192841	7.73	3.12599	0.0344723	0.034469	0.0643656	1.55564	3.07871	1.59128	4.06164	1.26004	1.56651
14	2014-01-01	21.5283	0.676601	0.030408	0.090538	-0.143933	-0.092446	1.92106	1	3.13549	3.13549	0.3202	0.114953	0.010084	11.0119	7.3	6.7577	0.345609	0.330992	5.93895	广东省	K70			0	0	1	0.0247993	0.0247993	7.88	4.86438	0.0249334	0.024932	0.052856	0.97554	1.93992	3.51358	9.39624	0.90904	0.92807
14	2015-01-01	21.4982	0.643892	0.024238	0.071391	0.0183802	-0.192651	2.76362	1	3.17805	3.17805	0.3202	0.452279	0.009473	13.3431	6.9	6.3862	0.332906	0.310986	5.93895	广东省	K70	0.3935	3.6725	0	0	1	0.0494337	0.0494337	8.33	3.19502	0.0517648	0.0517637	0.07978	2.0315	4.06164	3.48636	9.39624	1.22484	1.3494
14	2016-01-01	21.3512	0.575952	0.014397	0.037145	0.237114	0.502267	2.81387	1	3.21888	3.21888	0.3287	0.507202	0.010634	11.3331	6.7	6.2157	0.399841	0.176111	5.93895	广东省	K70	0.5033	3.9186	0	0	1	0.0257561	0.0257561	8.64	1.34337	0.0305363	0.0305449	0.0480146	4.92797	9.39624	3.54338	9.39624	1.0853	1.30786
14	2017-01-01	21.1474	0.476437	0.00646	0.013781	0.274311	-0.173363	1.8992	1	3.2581	3.2581	0.3402	0.285563	0.011729	8.1098	6.9	6.4437	0.417547	0.0588898	5.93895	广东省	K70	0.545	3.9982	0	0	1	0.018815	0.018815	9.3	0.755709	0.0192703	0.0192672	0.0437893	4.71452	9.39624	3.97894	9.39624	0.71951	0.85507
14	2018-01-01	21.3742	0.504366	0.089694	0.176556	-0.0616091	-0.302474	1.48172	1	3.29584	3.29584	0.3402	0.0941714	0.008056	6.9911	6.5892	6.0945	0.468664	0.0357012	5.93895	广东省	K70	0.6497	4.17393	0	0	1	0.0142714	0.0142714	9.68	3.48569	0.0388367	0.0388344	0.0789297	3.64044	6.93912	3.64044	6.93912	1.39499	1.53362
14	2019-01-01	21.4025	0.515342	0.016522	0.033713	0.0164713	0.224095	1.46744	1	3.3322	3.3322	0.3402	0.10476	0.007175	8.8823	6.1	5.646	0.495062	0.0202802	5.93895	广东省	K70	0.7081	4.26	0	0	1	0.00633692	0.00633692	7.76	2.89644	0.0239446	0.0239383	0.0320622	1.10339	1.56042	1.10339	1.56042	0.99988	1.12432
14	2020-01-01	21.6127	0.608096	0.004146	0.009567	0.106485	-0.208761	1.29435	1	3.3673	3.3673	0.3402	0.149541	0.010449	10.0136	2.3476	1.9537	0.55882	0.0492757	5.93895	广东省	K70	0.8109	4.39556	0	0	1	0.00595171	0.00595171	7.96	1.65632	0.0280413	0.0280444	0.0373181		0		0	1.03497	1.11891
16	2010-01-01	23.5246	0.743477	0.006738	0.024294	-0.026283	0.290551	1.02331	1	2.94444	3.43399	0.19	0.452121	0.090386	18.9483	10.6	10.0093	0.704522	0.0389545	5.93895	广东省	C39	0.9204	4.52222	0	0	1	0.00880243	0.00880243	8.16	3.51915	0.0270898	0.0271043	0.0413755	1.23923	2.43352	1.75521	4.58601	0.97913	1.09609
16	2011-01-01	23.551	0.749408	0.001449	0.005716	-0.0810629	-0.052236	0.936678	1	2.99573	3.46574	0.19	0.476511	0.105241	17.323	9.5	8.9147	0.703428	0.0459797	5.93895	广东省	C39			0	0	1	0.00486776	0.00486776	8.37	5.56624	0.0216179	0.0216159	0.0302281	1.33703	2.43352	4.57428	11.8491	0.96846	1.14491
16	2012-01-01	23.5304	0.743593	0.002715	0.010712	-0.0216897	0.130737	0.945777	1	3.04452	3.49651	0.19	0.447563	0.11398	14.3917	7.9	7.3258	0.709854	0.0337391	5.93895	广东省	C39			0	0	1	-0.000165841	-0.000165841		5.12898	0.0200107	0.0200377	0.0299238	1.32312	2.40931	4.59026	11.8491	0.96376	1.18405
16	2013-01-01	23.4797	0.728132	0.003705	0.014036	0.14503	0.091007	0.975934	1	3.09104	3.52636	0.19	0.487526	0.121227	13.5889	7.8	7.2361	0.717401	0.0107307	5.93895	广东省	C39			1	0	1	-0.00198375	-0.00198375	7.73	1.97954	0.0231519	0.0231499	0.0358644	6.26251	11.8491	12.3692	33.2813	0.84288	0.96841
16	2014-01-01	23.5434	0.743884	0.003722	0.014111	-0.0381651	-0.029153	1.06357	1	3.13549	3.55535	0.2175	0.429492	0.106303	11.0119	7.3	6.7577	0.674484	0.0694002	5.93895	广东省	C39			1	0	1	0.00300199	0.00300199	7.88	3.64878	0.0228909	0.0229048	0.0478959	6.14182	11.8491	12.3524	33.2813	0.93516	0.88077
16	2015-01-01	23.38	0.784184	-0.082234	-0.34609	0.0904959	-0.052942	1.5866	1	3.17805	3.58352	0.2175	0.659116	0.123751	13.3431	6.9	6.3862	0.766771	0.0174138	5.93895	广东省	C39	0.3935	3.6725	1	0	1	0.00978938	0.00978938	8.33	2.69718	0.0463727	0.046377	0.0960377	17.2561	33.2813	12.2976	33.2813	0.8935	0.89838
16	2016-01-01	23.5707	0.807546	0.005854	0.028832	-0.0563782	0.103515	1.34468	1	3.21888	3.61092	0.2175	0.662762	0.091282	11.3331	6.7	6.2157	0.791567	0.0159797	5.93895	广东省	C39	0.5033	3.9186	1	0	1	-0.00298085	-0.00298085	8.64	3.7677	0.032025	0.032025	0.0501719	12.4687	24.5521	9.43903	24.5521	1.22575	1.46059
16	2017-01-01	23.8828	0.652011	0.249343	0.883385	-0.183128	0.538363	1.15252	1	3.2581	3.63759	0.2175	0.660063	0.067371	8.1098	6.9	6.4437	0.638033	0.0139775	5.93895	广东省	C39	0.545	3.9982	1	0	1	0.00683522	0.00683522	9.3	4.58535	0.0205932	0.0205932	0.0397016	10.5522	19.8886	9.39628	19.8886	1.19674	1.60964
16	2018-01-01	24.2193	0.713465	0.02365	0.075766	-0.0979178	0.477109	0.918139	1	3.29584	3.66356	0.2175	0.65918	0.07307	6.9911	6.5892	6.0945	0.687458	0.0260075	5.93895	广东省	C39	0.6497	4.17393	1	0	1	0.0190602	0.0190602	9.68	4.09748	0.0256941	0.0257176	0.0427063	2.10392	3.83077	2.10392	3.83077	1.18307	1.31889
16	2019-01-01	24.4748	0.766908	0.008864	0.034569	-0.036254	0.194948	0.972553	1	3.3322	3.68888	0.2175	0.65918	0.060142	8.8823	6.1	5.646	0.520014	0.246893	5.93895	广东省	C39	0.7081	4.26	1	0	1	0.00762411	0.00762411	7.76	4.20258	0.0265317	0.0265721	0.0379347	0.288253	0.407651	0.288253	0.407651	1.20125	1.35167
16	2020-01-01	24.6328	0.78505	0.011682	0.052313	0.00358119	-0.086491	1.03046	1	3.3673	3.71357	0.2175	0.679368	0.063731	10.0136	2.3476	1.9537	0.540923	0.244128	5.93895	广东省	C39	0.8109	4.39556	1	0	1	0.0109172	0.0109172	7.96	3.90322	0.0406069	0.0405755	0.0905844		0		0	1.26045	1.36963
17	2014-01-01	17.7569	0.737887	0.056975	0.545698	0.0761522	-0.217774	53.5712	0	3.13549	3.13549	0.1152	0.7392	0.015031	11.0119	7.3	6.7577	0.737887	0	5.93895	广东省	C37	0.9204	4.52222	1	0	1	0.00865366	0.00865366	8.16	7.59674	0.0278404	0.0278404	0.0624668	5.38121	10.6503	4.80905	10.933	0.67382	0.42971
17	2015-01-01	17.6413	0.708077	-0.002176	-0.00788	-0.0660363	-0.193712	122.189	0	3.17805	3.17805	0.1152	0.512823	0.021974	13.3431	6.9	6.3862	0.708077	0	5.93895	广东省	C37			1	0	1	0.0140766	0.0140766	8.37	6.70648	0.0535243	0.0535243	0.10181	3.53793	6.66702	6.0943	16.8483	1.14994	1.24914
17	2016-01-01	17.8061	0.680489	0.077865	0.253754	0.0117298	-0.169715	92.25	0	3.21888	3.21888	0.1152	0.630014	0.068942	11.3331	6.7	6.2157	0.680489	0	5.93895	广东省	C37			1	0	1	0.0216796	0.0216796		6.20844	0.0372822	0.0372822	0.0594273	3.64589	6.94973	6.68253	16.8483	1.13953	1.3379
17	2017-01-01	18.1136	0.743597	0.024742	0.087385	-0.0466501	-0.031555	33.8723	0	3.2581	3.2581	0.1152	0.765479	0.053577	8.1098	6.9	6.4437	0.743597	0	5.93895	广东省	C37	0.545	3.9982	0	0	1	-0.000817905	-0.000817905	9.3	6.67155	0.0208501	0.0208501	0.0358992	6.21564	11.462	6.64994	15.7145	1.23623	1.48478
17	2018-01-01	18.1093	0.768162	-0.025619	-0.104935	-0.129425	-0.12789	25.1325	0	3.29584	3.29584	0.1152	0.635179	0.047824	6.9911	6.5892	6.0945	0.768162	0	5.93895	广东省	C37	0.6497	4.17393	0	0	1	-0.00394876	-0.00394876	9.68	8.79033	0.0334203	0.0334203	0.0729667	7.94517	15.7145	7.94517	15.7145	1.006	1.151
17	2019-01-01	17.9544	0.817616	-0.11493	-0.549846	-0.219849	-0.365986	28.6413	0	3.3322	3.3322	0.1152	0.635101	0.066814	8.8823	6.1	5.646	0.817616	0	5.93895	广东省	C37	0.7081	4.26	0	0	1	-0.00406596	-0.00406596	7.76	10.4195	0.0325674	0.0325674	0.055371	11.1119	15.7145	11.1119	15.7145	1.28511	1.38533
19	2010-01-01	20.3054	0.433623	0.01402	0.024341	0.00793206	0.247935	2.9937	1	2.94444	2.94444	0.2633	0.980632	0.234819	18.9483	10.6	10.0093	0.392543	0.04108	5.93895	广东省	C15	0.8109	4.39556	0	0	1	-0.00152425	-0.00152425	7.96	2.83894	0.035287	0.035287	0.0674189	3.25883	5.98602	2.40649	5.98602	1.25395	1.31314
19	2011-01-01	20.7834	0.162047	0.01121	0.015273	-0.0176938	0.38483	1.5603	1	2.99573	2.99573	0.1909	1.88	0.142008	17.323	9.5	8.9147	0.157856	0.00419027	5.93895	广东省	C15	0.9204	4.52222	0	0	1	-0.00290796	-0.00290796	8.16	1.48998	0.0273993	0.0273993	0.0409584	3.02227	5.98602	3.29115	8.52694	1.1249	1.27348
19	2012-01-01	20.9246	0.177289	0.064827	0.078125	-0.0396032	-0.023379	1.74472	1	3.04452	3.04452	0.1909	1.67754	0.130842	14.3917	7.9	7.3258	0.170207	0.00708209	5.93895	广东省	C15			0	0	1	-0.0012549	-0.0012549	8.37	1.05192	0.0284217	0.0284217	0.0487269	1.99833	3.98409	3.93548	10.1743	0.96629	1.13166
19	2013-01-01	21.0134	0.243113	0.035329	0.044814	-0.00891628	0.410336	1.55239	1	3.09104	3.09104	0.1909	1.54334	0.230594	13.5889	7.8	7.2361	0.231333	0.0117797	5.93895	广东省	C15			0	0	1	0.0427668	0.0427668	7.73	1.07062	0.0199598	0.019857	0.0407651	3.23479	6.26059	4.68973	11.5103	0.87124	0.96916
19	2014-01-01	20.867	0.139418	0.012384	0.014089	0.0220361	-0.160151	2.01812	1	3.13549	3.13549	0.1909	1.44292	0.344238	11.0119	7.3	6.7577	0.125874	0.0135446	5.93895	广东省	C15			0	0	0	0.00930141	0.00930141	7.88	0.339987	0.0210421	0.0210421	0.0408424	5.09683	10.1743	5.3743	11.5103	0.98137	0.8622
19	2015-01-01	20.782	0.0974302	-0.038789	-0.044045	-0.0433426	-0.081215	4.45204	1	3.17805	3.17805	0.1909	1.12198	0.337984	13.3431	6.9	6.3862	0.0836896	0.0137407	5.93895	广东省	C15	0.3935	3.6725	0	0	0	-0.00155728	-0.00155728	8.33	1.58829	0.05027	0.05027	0.0765696	6.29534	11.5103	5.64856	11.5103	1.18234	1.32512
19	2016-01-01	20.8875	0.109292	0.080523	0.089837	0.0523872	-0.19171	5.60933	1	3.21888	3.21888	0.1909	0.920579	0.282564	11.3331	6.7	6.2157	0.0974218	0.01187	5.93895	广东省	C15	0.5033	3.9186	0	0	0	-0.000277124	-0.000277124	8.64	0.299693	0.0405138	0.0405138	0.102229	6.56737	11.5103	4.80213	11.5103	0.92826	1.05163
19	2018-01-01	22.5903	0.329474	0.051835	0.077218	0.0462368	33.0724	1.21406	1	3.29584	3.29584	0.6379	0.140056	0.153524	6.9911	6.5892	6.0945	0.229617	0.0998577	5.93895	广东省	C15	0.545	3.9982	0	0	0	-0.00280683	-0.00280683	9.3	0.726735	0.0352999	0.0352999	0.074091	0.828388	1.52451	0.828388	1.52451	1.15098	1.26988
19	2019-01-01	22.6365	0.31758	0.058066	0.08582	0.0280519	0.027996	1.11935	1	3.3322	3.3322	0.6379	0.140845	0.139488	8.8823	6.1	5.646	0.174464	0.143117	5.93895	广东省	F51	0.6497	4.17393	0	0	0	-0.00577019	-0.00577019	9.68	0.894254	0.0199263	0.0199328	0.0284997	0.141764	0.200485	0.141764	0.200485	0.97502	1.09709
19	2020-01-01	22.7124	0.34396	0.057336	0.085738	0.0392	0.074552	1.1838	1	3.3673	3.3673	0.6379	0.148033	0.153596	10.0136	2.3476	1.9537	0.210659	0.133301	5.93895	广东省	F51	0.7081	4.26	0	0	0	-0.00432446	-0.00432446	7.76	0.773285	0.0342697	0.0343658	0.104872		0		0	0.98664	1.0653
20	2010-01-01	20.4029	0.632778	0.012379	0.035397	0.078248	0.466919	2.13249	0	2.94444	2.94444	0.4114	0.281572	0.281892	18.9483	10.6	10.0093	0.344348	0.28843	5.93895	广东省	C39	0.8109	4.39556	0	0	0	-0.00536044	-0.00536044	7.96	2.91972	0.0347861	0.0347861	0.0605893	0.698226	1.23352	1.59978	3.97931	1.28257	1.37193
20	2011-01-01	20.3204	0.58566	0.014882	0.038176	0.0720706	0.174627	1.54565	0	2.99573	2.99573	0.4114	0.28038	0.310555	17.323	9.5	8.9147	0.306801	0.278859	5.93895	广东省	C39	0.9204	4.52222	1	1	0	0.000941678	0.000941678	8.16	3.85659	0.0225344	0.0225344	0.0257601	0.893628	1.73682	1.65094	3.97931	1.12356	1.28281
20	2012-01-01	20.34	0.588963	0.004803	0.011638	0.0270215	-0.173431	1.73404	0	3.04452	3.04452	0.4114	0.285364	0.297432	14.3917	7.9	7.3258	0.346684	0.242279	5.93895	广东省	C39			1	0	0	-5.75602e-05	-5.75602e-05	8.37	4.34527	0.0309658	0.0309658	0.0613651	1.995	3.97931	1.61392	3.97931	1.11173	1.3297
20	2013-01-01	20.4104	0.625809	-0.009225	-0.023535	-0.0948295	-0.134095	1.75043	0	3.09104	3.09104	0.4114	0.277636	0.267372	13.5889	7.8	7.2361	0.400167	0.225642	5.93895	广东省	C39			1	0	0	0.00125438	0.00125438		4.63295	0.0213701	0.0213701	0.030809	2.24189	3.97931	1.92788	3.97931	0.9956	1.07775
20	2015-01-01	20.8674	0.72819	-0.003625	-0.014114	0.150206	-0.281193	6.16779	0	3.17805	3.17805	0.4114	0.301334	0.095765	13.3431	6.9	6.3862	0.245671	0.482519	5.93895	广东省	C39			0	0	1	0.0242509	0.0242509	7.73	0.980269	0.0600568	0.0600568	0.101029	1.83779	3.47125	3.06121	7.35338	0.84358	0.8821
20	2016-01-01	20.2652	0.494528	0.006107	0.017227	-0.0295558	0.239685	7.9148	0	3.21888	3.21888	0.4114	0.311745	0.128929	11.3331	6.7	6.2157	0.49041	0.00411781	5.93895	广东省	C39			0	0	1	0.021672	0.021672	7.88	5.28571	0.0389644	0.0389644	0.0414393	3.34722	6.66425	2.49793	6.66425	1.07577	1.3057
20	2017-01-01	20.2609	0.490804	0.001544	0.003043	0.0186154	0.385796	5.32493	0	3.2581	3.2581	0.4114	0.312632	0.13278	8.1098	6.9	6.4437	0.490701	0.000102278	5.93895	广东省	C39	0.3935	3.6725	0	0	1	0.0299361	0.0299361	8.33	4.91634	0.02842	0.02842	0.0542983	1.94826	3.88213	1.59196	3.88213	1.1751	1.42701
20	2018-01-01	20.2405	0.475007	0.005285	0.010223	-0.0354802	-0.257556	4.22217	0	3.29584	3.29584	0.4121	0.329702	0.304792	6.9911	6.5892	6.0945	0.474903	0.000104379	5.93895	广东省	C39	0.5033	3.9186	0	0	1	0.0342272	0.0342272	8.64	6.05831	0.0340754	0.0340754	0.099098	1.20674	2.23077	1.20674	2.23077	1.2036	1.27927
20	2019-01-01	20.2358	0.463615	0.008869	0.016713	0.121244	0.13266	4.23141	0	3.3322	3.3322	0.4213	0.320726	0.322764	8.8823	6.1	5.646	0.340853	0.122762	5.93895	广东省	C39	0.545	3.9982	0	0	1	0.0572572	0.0572572	9.3	3.03539	0.0260099	0.0260099	0.0327088	0.224613	0.317651	0.224613	0.317651	1.09339	1.17913
20	2020-01-01	20.2577	0.464384	0.010999	0.020521	0.0951278	-0.041321	3.76436	0	3.3673	3.3673	0.4213	0.275521	0.308397	10.0136	2.3476	1.9537	0.360672	0.103712	5.93895	广东省	C39	0.6497	4.17393	0	0	1	0.0968929	0.0968929	9.68	2.44434	0.0290398	0.0290398	0.0519628		0		0	0.92162	1.00263
21	2010-01-01	22.6204	0.328237	0.058925	0.08453	0.0171654	0.549501	2.6498	1	2.83321	2.89037	0.4964	0.234881	0.200577	18.9483	10.6	10.0093	0.32035	0.00788664	5.93895	广东省	C39	0.7081	4.26	0	0	1	0.00809619	0.00809619	7.76	1.04775	0.0293801	0.0292473	0.051518	3.08874	6.02391	2.3481	6.02391	0.95003	0.9539
21	2011-01-01	23.059	0.582013	0.025894	0.050038	0.0164534	-0.103081	1.23651	1	2.89037	2.94444	0.4964	0.19789	0.143165	17.323	9.5	8.9147	0.578016	0.00399771	5.93895	广东省	C39	0.8109	4.39556	0	0	1	0.0104646	0.0104646	7.96	2.66666	0.0208676	0.0210251	0.0319439	1.26047	2.41801	0.952729	2.41801	1.03123	1.21338
21	2012-01-01	23.0438	0.59178	0.000824	0.001994	0.028272	-0.119743	1.20187	1	2.94444	2.99573	0.4964	0.20099	0.123528	14.3917	7.9	7.3258	0.58898	0.00280028	5.93895	广东省	C39	0.9204	4.52222	0	0	1	0.0161947	0.0161947	8.16	2.96406	0.019575	0.0196942	0.0249623	1.25153	2.41801	1.10633	2.52351	0.98982	1.25033
21	2013-01-01	23.3426	0.638573	0.013291	0.034851	0.0326994	-0.082928	1.18318	1	2.99573	3.04452	0.4451	0.298656	0.089231	13.5889	7.8	7.2361	0.636086	0.00248663	5.93895	广东省	C39			0	0	1	0.0137852	0.0137852	8.37	-1.46619	0.0243068	0.0243239	0.0480416	0.920012	1.76926	1.39477	3.55277	1.11812	1.18463
21	2014-01-01	23.394	0.649905	0.011396	0.032047	-0.00685736	0.093396	1.38056	1	3.04452	3.09104	0.4451	0.248113	0.096881	11.0119	7.3	6.7577	0.647848	0.00205699	5.93895	广东省	C39			0	0	1	0.0182737	0.0182737		0.597675	0.0222031	0.0222457	0.0506697	0.979213	1.87476	2.81255	6.93814	0.89246	0.81034
21	2015-01-01	23.3861	0.636919	0.012551	0.0352	0.0342082	-0.06582	1.87361	1	3.09104	3.13549	0.4451	0.242774	0.147513	13.3431	6.9	6.3862	0.627351	0.00956823	5.93895	广东省	C39			1	0	0	-0.000947733	-0.000947733	7.73	0.583751	0.0490111	0.0490013	0.0634986	1.55458	3.10581	3.29966	7.77086	1.27487	1.3621
21	2016-01-01	23.1843	0.547908	0.017175	0.042605	0.0304282	-0.01905	1.73124	1	3.13549	3.17805	0.4451	0.22288	0.216667	11.3331	6.7	6.2157	0.531333	0.0165747	5.93895	广东省	C39			1	0	1	-0.00398446	-0.00398446	7.88	1.70569	0.030023	0.0300267	0.0412892	2.57922	5.06338	3.26231	7.83775	1.16561	1.38575
21	2017-01-01	23.5326	0.642835	0.040534	0.102243	0.0433551	-0.05703	1.50459	1	3.17805	3.21888	0.4451	0.220653	0.146887	8.1098	6.9	6.4437	0.62642	0.016415	5.93895	广东省	C39	0.3935	3.6725	1	0	1	-0.00483751	-0.00483751	8.33	0.044636	0.0180803	0.0181098	0.0277943	2.41043	4.66505	2.62575	6.15974	1.34821	1.81474
21	2018-01-01	23.4957	0.576803	0.034689	0.089045	0.0263034	0.130278	1.1055	1	3.21888	3.2581	0.4451	0.227276	0.16049	6.9911	6.5892	6.0945	0.563216	0.0135871	5.93895	广东省	C39	0.5033	3.9186	1	0	1	-0.0195478	-0.0195478	8.64	0.538948	0.0267621	0.0267661	0.0494741	1.38857	2.77437	1.38857	2.77437	1.19458	1.29022
21	2019-01-01	23.6385	0.615132	0.025652	0.063705	-0.0541997	-0.176651	1.58546	1	3.2581	3.29584	0.4351	0.239864	0.147366	8.8823	6.1	5.646	0.603575	0.0115573	5.93895	广东省	C39	0.545	3.9982	1	0	1	-0.0120106	-0.0120106	9.3	3.65463	0.0349803	0.0349839	0.0903871	1.05691	1.4947	1.05691	1.4947	1.39287	1.48799
21	2020-01-01	23.7976	0.629761	0.04755	0.126136	0.144328	0.131839	1.92216	1	3.29584	3.3322	0.3661	0.333851	0.154899	10.0136	2.3476	1.9537	0.52688	0.102881	5.93895	广东省	C39	0.6497	4.17393	1	0	1	-0.0077658	-0.0077658	9.68	0.971646	0.0396474	0.0396424	0.078888		0		0	1.53585	1.61533
23	2010-01-01	20.6598	0.661815	0.012985	0.041572	0.135047	0.178794	1.6475	0	2.89037	3.29584	0.3131	0.527586	0.130937	18.9483	10.6	10.0093	0.632451	0.029364	5.93895	广东省	E47	0.7081	4.26	1	0	1	0.00313302	0.00313302	7.76	2.66339	0.028472	0.0284778	0.048319	0.0661075	0.131667	32.813	73.8512	0.93852	1.0222
23	2011-01-01	20.8127	0.684301	0.008956	0.027467	0.0354792	-0.129909	1.3105	0	2.94444	3.3322	0.3144	0.516951	0.110524	17.323	9.5	8.9147	0.608936	0.0753654	5.93895	广东省	E47	0.8109	4.39556	1	0	1	0.00168593	0.00168593	7.96	4.3162	0.0223762	0.0223762	0.0212589	0.970224	1.7075	32.6877	73.775	1.14146	1.29791
23	2012-01-01	20.9213	0.665814	0.004437	0.013635	-0.0662435	0.097233	1.30908	0	2.99573	3.3673	0.2999	0.55113	0.100228	14.3917	7.9	7.3258	0.619597	0.0462173	5.93895	广东省	C30	0.9204	4.52222	1	0	1	-0.0105636	-0.0105636	8.16	5.13925	0.0259519	0.0259519	0.044092	42.1097	73.775	32.6705	73.775	1.00111	1.21406
23	2013-01-01	21.0196	0.691395	0.009222	0.02875	0.0217842	0.218224	1.50438	0	3.04452	3.4012	0.3013	0.570105	0.091214	13.5889	7.8	7.2361	0.68781	0.00358527	5.93895	广东省	C30			1	0	1	-0.0131692	-0.0131692	8.37	2.81014	0.0213178	0.0213194	0.0312662	41.8025	72.7359	32.5962	73.5717	0.77224	0.87757
23	2014-01-01	21.1112	0.711966	0.010689	0.035889	-0.0169674	0.021333	2.20872	0	3.09104	3.43399	0.3013	0.627781	0.083496	11.0119	7.3	6.7577	0.70097	0.0109953	5.93895	广东省	C30			1	0	1	0.0180801	0.0180801		3.64166	0.0265365	0.0265398	0.0244842	42.2374	73.5717	32.6163	73.5717	1.15552	1.14542
23	2016-01-01	21.138	0.699066	0.010279	0.03509	0.046891	-0.026829	3.61081	0	3.17805	3.49651	0.1513	2.03479	0.059484	11.3331	6.7	6.2157	0.65421	0.0448552	5.93895	广东省	C30			1	0	0	-0.00605344	-0.00605344	7.73	3.41368	0.0315007	0.031499	0.0569251	0.66961	1.31525	2.0999	5.24373	1.0249	1.24312
23	2017-01-01	21.3919	0.754666	0.016556	0.061406	0.127575	0.217065	2.21431	0	3.21888	3.52636	0.1513	1.80079	0.070805	8.1098	6.9	6.4437	0.752504	0.00216237	5.93895	广东省	C30			1	0	0	0.00724238	0.00724238	7.88	1.64134	0.0262984	0.0263005	0.0459961	2.55878	4.80454	2.09111	4.80454	1.2362	1.44078
23	2018-01-01	21.565	0.781529	0.016449	0.071288	0.0519817	0.310888	1.54154	0	3.2581	3.55535	0.1513	1.80032	0.061264	6.9911	6.5892	6.0945	0.781218	0.000310866	5.93895	广东省	C30	0.3935	3.6725	1	0	0	0.0396689	0.0396689	8.33	2.24579	0.0347679	0.0347925	0.0662309	2.01387	3.92848	2.01387	3.92848	1.23951	1.33272
23	2019-01-01	21.6473	0.767842	0.030814	0.13659	0.0476157	0.136042	1.48492	0	3.29584	3.58352	0.2739	0.598845	0.069619	8.8823	6.1	5.646	0.761523	0.00631864	5.93895	广东省	C30	0.5033	3.9186	1	0	0	0.0229993	0.0229993	8.64	3.26715	0.0301007	0.0300773	0.0460108	1.93315	2.73389	1.93315	2.73389	1.26759	1.43246
23	2020-01-01	21.5683	0.739688	0.009226	0.037553	0.038118	-0.025868	1.71118	0	3.3322	3.61092	0.2739	0.888349	0.063196	10.0136	2.3476	1.9537	0.734284	0.00540324	5.93895	广东省	C30	0.545	3.9982	1	0	0	0.0430143	0.0430143	9.3	3.62449	0.0292748	0.0292771	0.0640822		0		0	0.75371	0.79677
25	2010-01-01	20.2117	0.666757	0.006478	0.019866	0.0119155	-0.107073	3.67262	1	2.89037	2.89037	0.6622	0.0122727	0.289215	18.9483	10.6	10.0093	0.356204	0.310553	5.93895	广东省	F51	0.6497	4.17393	1	0	0	0.0317743	0.0317743	9.68	4.07367	0.0266655	0.0266655	0.0537283	0.33365	0.665967	1.30708	3.25388	0.88784	0.92282
25	2011-01-01	20.1624	0.647128	0.002137	0.006233	-0.0258259	0.04383	2.5733	1	2.94444	2.94444	0.6622	0.0279629	0.288436	17.323	9.5	8.9147	0.475825	0.171303	5.93895	广东省	F51	0.7081	4.26	1	0	0	0.00893525	0.00893525	7.76	5.99141	0.0278753	0.0278753	0.0448416	0.304125	0.608186	2.24189	5.12957	1.10213	1.24512
25	2012-01-01	20.2846	0.688234	0.001599	0.00483	-0.0120271	0.040569	2.52887	1	2.99573	2.99573	0.6622	0.0147282	0.241989	14.3917	7.9	7.3258	0.444282	0.243952	5.93895	广东省	F51	0.8109	4.39556	1	0	0	0.0110838	0.0110838	7.96	6.27658	0.0298447	0.0298447	0.0503182	1.62497	2.9574	2.09128	4.83309	1.09667	1.32004
25	2013-01-01	20.368	0.709393	0.004485	0.014912	-0.00375127	0.159866	3.15196	1	3.04452	3.04452	0.6622	0.044707	0.213936	13.5889	7.8	7.2361	0.459191	0.250201	5.93895	广东省	F51			0	0	1	0.0216975	0.0216975	7.73	4.80974	0.0225607	0.0225607	0.0462763	2.27159	4.52138	2.18814	5.8197	0.81405	0.87945
25	2014-01-01	20.508	0.749071	0.011357	0.043162	0.00770745	-0.044669	3.1684	1	3.09104	3.09104	0.6622	0.0306992	0.177161	11.0119	7.3	6.7577	0.457002	0.292069	5.93895	广东省	F51			0	0	1	0.0264158	0.0264158	7.88	4.32913	0.0303837	0.0303837	0.0557592	0.967343	1.87568	2.54974	6.38293	0.98295	0.85129
25	2015-01-01	20.8791	0.248214	0.043279	0.079077	0.0690381	-0.346807	13.8027	1	3.13549	3.13549	0.5109	0.484317	0.116871	13.3431	6.9	6.3862	0.224494	0.0237195	5.93895	广东省	F51	0.3935	3.6725	0	0	1	0.0260024	0.0260024	8.33	3.21344	0.063259	0.063259	0.14753	1.32348	2.64679	5.31121	13.3015	0.84802	0.89197
25	2016-01-01	20.8964	0.235883	0.023428	0.030908	0.0486753	0.067541	9.71361	1	3.17805	3.17805	0.4909	0.525328	0.108685	11.3331	6.7	6.2157	0.209318	0.0265643	5.93895	广东省	F51	0.5033	3.9186	0	0	1	0.0138815	0.0138815	8.64	3.95931	0.0352629	0.0352629	0.0592162	2.93235	5.85572	5.05522	13.3015	1.00907	1.16196
25	2017-01-01	21.0621	0.28881	0.050751	0.069006	-0.00149152	0.070924	5.94892	1	3.21888	3.21888	0.4909	0.503829	0.085723	8.1098	6.9	6.4437	0.248163	0.0406467	5.93895	广东省	F51	0.545	3.9982	0	0	1	0.0151747	0.0151747	9.3	4.44272	0.0261707	0.0261707	0.0564517	5.46594	10.6547	4.83202	10.6547	0.90876	1.05144
25	2018-01-01	21.2291	0.337101	0.056271	0.082143	-0.0039649	0.192956	4.76551	1	3.2581	3.2581	0.4909	0.464203	0.067946	6.9911	6.5892	6.0945	0.312328	0.0247727	5.93895	广东省	F51	0.6497	4.17393	0	0	1	0.0194032	0.0194032	9.68	5.11085	0.0274716	0.0274716	0.0537007	5.09118	9.73793	5.09118	9.73793	0.82254	0.85023
25	2019-01-01	21.2215	0.186276	0.132447	0.179461	0.0479476	0.378608	5.36146	1	3.29584	3.29584	0.4909	0.382669	0.065087	8.8823	6.1	5.646	0.182457	0.00381887	5.93895	广东省	F51	0.7081	4.26	0	0	1	0.0188416	0.0188416	7.76	2.2362	0.0280014	0.0280014	0.0511908	6.88576	9.73793	6.88576	9.73793	0.97009	1.09022
25	2020-01-01	21.2588	0.189527	0.035958	0.044279	0.0638624	-0.256804	4.16034	1	3.3322	3.3322	0.4909	0.318957	0.069734	10.0136	2.3476	1.9537	0.18046	0.00906758	5.93895	广东省	F51	0.8109	4.39556	0	0	1	0.0142332	0.0142332	7.96	0.955685	0.0261319	0.0261365	0.0390998		0		0	0.87197	0.95267
26	2010-01-01	21.6138	0.471559	0.047478	0.092959	-0.0404203	0.439112	1.55778	1	2.89037	2.89037	0.4149	0.205227	0.10332	18.9483	10.6	10.0093	0.396054	0.0755052	5.93895	广东省	F52	0.9204	4.52222	0	0	1	0.0141254	0.0141254	8.16	2.17152	0.0261665	0.0261642	0.0465439	0.891411	1.65352	1.1198	2.5574	0.95922	0.93152
26	2011-01-01	21.7865	0.518694	0.059734	0.118792	-0.14141	0.438185	1.48763	1	2.94444	2.94444	0.4149	0.256419	0.056167	17.323	9.5	8.9147	0.498143	0.0205503	5.93895	广东省	F52			0	0	1	0.012119	0.012119	8.37	5.19736	0.0237066	0.0237275	0.0434087	0.899794	1.65352	1.06685	2.5574	0.75376	0.84701
26	2012-01-01	21.9253	0.564416	0.03621	0.080384	0.0137812	0.180749	1.23596	1	2.99573	2.99573	0.4149	0.172324	0.095529	14.3917	7.9	7.3258	0.54942	0.0149963	5.93895	广东省	F52			0	0	1	0.0119578	0.0119578		3.84227	0.0253757	0.0254029	0.0400743	1.41936	2.5574	1.01527	2.5574	1.2169	1.4248
26	2013-01-01	21.9927	0.56759	0.037797	0.087101	0.0222124	0.026301	1.34069	1	3.04452	3.04452	0.4149	0.145429	0.086236	13.5889	7.8	7.2361	0.406308	0.161282	5.93895	广东省	F52			0	0	1	0.0217604	0.0217604	7.73	2.52201	0.0234924	0.0235099	0.0381702	1.23526	2.3457	1.02613	2.3457	1.15416	1.31549
26	2014-01-01	22.0201	0.552603	0.040492	0.092025	0.0790615	0.056274	1.56319	1	3.09104	3.09104	0.4149	0.0866281	0.088505	11.0119	7.3	6.7577	0.404174	0.148429	5.93895	广东省	F52			0	0	1	0.0205985	0.0205985	7.88	1.87477	0.0193211	0.0193222	0.0340089	1.10061	1.96279	2.16135	5.33572	0.97127	0.89526
26	2015-01-01	22.1694	0.457733	0.03088	0.061962	0.0933053	-0.03537	1.80954	1	3.13549	3.13549	0.4149	0.0631938	0.085239	13.3431	6.9	6.3862	0.341143	0.11659	5.93895	广东省	F52	0.3935	3.6725	0	0	1	0.0240236	0.0240236	8.33	0.349165	0.0470835	0.0470982	0.0801459	0.832086	1.49679	2.68354	5.33572	1.20924	1.31166
26	2016-01-01	22.1108	0.406989	0.026752	0.047191	0.1138	-0.053233	1.66699	1	3.17805	3.17805	0.3715	0.16673	0.152614	11.3331	6.7	6.2157	0.376706	0.0302832	5.93895	广东省	F52	0.5033	3.9186	0	0	1	0.0344824	0.0344824	8.64	0.756416	0.030891	0.0309063	0.0490185	2.7522	5.33572	2.91768	6.91356	1.2127	1.41953
26	2017-01-01	21.9986	0.310582	0.037606	0.058897	0.157818	0.117555	1.5725	1	3.21888	3.21888	0.3715	0.200836	0.146293	8.1098	6.9	6.4437	0.286621	0.0239607	5.93895	广东省	F52	0.545	3.9982	0	0	1	0.0382185	0.0382185	9.3	0.218125	0.0208097	0.020814	0.0325293	2.20659	3.83893	2.30297	5.41677	1.41588	1.79329
26	2018-01-01	22.0041	0.286011	0.051211	0.072978	0.0921267	0.016331	1.10404	1	3.2581	3.2581	0.3715	0.317962	0.118246	6.9911	6.5892	6.0945	0.283736	0.00227518	5.93895	广东省	F52	0.6497	4.17393	0	0	0	0.0143013	0.0143013	9.68	0.235046	0.0191089	0.01913	0.0295194	0.921006	1.61207	0.921006	1.61207	0.91187	1.03513
26	2019-01-01	22.0479	0.294179	0.058666	0.08265	0.118274	0.089329	1.4759	1	3.29584	3.29584	0.3679	0.122788	0.096784	8.8823	6.1	5.646	0.291886	0.00229306	5.93895	广东省	F52	0.7081	4.26	0	0	0	-0.00156045	-0.00156045	7.76	-0.090732	0.025017	0.0250198	0.0746814	1.1399	1.61207	1.1399	1.61207	0.94802	1.05461
26	2020-01-01	22.1142	0.303269	0.075613	0.107846	0.0941124	0.145572	1.41871	1	3.3322	3.3322	0.3807	0.119699	0.087773	10.0136	2.3476	1.9537	0.300767	0.00250192	5.93895	广东省	F52	0.8109	4.39556	0	0	0	0.0043779	0.0043779	7.96	-0.367676	0.0342238	0.0342409	0.0724398		0		0	1.23314	1.33949
27	2010-01-01	24.093	0.435322	0.054482	0.100682	0.0877614	0.094483	1.05431	1	2.89037	2.89037	0.6374	0.158306	0.477988	18.9483	10.6	10.0093	0.212721	0.222601	5.93895	广东省	D44	0.9204	4.52222	0	0	0	0.015711	0.015711	8.16	1.51093	0.0190929	0.0193369	0.0157316	0.835584	1.47838	1.12337	3.16561	0.84119	1.05697
27	2011-01-01	24.1735	0.462982	0.039051	0.070965	0.100823	0.15422	0.974652	1	2.94444	2.94444	0.6374	0.163575	0.452824	17.323	9.5	8.9147	0.277154	0.185828	5.93895	广东省	D44			0	0	0	0.00872527	0.00872527	8.37	2.22796	0.0155802	0.0156614	0.0255118	0.895356	1.65854	1.32908	3.19635	0.7175	0.88479
27	2012-01-01	24.2002	0.457686	0.035588	0.06594	0.0815396	-0.108329	0.946113	1	2.99573	2.99573	0.6374	0.164369	0.41728	14.3917	7.9	7.3258	0.299884	0.157802	5.93895	广东省	D44			0	0	0	-0.00778919	-0.00778919		2.22027	0.013048	0.0131183	0.0194104	0.948609	1.7516	1.92162	5.08351	0.58351	0.7749
27	2013-01-01	24.2316	0.435835	0.052823	0.09545	0.0687104	-0.037237	0.953276	1	3.04452	3.04452	0.4782	0.539494	0.41204	13.5889	7.8	7.2361	0.343922	0.091913	5.93895	广东省	D44			0	0	1	0.0268482	0.0268482	7.73	0.297059	0.0155613	0.0155834	0.0214482	1.59904	3.19635	2.19306	5.08351	0.61868	0.79185
27	2014-01-01	24.3724	0.470503	0.065041	0.119207	0.082987	0.012571	1.08623	1	3.09104	3.09104	0.4782	0.544429	0.379115	11.0119	7.3	6.7577	0.371859	0.0986445	5.93895	广东省	D44			0	0	1	0.025461	0.025461	7.88	0.526633	0.0198932	0.0201486	0.0402093	2.5697	5.08351	2.13279	5.08351	0.85047	1.0793
27	2015-01-01	24.7849	0.571741	0.042643	0.091003	0.0660505	-0.110032	1.08757	1	3.13549	3.13549	0.4782	0.59097	0.315423	13.3431	6.9	6.3862	0.311027	0.260714	5.93895	广东省	D44	0.3935	3.6725	0	0	1	0.0392385	0.0392385	8.33	0.498636	0.0469845	0.0470364	0.0602138	1.04307	1.88716	1.07544	2.34588	1.16934	1.37712
27	2016-01-01	24.8319	0.592068	0.023655	0.05661	0.0452305	0.016903	1.03957	1	3.17805	3.17805	0.4782	0.59097	0.334792	11.3331	6.7	6.2157	0.293363	0.298704	5.93895	广东省	D44	0.5033	3.9186	0	0	1	0.0323082	0.0323082	8.64	1.87268	0.0207624	0.02082	0.0193514	0.204206	0.406946	1.3968	3.03546	0.91628	1.13376
27	2017-01-01	25.0701	0.679887	0.012239	0.034109	0.0366028	0.373538	0.990965	1	3.21888	3.21888	0.4782	0.594499	0.393987	8.1098	6.9	6.4437	0.316413	0.363475	5.93895	广东省	D44	0.545	3.9982	0	0	1	0.0322803	0.0322803	9.3	2.8563	0.0121903	0.0123088	0.0234675	1.19255	2.17235	1.4174	2.86192	0.76448	1.01266
27	2018-01-01	25.1668	0.676944	0.008828	0.027444	0.0491227	0.19179	0.921597	1	3.2581	3.2581	0.4782	0.609404	0.407192	6.9911	6.5892	6.0945	0.264682	0.412261	5.93895	广东省	D44	0.6497	4.17393	1	0	1	0.0298361	0.0298361	9.68	2.75396	0.0152827	0.0152364	0.0211849	1.36284	2.62851	1.36284	2.62851	0.72613	0.82998
27	2019-01-01	25.2888	0.650566	0.020191	0.059905	0.0541036	0.12358	0.90672	1	3.29584	3.29584	0.4782	0.609404	0.371899	8.8823	6.1	5.646	0.346034	0.304531	5.93895	广东省	D44	0.7081	4.26	0	0	0	0.0230096	0.0230096	7.76	2.78987	0.0169392	0.0169693	0.023725	0.487603	0.689574	0.487603	0.689574	0.75652	0.90169
27	2020-01-01	25.46	0.633063	0.040609	0.113138	0.05429	-0.017414	0.88707	1	3.3322	3.3322	0.4391	0.727407	0.309359	10.0136	2.3476	1.9537	0.199786	0.433278	5.93895	广东省	D44	0.8109	4.39556	0	0	0	0.014701	0.014701	7.96	2.36786	0.0193833	0.0194114	0.0318812		0		0	0.76565	0.89392
28	2010-01-01	22.5649	0.820599	0.045654	0.259792	0.0678886	0.193105	2.21618	1	2.89037	2.89037	0.3833	0.256014	0.0781	18.9483	10.6	10.0093	0.799461	0.0211383	5.93895	广东省	F51	0.9204	4.52222	0	0	0	0.0105622	0.0105622	8.16	3.59626	0.0272836	0.0272963	0.0598895	0.704403	1.28648	1.34601	3.35388	0.86214	0.82276
28	2011-01-01	22.76	0.813874	0.046923	0.256281	0.0296534	0.158132	1.54746	1	2.94444	2.94444	0.3833	0.334545	0.078228	17.323	9.5	8.9147	0.786246	0.0276272	5.93895	广东省	F51			0	0	0	0.00885891	0.00885891	8.37	5.36128	0.0197306	0.0197399	0.0388644	0.666899	1.28648	1.50889	3.36957	0.72925	0.77774
28	2012-01-01	22.9528	0.802164	0.056987	0.296217	0.0348495	0.19044	1.8117	1	2.99573	2.99573	0.3833	0.2549	0.074279	14.3917	7.9	7.3258	0.766992	0.0351718	5.93895	广东省	F51			0	0	0	0.00788258	0.00788258		5.44361	0.0244511	0.0244397	0.0467758	1.30231	2.4057	1.24426	2.46291	0.88673	1.02859
28	2013-01-01	23.1264	0.790499	0.052493	0.257103	0.0420539	0.176979	1.90759	1	3.04452	3.04452	0.3833	0.2777	0.069339	13.5889	7.8	7.2361	0.76781	0.0226888	5.93895	广东省	F51			1	0	1	0.0248467	0.0248467	7.73	3.48266	0.0258503	0.0258926	0.0478362	1.39348	2.42138	1.05315	2.46291	0.76018	0.76954
28	2014-01-01	23.275	0.621854	0.056085	0.186901	-0.0621015	0.12995	1.68908	1	3.09104	3.09104	0.51	0.145225	0.058115	11.0119	7.3	6.7577	0.599251	0.0226027	5.93895	广东省	F51			1	0	1	0.0284477	0.0284477	7.88	3.60376	0.0230761	0.0230681	0.0443579	0.0295624	0.0572112	0.835621	2.18893	0.85839	0.74356
28	2016-01-01	23.7826	0.581754	0.06159	0.152735	0.0690922	0.586897	1.50696	1	3.17805	3.17805	0.51	0.119329	0.022851	11.3331	6.7	6.2157	0.569411	0.0123426	5.93895	广东省	F51	0.3935	3.6725	1	0	1	0.0344847	0.0344847	8.33	1.57912	0.0186727	0.0186232	0.0368055	1.1382	2.18893	0.828376	2.18893	0.57982	0.72212
28	2017-01-01	23.8298	0.55569	0.052988	0.122762	0.0575238	0.000368	1.53214	1	3.21888	3.21888	0.5606	0.111222	0.024692	8.1098	6.9	6.4437	0.542894	0.0127957	5.93895	广东省	F51	0.5033	3.9186	1	0	1	0.0379617	0.0379617	8.64	1.7353	0.0150293	0.0150204	0.0326593	1.10055	2.18893	0.899614	2.18893	0.47508	0.67826
28	2018-01-01	24.0882	0.519335	0.052597	0.113155	0.045717	0.045046	1.07714	1	3.2581	3.2581	0.5606	0.121697	0.021014	6.9911	6.5892	6.0945	0.510122	0.00921358	5.93895	广东省	F51	0.545	3.9982	1	0	1	0.0483826	0.0483826	9.3	-0.214074	0.0199594	0.0199562	0.027502	0.530661	0.94216	0.530661	0.94216	0.77271	0.85544
28	2019-01-01	24.2354	0.541779	0.047532	0.101431	0.0596753	0.206931	1.06866	1	3.29584	3.29584	0.5606	0.181547	0.018275	8.8823	6.1	5.646	0.499109	0.0426698	5.93895	广东省	F51	0.6497	4.17393	1	0	1	0.0635214	0.0635214	9.68	1.28625	0.0208496	0.0208376	0.0355794	0.0338926	0.0479314	0.0338926	0.0479314	0.64979	0.71422
28	2020-01-01	24.402	0.573461	0.04676	0.106048	0.0379534	0.146096	1.03047	1	3.3322	3.3322	0.5606	0.150688	0.021573	10.0136	2.3476	1.9537	0.511624	0.0618364	5.93895	广东省	F51	0.7081	4.26	1	0	1	0.0725386	0.0725386	7.76	2.22236	0.025718	0.0257785	0.0480441		0		0	0.77555	0.84112
29	2010-01-01	21.9409	0.615344	0.025154	0.067401	-0.0529881	0.361077	1.95196	1	2.89037	2.89037	0.6355	0.0102459	0.019096	18.9483	10.6	10.0093	0.299732	0.315612	5.93895	广东省	K70	0.8109	4.39556	1	0	1	0.0979635	0.0979635	7.96	3.63138	0.0299933	0.0299933	0.0388274	0.294084	0.587851	2.30343	5.37182	1.09716	1.36192
29	2011-01-01	21.8976	0.567289	0.030596	0.07496	0.0355841	0.00523	1.52234	1	2.94444	2.94444	0.6355	0.00840788	0.018825	17.323	9.5	8.9147	0.471517	0.0957719	5.93895	广东省	K70	0.9204	4.52222	1	0	1	0.0976788	0.0976788	8.16	4.14138	0.0253716	0.0253716	0.0359561	1.49249	2.72636	3.02378	6.98507	1.09042	1.26563
29	2012-01-01	22.035	0.594074	0.030691	0.073505	0.00738258	0.003656	1.65477	1	2.99573	2.99573	0.6355	0.0165294	0.017024	14.3917	7.9	7.3258	0.362233	0.231841	5.93895	广东省	K70			1	0	1	0.091468	0.091468	8.37	4.53294	0.0257117	0.0257117	0.0409853	2.54941	5.09463	3.00002	6.98515	1.08718	1.33546
29	2013-01-01	22.1619	0.588383	0.057599	0.140845	0.0462513	1.05454	1.44702	1	3.04452	3.04452	0.6355	0.00923404	0.014404	13.5889	7.8	7.2361	0.392667	0.195716	5.93895	广东省	K70			1	0	1	0.0942215	0.0942215		2.36808	0.0223717	0.0223717	0.0367588	2.13382	4.25871	2.30247	4.88172	0.97096	1.18178
29	2014-01-01	22.1992	0.535301	0.069395	0.1582	0.0736354	0.007479	2.01744	1	3.09104	3.09104	0.6355	0.0580039	0.012416	11.0119	7.3	6.7577	0.423246	0.112055	5.93895	广东省	K70			1	0	1	0.00631781	0.00631781	7.73	1.96213	0.0269435	0.0269435	0.049669	1.09147	1.89053	2.98002	8.13624	1.15214	1.23902
29	2015-01-01	22.1536	0.472851	0.070384	0.142129	0.262479	0.014564	3.39056	1	3.13549	3.13549	0.6355	0.0269751	0.012492	13.3431	6.9	6.3862	0.378899	0.0939521	5.93895	广东省	K70			1	0	1	0.0090151	0.0090151	7.88	-1.60563	0.0506265	0.0506275	0.0855117	2.81844	4.88172	3.66955	9.48754	1.12386	1.26358
29	2020-01-01	22.32	0.259237	0.058896	0.080746	0.0577616	-0.36635	1.61426	1	3.3322	3.3322	0.6355	0.00842991	0.00568	10.0136	2.3476	1.9537	0.255776	0.00346009	5.93895	广东省	K70	0.3935	3.6725	1	0	1	0.00900068	0.00900068	8.33	-0.202927	0.0345284	0.0321752			0		0
30	2014-01-01	22.7072	0.345046	0.093511	0.149257	0.0494923	-0.04166	1.37481	1	3.09104	3.09104	0.2431	1.77053	0.18929	11.0119	7.3	6.7577	0.263723	0.0813232	5.73093	吉林省	C36	0.5033	3.9186	1	0	1	0.00775516	0.00775516	8.64	0.602237	0.0213938	0.021412	0.0375128	1.06888	1.9503	1.33486	3.04729	1.0692	1.1044
30	2015-01-01	22.8133	0.343888	0.068368	0.104289	0.041266	-0.135429	1.4322	1	3.13549	3.13549	0.2441	1.74285	0.219005	13.3431	6.9	6.3862	0.24032	0.103567	5.73093	吉林省	C36	0.545	3.9982	1	0	1	0.00514016	0.00514016	9.3	0.148085	0.0456441	0.0457148	0.0815964	0.159389	0.310727	1.4183	3.04729	0.9922	1.17762
30	2016-01-01	22.9286	0.3635	0.078868	0.122135	0.0662157	0.352169	1.55875	1	3.17805	3.17805	0.2441	1.67919	0.190878	11.3331	6.7	6.2157	0.275423	0.0880774	5.73093	吉林省	C36	0.6497	4.17393	1	0	1	0.00351178	0.00351178	9.68	-0.051217	0.0266995	0.0267098	0.0357594	1.60769	2.83028	1.35623	2.83028	1.03303	1.22182
30	2017-01-01	23.0616	0.389791	0.08426	0.135361	0.0446624	0.228161	1.38934	1	3.21888	3.21888	0.2441	1.69869	0.17111	8.1098	6.9	6.4437	0.306576	0.083215	5.73093	吉林省	C36	0.7081	4.26	1	0	1	0.00246931	0.00246931	7.76	0.563224	0.0129992	0.0131563	0.0186651	1.42998	2.73656	1.41413	2.73656	0.85233	1.18093
30	2018-01-01	23.1813	0.389844	0.079257	0.129891	0.0292828	0.091651	0.96114	1	3.2581	3.2581	0.2441	1.81272	0.190678	6.9911	6.5892	6.0945	0.321804	0.0680404	5.73093	吉林省	C36	0.8109	4.39556	1	0	1	0.00267452	0.00267452	7.96	0.477443	0.0184684	0.0186465	0.0286845	1.42295	2.72406	1.42295	2.72406	0.85136	0.96045
30	2019-01-01	23.2821	0.423117	0.0718	0.121144	0.0283393	0.2816	1.08321	1	3.29584	3.29584	0.2441	1.82856	0.181549	8.8823	6.1	5.646	0.351453	0.071664	5.73093	吉林省	C36	0.9204	4.52222	1	0	1	0.00261727	0.00261727	8.16	1.27021	0.0184136	0.0185394	0.032648	1.46757	2.07545	1.46757	2.07545	0.75447	0.85797
30	2020-01-01	23.3948	0.427812	0.066355	0.11552	0.0412769	0.104297	1.33169	1	3.3322	3.3322	0.2441	1.88832	0.170371	10.0136	2.3476	1.9537	0.354945	0.0728669	5.73093	吉林省	C36			1	0	1	0.00230514	0.00230514	8.37	0.847565	0.0362231	0.0363221	0.0725965		0		0	1.14892	1.24926
31	2010-01-01	23.7276	0.696077	0.032175	0.085899	-0.178107	0.04968	1.25619	1	2.89037	2.89037	0.5065	0.101373	0.012371	18.9483	10.6	10.0093	0.453167	0.24291	5.93895	广东省	K70			1	0	1	0.00200932	0.00200932		4.85919	0.0235221	0.0235335	0.0364033	0.458495	0.91281	0.46226	1.18463	0.83824	1.05556
31	2011-01-01	24.2077	0.781679	0.027431	0.106187	-0.074023	1.62166	0.993079	1	2.94444	2.94444	0.5065	0.138838	0.005236	17.323	9.5	8.9147	0.589828	0.191851	5.93895	广东省	K70			0	0	1	0.0570585	0.0570585	7.73	5.99412	0.0170275	0.0170275	0.0252575	0.267691	0.516364	1.00137	2.54507	0.83529	1.02302
31	2012-01-01	24.274	0.782565	0.02018	0.092626	0.0758739	0.433818	1.00955	1	2.99573	2.99573	0.5065	0.0679776	0.012545	14.3917	7.9	7.3258	0.590993	0.191572	5.93895	广东省	K70			0	0	1	0.0164225	0.0164225	7.88	4.15146	0.0223972	0.022428	0.0265239	0.593935	1.18463	1.0226	2.54507	1.03599	1.32209
31	2013-01-01	24.4271	0.779069	0.024317	0.110189	-0.0808296	0.281156	0.944796	1	3.04452	3.04452	0.5065	0.053725	0.014564	13.5889	7.8	7.2361	0.606999	0.17207	5.93895	广东省	K70	0.3935	3.6725	0	0	1	0.00260425	0.00260425	8.33	3.99426	0.0217154	0.0216564	0.0305132	1.03385	2.02871	0.844615	2.02871	0.91612	1.19318
31	2014-01-01	24.5587	0.769711	0.020775	0.091957	-0.0445208	-0.111784	1.10103	1	3.09104	3.09104	0.5065	0.0566194	0.012682	11.0119	7.3	6.7577	0.510909	0.258802	5.93895	广东省	K70	0.5033	3.9186	1	0	1	-0.000740477	-0.000740477	8.64	3.50235	0.0285792	0.0285783	0.0772471	0.680323	1.36044	0.851443	1.96624	1.05163	1.2217
31	2015-01-01	24.7364	0.79961	0.019703	0.092062	-0.0328302	0.493175	1.26024	1	3.13549	3.13549	0.4567	0.106247	0.010247	13.3431	6.9	6.3862	0.478843	0.320767	5.93895	广东省	K70	0.545	3.9982	1	0	1	0.0158589	0.0158589	9.3	3.4376	0.0516113	0.0516118	0.0885557	0.933059	1.84164	1.05511	2.83754	1.02564	1.23342
31	2016-01-01	24.8387	0.815795	0.022544	0.11841	0.111585	0.335245	1.07982	1	3.17805	3.17805	0.4567	0.105242	0.010257	11.3331	6.7	6.2157	0.518956	0.296839	5.93895	广东省	K70	0.6497	4.17393	1	0	1	0.0149616	0.0149616	9.68	1.85013	0.0263845	0.0264034	0.0320976	0.989783	1.96624	1.06126	2.83754	1.04623	1.26651
31	2018-01-01	25.236	0.849079	0.024015	0.157178	-0.0204434	0.005499	0.946159	1	3.2581	3.2581	0.4727	0.130562	0.006017	6.9911	6.5892	6.0945	0.496641	0.352438	5.93895	广东省	K70	0.7081	4.26	0	0	0	-0.00537497	-0.00537497	7.76	3.72271	0.0255914	0.0255549	0.0356607	0.885249	1.77042	0.885249	1.77042	1.1367	1.31549
31	2019-01-01	25.9337	0.767767	0.02157	0.09471	0.0221909	1.39289	0.963801	1	3.29584	3.29584	0.538	0.483973	0.023059	8.8823	6.1	5.646	0.463127	0.30464	5.93895	广东省	K70	0.8109	4.39556	0	0	0	-0.00641059	-0.00641059	7.96	3.39633	0.0216005	0.0216206	0.0337516	1.25188	1.77042	1.25188	1.77042	0.96519	1.14547
31	2020-01-01	26.0209	0.771622	0.005847	0.025478	0.0491021	0.137885	0.943292	1	3.3322	3.3322	0.4928	0.607757	0.020252	10.0136	2.3476	1.9537	0.490134	0.281488	5.93895	广东省	K70	0.9204	4.52222	1	0	0	-0.00792379	-0.00792379	8.16	3.3536	0.0193991	0.0195738	0.0317497		0		0	0.82016	0.96931
32	2010-01-01	21.1217	0.461773	0.032906	0.060387	0.0059287	0.19906	1.99217	1	2.89037	2.89037	0.4202	0.152132	0.089643	18.9483	10.6	10.0093	0.461773	0	5.93895	广东省	C39			1	0	0	-0.00820254	-0.00820254	8.37	2.20164	0.0312116	0.0313173	0.061223	4.50723	8.09648	3.72985	9.54829	1.2113	1.19582
32	2011-01-01	21.177	0.447662	0.026702	0.052066	0.0223584	0.151976	1.29817	1	2.94444	2.94444	0.4202	0.171351	0.078677	17.323	9.5	8.9147	0.444244	0.00341757	5.93895	广东省	C39			1	0	0	-0.0133161	-0.0133161		3.30181	0.020429	0.0204772	0.0224653	5.14507	9.54829	3.70081	9.54829	1.15291	1.3165
32	2012-01-01	21.2492	0.380335	0.109596	0.186636	0.0150432	-0.119137	1.38493	1	2.99573	2.99573	0.4202	0.157908	0.061115	14.3917	7.9	7.3258	0.377155	0.00317965	5.93895	广东省	C39	0.1213	2.49568	1	0	0	0.00104215	0.00104215	6.11	2.1117	0.0315502	0.0315502	0.0663418	4.98731	9.54829	3.59982	9.54829	1.25337	1.50011
32	2013-01-01	21.1297	0.32395	0.009401	0.014549	-0.0363642	0.071572	1.66853	1	3.04452	3.04452	0.4202	0.186125	0.044047	13.5889	7.8	7.2361	0.320324	0.00362597	5.93895	广东省	C39	0.1597	2.77071	1	0	0	0.00329973	0.00329973	6.27	1.93498	0.0279049	0.0279943	0.0508874	1.42419	2.62138	1.13143	2.62291	1.21687	1.30717
32	2014-01-01	21.741	0.460739	0.044921	0.076478	0.0282061	0.889225	1.38646	1	3.09104	3.09104	0.4202	0.168867	0.04171	11.0119	7.3	6.7577	0.454975	0.00576399	5.93895	广东省	C39	0.1991	2.99122	1	0	0	0.00136705	0.00136705	6.47	0.093656	0.0310603	0.0309751		0.200023	0.347211	2.86012	7.21893	1.23753	0.92843
32	2015-01-01	21.4774	0.290364	0.020219	0.032968	0.15752	-0.358459	3.33473	1	3.13549	3.13549	0.4918	0.282463	0.041871	13.3431	6.9	6.3862	0.276949	0.0134156	5.93895	广东省	F51	0.2253	3.11485	1	0	0	-0.00167102	-0.00167102	5.62	-0.366683	0.0537594	0.0537745	0.0811535	0.798154	1.38321	3.74775	8.1047	1.23751	1.32591
32	2016-01-01	21.3939	0.20752	0.022424	0.029925	0.0401932	0.008754	2.61054	1	3.17805	3.17805	0.4918	0.289722	0.053087	11.3331	6.7	6.2157	0.19655	0.0109701	5.93895	广东省	F51	0.2691	3.2925	1	0	0	-0.00147915	-0.00147915	5.85	0.397856	0.0313461	0.0313474	0.0457536	3.83149	7.21893	4.07277	8.70677	1.19216	1.37294
32	2017-01-01	21.3794	0.186046	0.006731	0.008381	0.0694182	-0.133971	1.9199	1	3.21888	3.21888	0.4918	0.29534	0.043789	8.1098	6.9	6.4437	0.176008	0.0100387	5.93895	广东省	F51	0.3156	3.45189	1	0	0	-0.00206816	-0.00206816	5.71	-0.8224	0.0234221	0.0234266		4.44566	8.1047	4.05141	8.70677	0.64213	0.7751
32	2018-01-01	21.4903	0.295935	0.051415	0.07009	0.0957075	-0.069952	1.43484	1	3.2581	3.2581	0.4904	0.307937	0.035739	6.9911	6.5892	6.0945	0.286815	0.00911976	5.93895	广东省	F51			1	0	1	-0.000856408	-0.000856408	4.96	-1.94119	0.0289969	0.0289924	0.0467528	0.748414	1.48784	0.748414	1.48784	1.25443	1.4143
32	2019-01-01	21.5744	0.292026	0.070194	0.09941	0.0314582	-0.06219	2.78876	1	3.29584	3.29584	0.4904	0.317554	0.036984	8.8823	6.1	5.646	0.282423	0.0096034	5.93895	广东省	F51			1	0	1	-0.000318332	-0.000318332		0.784615	0.0280813	0.0280798	0.0475164	0.425727	0.602068	0.425727	0.602068	1.10316	1.20573
32	2020-01-01	21.6733	0.300958	0.076695	0.109052	-0.0484453	0.013109	3.15208	1	3.3322	3.3322	0.4904	0.304958	0.031709	10.0136	2.3476	1.9537	0.290179	0.0107797	5.93895	广东省	F51			1	0	1	0.0636472	0.0636472	7.73	2.49678	0.0352037	0.0352119	0.0638219		0		0	1.24563	1.29174
34	2011-01-01	19.1512	0.589127	0.083742	0.21937	0.0430001	0.078387	7.01394	0	2.89037	2.94444	0.2188	0.933376	0.177294	17.323	9.5	8.9147	0.576634	0.0124932	5.93895	广东省	S90			1	0	1	0.0625309	0.0625309	7.88	8.55692	0.0274248	0.0274248	0.0496708	6.07776	11.7029	6.56608	18.1249	1.22053	1.40725
34	2012-01-01	19.0811	0.538522	0.020015	0.045982	-0.0412026	0.054421	7.73003	0	2.94444	2.99573	0.2188	0.870853	0.372728	14.3917	7.9	7.3258	0.484071	0.054451	5.93895	广东省	S90	0.3935	3.6725	1	0	1	0.0469249	0.0469249	8.33	9.93334	0.0348887	0.0348887	0.0712393	9.06488	18.1249	6.59882	18.1249	1.13635	1.35211
34	2013-01-01	19.751	0.719504	0.05865	0.17161	0.0191809	0.165694	4.51891	0	2.99573	3.04452	0.2188	0.870853	0.14502	13.5889	7.8	7.2361	0.701989	0.0175152	5.93895	广东省	S90	0.5033	3.9186	1	0	1	0.0430977	0.0430977	8.64	4.26329	0.0208477	0.0208477	0.032232	4.86036	9.42743	5.44572	14.4468	0.78807	0.85647
34	2014-01-01	19.9504	0.641221	0.146381	0.452454	-0.0609814	-0.045029	5.69751	0	3.04452	3.09104	0.2188	0.794867	0.127215	11.0119	7.3	6.7577	0.636295	0.00492632	5.93895	广东省	S90	0.545	3.9982	1	0	1	0.0430483	0.0430483	9.3	6.09189	0.0250783	0.0250783	0.0505056	5.63534	11.1892	6.1083	14.4468	0.91922	0.88379
34	2015-01-01	19.9203	0.582597	0.046969	0.121163	-0.0301386	-0.10017	21.8187	0	3.09104	3.13549	0.2188	0.751562	0.124532	13.3431	6.9	6.3862	0.582272	0.000325015	5.93895	广东省	S90	0.6497	4.17393	1	0	1	0.0353791	0.0353791	9.68	7.01646	0.0487099	0.0487099		3.85511	7.68079	3.40076	7.82863	0.92889	1.01515
34	2016-01-01	23.5587	0.844418	0.046071	0.283883	0.0203016	87.4837	1.38382	0	3.13549	3.17805	0.2366	1.30068	0.012569	11.3331	6.7	6.2157	0.74905	0.0953678	5.93895	广东省	F51	0.7081	4.26	1	0	1	0.0279652	0.0279652	7.76	-3.92916	0.0348272	0.0348272	0.06736	1.87538	3.25756	1.61862	4.16828	1.30146	1.56479
34	2018-01-01	23.9808	0.851975	0.020535	0.143255	0.0138747	0.315708	1.10427	0	3.21888	3.2581	0.2366	1.30068	0.006555	6.9911	6.5892	6.0945	0.78218	0.0697956	5.93895	广东省	F51	0.8109	4.39556	1	0	1	0.0676839	0.0676839	7.96	3.95958	0.0369543	0.0369719	0.0555991	0.495567	0.929409	0.495567	0.929409	1.19021	1.31353
34	2019-01-01	24.105	0.851301	0.025328	0.170691	0.0509715	0.060413	1.21523	0	3.2581	3.29584	0.2366	1.12174	0.005167	8.8823	6.1	5.646	0.765134	0.0861669	5.93895	广东省	F51	0.9204	4.52222	1	0	1	0.0720017	0.0720017	8.16	3.58271	0.0294625	0.0296047	0.0552117	0.539438	0.76288	0.539438	0.76288	1.22718	1.35372
34	2020-01-01	24.1472	0.846763	0.020765	0.137502	0.0474728	0.060563	1.23226	0	3.29584	3.3322	0.2347	0.917287	0.006478	10.0136	2.3476	1.9537	0.761787	0.0849755	5.93895	广东省	F51			1	0	1	0.0490898	0.0490898	8.37	3.83576	0.0418261	0.0417475	0.0787091		0		0	1.35385	1.41547
35	2014-01-01	21.9088	0.504266	0.065959	0.139457	0.0224458	12.4619	1.57862	0	3.04452	3.04452	0.2129	1.4895	0.220344	11.0119	7.3	6.7577	0.283096	0.221171	5.94441	江苏省	N77			1	0	1	0.0244833	0.0244833		1.86449	0.0203288	0.0203288	0.039803	1.7222	3.13583	1.74191	4.77868	0.69744	0.71245
35	2015-01-01	22.2046	0.579366	0.059493	0.131428	0.0358367	0.498273	2.13405	0	3.09104	3.09104	0.2129	1.41719	0.162701	13.3431	6.9	6.3862	0.223002	0.356364	5.94441	江苏省	N77			0	0	1	-0.000740696	-0.000740696	7.73	2.32133	0.0407975	0.0407975	0.0607891	1.05814	1.97674	0.757245	1.97674	0.97478	1.10879
35	2016-01-01	22.5148	0.65617	0.040726	0.10822	0.0375886	0.18791	1.7705	0	3.13549	3.13549	0.3229	0.639025	0.172554	11.3331	6.7	6.2157	0.358971	0.297199	5.94441	江苏省	N77			0	0	1	0.00668737	0.00668737	7.88	2.83925	0.026259	0.026259	0.0386207	0.900294	1.64285	1.99758	4.74972	1.03622	1.24601
35	2018-01-01	22.899	0.626002	0.026247	0.070093	0.0238153	0.145841	1.40173	0	3.21888	3.21888	0.2982	0.633982	0.150389	6.9911	6.5892	6.0945	0.473863	0.152139	5.94441	江苏省	N77	0.3935	3.6725	0	0	0	0.00656476	0.00656476	8.33	3.27965	0.0317071	0.0317071		2.60781	4.56656	2.60781	4.56656	0.68804	0.75283
35	2019-01-01	24.5797	0.752553	0.027432	0.102621	0.0507474	9.06403	1.04151	0	3.2581	3.2581	0.162	1.22651	0.158641	8.8823	6.1	5.646	0.280051	0.472501	5.94441	江苏省	N77	0.5033	3.9186	0	0	0	0.00179403	0.00179403	8.64	-0.338559	0.0252179	0.0252179	0.0452593	3.15757	4.46547	3.15757	4.46547	0.82369	0.93683
35	2020-01-01	24.6428	0.751984	0.016965	0.068477	0.0596804	0.176488	0.959058	0	3.29584	3.29584	0.162	1.22651	0.161176	10.0136	2.3476	1.9537	0.300432	0.451552	5.94441	江苏省	N77	0.545	3.9982	0	0	1	0.0010376	0.0010376	9.3	3.33514	0.0191978	0.0191978	0.030553		0		0	0.80366	0.9069
36	2010-01-01	22.1524	0.47908	0.083314	0.155093	0.251534	-0.418966	1.53698	0	2.83321	2.83321	0.3132	0.0687105	0.004578	18.9483	10.6	10.0093	0.366648	0.112432	5.93895	广东省	K70	0.6497	4.17393	0	0	0	-0.00583519	-0.00583519	9.68	-0.065145	0.0268705	0.0268705	0.0506196	2.93721	5.35281	2.29236	5.54818	0.98022	1.13097
36	2011-01-01	22.0745	0.40477	0.024429	0.043888	-0.112552	-0.545693	1.12352	0	2.89037	2.89037	0.3132	0.0397648	0.03238	17.323	9.5	8.9147	0.27086	0.13391	5.93895	广东省	K70	0.7081	4.26	0	0	0	-0.00606893	-0.00606893	7.76	3.78379	0.0192709	0.0192709	0.0302105	0.45912	0.906364	0.915042	2.31044	0.9283	1.07257
36	2012-01-01	22.1742	0.430298	0.02124	0.036505	-0.0390971	-0.313006	1.34948	0	2.94444	2.94444	0.3132	0.0337982	0.024019	14.3917	7.9	7.3258	0.247937	0.182361	5.93895	广东省	K70	0.8109	4.39556	0	0	0	-0.010404	-0.010404	7.96	3.39353	0.0294155	0.0294155	0.0653545	0.587861	1.10174	5.80497	13.7205	0.95205	1.16263
36	2013-01-01	22.1574	0.395484	0.02715	0.046256	-0.0633363	-0.446719	1.1669	0	2.99573	2.99573	0.3132	0.0324094	0.025055	13.5889	7.8	7.2361	0.306954	0.0885298	5.93895	广东省	K70	0.9204	4.52222	0	0	0	-0.012289	-0.012289	8.16	1.60659	0.0252318	0.0252318	0.0331538	1.15563	2.31044	7.0893	14.2588	0.97856	1.21847
36	2014-01-01	22.2425	0.454282	0.006876	0.011983	-0.392711	0.065736	1.57105	0	3.04452	3.04452	0.3132	0.0401351	0.063811	11.0119	7.3	6.7577	0.191176	0.263107	5.93895	广东省	K70			0	0	0	-0.0158066	-0.0158066	8.37	4.53587	0.0234154	0.0234154	0.0421292	7.34598	13.7205	6.56559	14.2588	0.85057	0.89217
36	2015-01-01	22.5895	0.584915	0.017166	0.036588	0.0168568	0.992641	2.15061	0	3.09104	3.09104	0.3124	0.0905125	0.043881	13.3431	6.9	6.3862	0.25798	0.326935	5.93895	广东省	K70			0	0	0	-0.00477175	-0.00477175		1.84121	0.0463298	0.0463298	0.0979469	6.74837	11.9484	4.79796	11.9484	1.13693	1.26233
36	2016-01-01	22.998	0.586168	0.167159	0.403441	0.216217	4.30953	1.56665	0	3.13549	3.13549	0.3121	0.0987988	0.098975	11.3331	6.7	6.2157	0.533517	0.0526509	5.93895	广东省	K70			0	0	1	0.000495959	0.000495959	7.88	-3.15793	0.025117	0.025117	0.0419068	2.29328	4.21376	2.71818	5.81288	0.86812	1.0761
36	2017-01-01	22.8887	0.417036	0.148815	0.301378	-0.0287247	0.828829	1.59743	0	3.17805	3.17805	0.3121	0.160539	0.106397	8.1098	6.9	6.4437	0.330001	0.087035	5.93895	广东省	K70	0.3935	3.6725	0	0	1	0.000283174	0.000283174	8.33	0.940037	0.0203833	0.0204056	0.0506682	2.79671	5.29246	2.63861	5.81288	0.98085	1.34311
36	2018-01-01	23.1114	0.500599	0.105155	0.195984	0.257783	-0.160427	1.07758	0	3.21888	3.21888	0.3321	0.193315	0.076679	6.9911	6.5892	6.0945	0.389027	0.111572	5.93895	广东省	K70	0.5033	3.9186	0	0	1	0.000741361	0.000741361	8.64	-5.99323	0.0265544	0.027182	0.0433042	0.81564	1.59912	0.81564	1.59912	1.17429	1.32563
36	2019-01-01	23.2199	0.534994	0.077363	0.160748	0.123389	-0.049766	1.06154	0	3.2581	3.2581	0.3321	0.164294	0.067238	8.8823	6.1	5.646	0.374588	0.160407	5.93895	广东省	K70	0.545	3.9982	0	0	1	0.00100129	0.00100129	9.3	-1.51414	0.0184866	0.0198833	0.0296519	0.367996	0.520425	0.367996	0.520425	0.8646	1.01649
36	2020-01-01	23.1069	0.462819	0.067251	0.134756	-0.0497035	-0.146297	1.00741	0	3.29584	3.29584	0.3321	0.087148	0.073371	10.0136	2.3476	1.9537	0.27718	0.185639	5.93895	广东省	K70	0.6497	4.17393	0	0	1	-0.000460909	-0.000460909	9.68	1.72459	0.0201687	0.0210334	0.0365517		0		0	0.70315	0.84445
37	2010-01-01	22.387	0.633932	-0.024189	-0.061897	0.00490589	-0.142464	1.10192	0	2.83321	2.83321	0.1767	2.27854	0.41092	18.9483	10.6	10.0093	0.597684	0.0362477	5.93895	广东省	D44	0.7081	4.26	1	1	1	0.0102826	0.0102826	7.76	3.02184	0.0276548	0.0276548	0.0553508	1.61646	2.84162	3.47315	9.06292	0.90301	0.97363
37	2011-01-01	22.4194	0.653787	0.001683	0.004728	0.0499354	0.508255	0.957894	0	2.89037	2.89037	0.1672	2.40802	0.408437	17.323	9.5	8.9147	0.648083	0.00570443	5.93895	广东省	D44	0.8109	4.39556	1	0	1	0.00391514	0.00391514	7.96	3.969	0.0265992	0.0265992	0.0394107	2.10952	4.14452	7.88531	19.4893	0.9725	1.0634
37	2012-01-01	22.4346	0.688802	-0.040805	-0.130174	0.0191557	-0.476183	1.04005	0	2.94444	2.94444	0.1672	2.38469	0.368511	14.3917	7.9	7.3258	0.677962	0.0108408	5.93895	广东省	D44	0.9204	4.52222	1	0	1	0.00823723	0.00823723	8.16	4.56356	0.0234248	0.0234248	0.039065	4.53697	9.06292	17.3095	46.4328	0.78374	0.97119
37	2013-01-01	22.4171	0.669176	0.01337	0.041662	0.0886495	-0.122501	1.02674	0	2.99573	2.99573	0.1672	2.37501	0.347834	13.5889	7.8	7.2361	0.653696	0.0154796	5.93895	广东省	D44			1	0	1	0.00564825	0.00564825	8.37	2.35794	0.0192499	0.0192499	0.0320763	9.75258	19.4893	17.2288	46.4328	0.77747	0.83731
37	2014-01-01	22.3439	0.727446	-0.080336	-0.265351	0.112978	0.111375	1.39052	0	3.04452	3.04452	0.1672	1.97762	0.363843	11.0119	7.3	6.7577	0.68311	0.0443362	5.93895	广东省	D44			1	0	1	0.00212699	0.00212699		2.48108	0.0366128	0.0366128		24.3625	46.4328	17.2305	46.4328
37	2015-01-01	22.2449	0.880147	-0.172126	-0.860716	0.0843808	0.089876	2.13088	0	3.09104	3.09104	0.1528	1.68648	0.364093	13.3431	6.9	6.3862	0.711684	0.168463	5.93895	广东省	D44			0	1	1	0.0721478	0.0721478	9.64	2.85619	0.0538377	0.0538377	0.0840603	23.3525	46.4328	16.537	46.4328	1.20327	1.34126
37	2017-01-01	21.7824	0.298029	0.000104	0.000186	0.0682431	0.299651	1.41933	0	3.17805	3.17805	0.1528	1.67358	0.49262	8.1098	6.9	6.4437	0.265199	0.0328305	5.93895	广东省	D44			1	0	1	0.103759	0.103759	9.3	1.29867	0.0207171	0.0207171	0.0382353	1.08383	2.15235	1.14401	2.45192	1.05131	1.30188
37	2018-01-01	21.9194	0.384122	0.004023	0.006133	0.0715309	-0.078616	1.06135	0	3.21888	3.21888	0.1528	1.68141	0.425034	6.9911	6.5892	6.0945	0.345334	0.0387882	5.93895	广东省	D44			1	0	1	0.119081	0.119081	7.07	-0.623858	0.0261221	0.0261221	0.0523911	0.849727	1.59851	0.849727	1.59851	1.05242	1.12152
37	2019-01-01	21.8924	0.359328	0.007874	0.012535	0.0630405	-0.351396	2.00837	0	3.2581	3.2581	0.1528	1.76465	0.42919	8.8823	6.1	5.646	0.317345	0.0419828	5.93895	广东省	D44			1	0	1	0.0963014	0.0963014	7.16	1.36936	0.0356207	0.0356207	0.0819053	0.211831	0.299574	0.211831	0.299574	1.09907	1.20308
37	2020-01-01	21.8288	0.308885	0.02177	0.032733	0.0863092	-0.194118	1.83095	0	3.29584	3.29584	0.1528	1.74804	0.306454	10.0136	2.3476	1.9537	0.271242	0.0376426	5.93895	广东省	D44			1	0	1	0.0676091	0.0676091	7.27	0.893292	0.0322452	0.0322388	0.0711898		0		0	0.99334	1.03995
38	2013-01-01	20.3389	0.703714	0.004504	0.014708	0.0660203	-0.18329	1.38016	0	2.99573	2.99573	0.4479	0.521002	0.000185	13.5889	7.8	7.2361	0.700778	0.00293582	5.93895	广东省	K70			1	1	1	0.0298958	0.0298958	8.51	3.25851	0.0418896	0.0418896	0.06874	5.45754	10.6204	5.38351	13.4288	1.21666	1.31079
38	2014-01-01	20.3424	0.785173	-0.080574	-0.315375	0.0239223	0.265726	1.63894	0	3.04452	3.04452	0.4479	0.521002	0.000119	11.0119	7.3	6.7577	0.771336	0.0138374	5.93895	广东省	K70			1	0	1	0.0387574	0.0387574		3.84646	0.0255393	0.0255393	0.0578262	6.65936	12.2705	32.7599	76.6238	0.98209	0.87618
38	2015-01-01	20.4286	0.792083	0.011291	0.053457	0.0941418	0.432648	3.80111	0	3.09104	3.09104	0.4479	0.454656	8.7e-05	13.3431	6.9	6.3862	0.792083	0	5.93895	广东省	K70			1	0	1	0.00254311	0.00254311	7.73	2.88298	0.0569506	0.0569506	0.0968315	1.41134	2.80836	33.9835	77.7713	1.03067	1.07251
38	2016-01-01	22.5786	0.200153	0.067375	0.091284	0.0556676	2.36965	1.18116	0	3.13549	3.13549	0.2142	2.34399	0.022863	11.3331	6.7	6.2157	0.176373	0.0237801	5.93895	广东省	L72			0	0	0	0.0142281	0.0142281	7.88	-8.12059	0.0356315	0.0356315		43.9082	76.6238	34.1706	77.7713	1.05164	1.21641
38	2017-01-01	22.4763	0.0649803	0.058917	0.068192	-0.0128056	0.46752	1.1427	0	3.17805	3.17805	0.2142	2.31216	0.01873	8.1098	6.9	6.4437	0.0607384	0.00424186	5.93895	广东省	L72	0.3935	3.6725	1	0	1	0.00973401	0.00973401	8.33	-1.29342	0.033518	0.0334384		44.5737	77.7713	38.3524	77.7713	1.40467	1.68615
38	2018-01-01	21.8331	0.133376	-0.534369	-0.586281	-0.214216	0.701132	1.45824	0	3.21888	3.21888	0.2142	2.22206	0.019111	6.9911	6.5892	6.0945	0.131874	0.00150189	5.93895	广东省	L72	0.5033	3.9186	1	0	0	0.100884	0.100884	8.64	1.59227	0.0289807	0.0296377		44.3046	77.7713	44.3046	77.7713	0.29838	0.26853
38	2019-01-01	21.7939	0.0559557	0.041643	0.046036	-0.19796	-0.285867	1.52364	0	3.2581	3.2581	0.2142	2.0429	0.000505	8.8823	6.1	5.646	0.0559557	0	5.93895	广东省	L72	0.545	3.9982	1	0	1	0.0953186	0.0953186	9.3	1.90972	0.0430416	0.0430416	0.12496	1.4923	2.11042	1.4923	2.11042	1.0485	1.12441
38	2020-01-01	21.8984	0.102017	0.025811	0.028061	-0.0984512	0.160993	1.29692	0	3.29584	3.29584	0.2142	1.97095	0.002511	10.0136	2.3476	1.9537	0.101495	0.000521945	5.93895	广东省	L72	0.6497	4.17393	1	0	1	0.0335505	0.0335505	9.68	1.55743	0.033552	0.033552	0.0556413		0		0	1.03135	1.12622
39	2010-01-01	24.7147	0.645179	0.062321	0.162751	0.0273948	1.5283	1.57297	1	2.83321	2.94444	0.25	1.03938	0.184858	18.9483	10.6	10.0093	0.553685	0.0914937	5.93895	广东省	C33	0.7081	4.26	1	0	1	0.00259785	0.00259785	7.76	2.41132	0.0260949	0.0261037	0.0420166	1.18238	2.19018	0.914884	2.19018	0.94482	1.14712
39	2011-01-01	24.8878	0.664184	0.061758	0.17927	0.0350276	0.238693	1.07048	1	2.89037	2.99573	0.2554	1.02501	0.169129	17.323	9.5	8.9147	0.475049	0.189135	5.93895	广东省	C33	0.8109	4.39556	1	0	0	0.000948505	0.000948505	7.96	3.67231	0.0268556	0.0268269	0.0399576	1.12772	2.19018	0.895941	2.19018	1.23636	1.52614
39	2012-01-01	24.8663	0.648892	0.030316	0.088287	0.0356062	-0.152686	1.06301	1	2.94444	3.04452	0.5373	0.33523	0.184288	14.3917	7.9	7.3258	0.39479	0.254101	5.93895	广东省	C33	0.9204	4.52222	1	0	1	-0.00287831	-0.00287831	8.16	3.9421	0.0228794	0.0231526	0.0260021	0.815342	1.61738	1.46758	3.60638	1.09497	1.39809
39	2013-01-01	25.0083	0.662616	0.038857	0.113036	0.0378747	0.065159	1.09597	0	2.99573	3.09104	0.5373	0.35001	0.186046	13.5889	7.8	7.2361	0.438243	0.224373	5.93895	广东省	C33			1	0	1	0.00172988	0.00172988	8.37	2.33723	0.0258057	0.0258848	0.0490931	0.610789	1.11564	1.85946	3.82031	1.01081	1.34183
39	2014-01-01	25.1981	0.689185	0.037834	0.117189	0.0733055	0.21074	1.16523	0	3.04452	3.13549	0.5352	0.331542	0.217042	11.0119	7.3	6.7577	0.485086	0.204099	5.93895	广东省	C33			1	0	1	-0.00369207	-0.00369207		2.07454	0.0236827	0.0237165	0.0389587	2.04649	3.60638	1.82904	3.82031	1.19112	1.28612
39	2015-01-01	25.3939	0.667536	0.023357	0.072382	-0.0338152	-0.162479	1.1072	0	3.09104	3.17805	0.4803	0.558394	0.20464	13.3431	6.9	6.3862	0.421922	0.245614	5.93895	广东省	C33			1	0	1	0.0800995	0.0800995	7.73	3.30367	0.040907	0.0408914	0.0541887	2.14657	3.82031	1.54388	3.82031	0.9253	1.11477
39	2016-01-01	25.5485	0.685954	0.006345	0.019637	0.0187909	-0.129063	1.01499	0	3.13549	3.21888	0.5544	0.382421	0.176843	11.3331	6.7	6.2157	0.364337	0.321617	5.93895	广东省	C33			1	0	1	0.0845668	0.0845668	7.88	2.84066	0.0251645	0.0251688	0.0315825	0.950088	1.7421	3.80283	9.25068	0.96076	1.20029
39	2017-01-01	25.5954	0.668943	0.024751	0.076686	0.0327353	0.492809	1.08098	0	3.17805	3.2581	0.5802	0.322472	0.175653	8.1098	6.9	6.4437	0.384419	0.284524	5.93895	广东省	C33	0.3935	3.6725	1	0	1	0.195635	0.195635	8.33	3.01818	0.0197613	0.0197572	0.0327613	1.06905	1.94456	4.10478	9.25068	1.27576	1.72429
39	2018-01-01	25.7914	0.670181	0.028108	0.085078	0.000885753	0.225396	0.944346	0	3.21888	3.29584	0.58	0.31792	0.145948	6.9911	6.5892	6.0945	0.456011	0.214169	5.93895	广东省	C33	0.5033	3.9186	1	0	1	0.213156	0.213156	8.64	2.97166	0.0231331	0.0230853	0.0291292	4.27783	7.50858	4.27783	7.50858	1.22653	1.41105
39	2019-01-01	25.8714	0.680212	0.015167	0.046725	0.0205599	-0.082166	0.951001	0	3.2581	3.3322	0.5812	0.316941	0.219916	8.8823	6.1	5.646	0.401309	0.278902	5.93895	广东省	C33	0.545	3.9982	1	0	1	0.19817	0.19817	9.3	3.35935	0.017704	0.0179491	0.023523	5.16621	7.30613	5.16621	7.30613	0.90221	1.06783
39	2020-01-01	25.7083	0.631672	0.037772	0.110417	0.0876161	0.097229	1.0001	0	3.29584	3.3673	0.582	0.30553	0.241511	10.0136	2.3476	1.9537	0.40696	0.224712	5.93895	广东省	C33	0.6497	4.17393	1	0	1	0.171511	0.171511	9.68	2.47641	0.0251716	0.0251664	0.0480871		0		0	0.88501	1.01802
40	2010-01-01	21.5489	0.613091	0.035769	0.095825	0.235287	0.115532	1.60691	0	2.83321	2.83321	0.198	0.827377	0.045945	18.9483	10.6	10.0093	0.484927	0.128165	5.93895	广东省	K70	0.8109	4.39556	0	0	0	0.0261604	0.0261604	7.96	1.8336	0.0293779	0.0293779	0.0486232	1.76593	3.35785	2.30875	5.08603	1.02294	1.23907
40	2011-01-01	21.3589	0.477982	0.067351	0.150315	-0.225038	0.051669	1.33211	0	2.89037	2.89037	0.198	0.834848	0.039957	17.323	9.5	8.9147	0.466595	0.0113876	5.93895	广东省	K70	0.9204	4.52222	0	0	0	0.021012	0.021012	8.16	5.07518	0.0215969	0.0215969	0.0215528	2.53732	4.7143	2.35676	5.08603	1.03952	1.22978
40	2012-01-01	21.777	0.593918	0.081615	0.180522	-0.1111	0.05324	1.42068	0	2.94444	2.94444	0.198	0.840495	0.031399	14.3917	7.9	7.3258	0.510259	0.0836591	5.93895	广东省	K70			0	0	0	0.0182489	0.0182489	8.37	5.99695	0.0272244	0.0272017	0.0515415	2.41443	4.35537	1.80415	4.35537	1.14904	1.4399
40	2013-01-01	22.0997	0.683762	0.030126	0.085108	-0.119087	-0.053173	1.17623	0	2.99573	2.99573	0.198	0.992206	0.018332	13.5889	7.8	7.2361	0.460091	0.223671	5.93895	广东省	K70			0	0	0	-6.76556e-05	-6.76556e-05		4.83993	0.016232	0.0162419	0.0204756	0.598061	1.17044	0.526265	1.37164	0.71336	0.8945
40	2014-01-01	22.1748	0.702902	0.012886	0.042184	-0.0159551	0.271648	1.4208	0	3.04452	3.04452	0.198	1.12221	0.016618	11.0119	7.3	6.7577	0.630105	0.0727962	5.93895	广东省	K70	0.5033	3.9186	0	0	1	0.0103859	0.0103859	8.64	3.23938	0.0155591	0.0155685	0.0337377	0.620017	1.17044	1.42213	3.45624	0.5986	0.68161
40	2015-01-01	22.6356	0.804167	0.011241	0.047835	0.0282192	0.607018	1.83098	0	3.09104	3.09104	0.2988	0.258646	0.009892	13.3431	6.9	6.3862	0.486943	0.317224	5.93895	广东省	K70	0.545	3.9982	0	0	1	-0.00017377	-0.00017377	9.3	0.711708	0.0447483	0.044723	0.0914047	0.701335	1.37164	1.94443	5.3087	0.93033	0.88608
40	2016-01-01	23.5733	0.365806	0.014577	0.028535	-0.0163905	1.26538	1.10993	0	3.13549	3.13549	0.3098	0.648109	0.011649	11.3331	6.7	6.2157	0.211913	0.153894	5.93895	广东省	K70	0.6497	4.17393	0	0	1	-0.000264366	-0.000264366	9.68	-2.68454	0.0311615	0.0311625	0.0561053	1.88324	3.45624	2.48091	6.49912	0.96532	1.14241
40	2017-01-01	24.0872	0.600067	0.023378	0.047945	0.00528476	1.15477	1.19119	0	3.17805	3.17805	0.3098	0.641495	0.094679	8.1098	6.9	6.4437	0.366334	0.233734	5.93895	广东省	E48	0.7081	4.26	1	0	0	-0.00707272	-0.00707272	7.76	0.679311	0.0233993	0.0233977	0.0336928	2.69442	5.3087	2.8354	6.49912	1.20082	1.4833
40	2018-01-01	24.262	0.576703	0.035576	0.086216	-0.111357	0.06706	0.920839	0	3.21888	3.21888	0.3899	0.374712	0.163757	6.9911	6.5892	6.0945	0.389885	0.186818	5.93895	广东省	D44	0.8109	4.39556	1	0	0	-0.0250605	-0.0250605	7.96	3.06449	0.0221414	0.022139	0.051499	3.4602	6.49912	3.4602	6.49912	0.61961	0.66361
40	2019-01-01	24.1568	0.563673	-0.029265	-0.068143	0.0187297	-0.215591	0.831874	0	3.2581	3.2581	0.3904	0.194547	0.187852	8.8823	6.1	5.646	0.388698	0.174975	5.93895	广东省	D44	0.9204	4.52222	0	0	0	-0.0197386	-0.0195701	8.16	2.62928	0.0267057	0.0267477	0.039145	0.841757	1.19042	0.841757	1.19042	1.08449	1.22133
40	2020-01-01	23.9891	0.534554	-0.036406	-0.080961	0.0209051	-0.489928	0.809312	0	3.29584	3.29584	0.3904	0.133837	0.201514	10.0136	2.3476	1.9537	0.372972	0.161582	5.93895	广东省	D44			0	0	0	-0.0144332	-0.0144332	8.37	2.60701	0.028439	0.028439	0.0411777		0		0	1.18607	1.29904
42	2010-01-01	22.6387	0.648746	0.05456	0.162462	-0.027151	-0.290771	1.26053	1	2.83321	2.83321	0.2975	1.21793	0.016855	18.9483	10.6	10.0093	0.421568	0.227177	5.93895	广东省	K70			0	0	0	-0.00576224	-0.00576224		2.74166	0.0311193	0.0311291	0.0491445	0.538125	0.959339	1.02088	2.42537	1.0892	1.31413
42	2011-01-01	22.69	0.646232	0.045789	0.129882	-0.0165666	0.32436	1.10686	1	2.89037	2.89037	0.2975	1.33216	0.013544	17.323	9.5	8.9147	0.401203	0.24503	5.93895	广东省	K70			1	0	1	0.0129381	0.0129381	7.73	4.30163	0.0261129	0.0263443	0.0378389	0.50193	0.959339	0.957384	2.42537	1.0147	1.21431
42	2012-01-01	22.7404	0.613915	0.056134	0.151686	0.0483403	0.407689	1.25418	1	2.94444	2.94444	0.2975	1.36399	0.009416	14.3917	7.9	7.3258	0.371805	0.24211	5.93895	广东省	K70			1	0	1	0.0122214	0.0122214	7.88	3.3531	0.0247837	0.0248949	0.0419053	1.3404	2.42537	1.34861	3.08485	1.0169	1.29804
42	2013-01-01	22.8025	0.616542	0.052273	0.135868	0.020724	-0.179849	1.38289	0	2.99573	2.99573	0.2849	1.42196	0.010665	13.5889	7.8	7.2361	0.420241	0.196301	5.93895	广东省	K70	0.3935	3.6725	1	0	1	0.00965429	0.00965429	8.33	2.06517	0.0208934	0.0209612	0.0382647	1.10341	2.20174	1.42202	3.51293	0.5255	0.62833
42	2014-01-01	23.5081	0.796201	0.025263	0.095989	-0.100339	0.370459	1.24944	0	3.04452	3.04452	0.2883	1.2332	0.00505	11.0119	7.3	6.7577	0.552245	0.243956	5.93895	广东省	K70	0.5033	3.9186	1	0	1	0.00758525	0.00758525	8.64	4.91342	0.0231514	0.0232325	0.0413449	0.959226	1.88992	0.959054	2.54164	0.74166	0.98061
42	2015-01-01	23.9269	0.771898	0.019584	0.089612	-0.034394	0.664409	1.2424	0	3.09104	3.09104	0.4735	0.379496	0.05921	13.3431	6.9	6.3862	0.482151	0.289748	5.93895	广东省	K70	0.545	3.9982	1	0	1	0.00740946	0.00740946	9.3	3.26864	0.0411151	0.0410658	0.0630833	1.32013	2.54164	1.31334	3.19754	1.00193	1.18245
42	2017-01-01	24.4988	0.842186	0.016732	0.095551	-0.118846	0.06635	1.06573	0	3.17805	3.17805	0.4737	0.419676	0.031915	8.1098	6.9	6.4437	0.557916	0.28427	5.93895	广东省	K70	0.6497	4.17393	1	0	1	0.0106977	0.0106977	9.68	5.16004	0.0147847	0.0147808	0.0241094	1.59896	3.19754	1.30839	3.19754	0.45204	0.63326
42	2018-01-01	24.553	0.833525	0.009255	0.057037	0.06518	-0.082286	0.995526	0	3.21888	3.21888	0.4937	0.417822	0.027233	6.9911	6.5892	6.0945	0.607832	0.225693	5.93895	广东省	K70	0.7081	4.26	1	0	1	0.0140694	0.0140694	7.76	2.7685	0.0224753	0.0224398	0.0608555	0.89527	1.6413	0.89527	1.6413	0.35499	0.39816
42	2019-01-01	24.5331	0.822497	0.014772	0.085918	-0.0186655	-0.091782	0.98251	0	3.2581	3.2581	0.4977	0.366675	0.024908	8.8823	6.1	5.646	0.543918	0.278578	5.93895	广东省	K70	0.8109	4.39556	1	0	1	0.0189557	0.0189557	7.96	4.52885	0.0179793	0.017968	0.0265656	1.01853	1.44042	1.01853	1.44042	0.87415	1.00612
42	2020-01-01	24.5175	0.815569	0.003571	0.019737	0.0276239	0.482985	0.952447	0	3.29584	3.29584	0.5262	0.380018	0.024251	10.0136	2.3476	1.9537	0.488013	0.327555	5.93895	广东省	K70	0.9204	4.52222	1	0	1	0.0123949	0.0123949	8.16	3.95537	0.016686	0.0166562	0.0310247		0		0	0.65227	0.74275
45	2010-01-01	21.2273	0.186933	0.033124	0.044268	0.0343681	0.306774	2.54866	1	2.83321	2.83321	0.5427	0.269377	0.100568	18.9483	10.6	10.0093	0.0862203	0.100713	5.93895	广东省	C17			1	0	1	0.0148711	0.0148711	8.37	0.171817	0.0307514	0.0307514	0.0564917	4.14991	7.52391	3.98268	7.61516	1.1425	1.16552
45	2011-01-01	21.3156	0.242557	0.028245	0.036026	0.0153471	0.117736	1.67396	1	2.89037	2.89037	0.5426	0.150946	0.278797	17.323	9.5	8.9147	0.102306	0.140251	5.93895	广东省	S90			1	0	1	0.0222661	0.0222661		2.26521	0.02513	0.02513	0.0434716	4.07964	7.30801	3.58242	7.39926	1.00411	1.15956
45	2012-01-01	21.3549	0.307152	-0.04391	-0.060606	-0.0824984	0.185471	1.31927	1	2.94444	2.94444	0.5426	0.106095	0.504697	14.3917	7.9	7.3258	0.163952	0.1432	5.93895	广东省	F51			0	0	1	0.0298435	0.0298435	7.73	3.57095	0.0284113	0.0284113	0.0552627	4.24587	7.39926	3.13832	7.39926	1.10252	1.36428
45	2013-01-01	21.7712	0.194236	0.019957	0.026229	-0.0654775	0.338397	1.35145	1	2.99573	2.99573	0.4621	0.31152	0.307966	13.5889	7.8	7.2361	0.0848918	0.109344	5.93895	广东省	F51			0	0	1	0.00206899	0.00206899	7.88	-0.018687	0.0263345	0.0263345	0.0515119	3.73653	7.39926	3.04549	7.39926	1.21445	1.28471
45	2014-01-01	21.761	0.221956	-0.040035	-0.050551	-0.017253	0.070599	1.73926	1	3.04452	3.04452	0.4621	0.134321	0.292219	11.0119	7.3	6.7577	0.150482	0.0714743	5.93895	广东省	F51	0.3935	3.6725	0	0	1	0.00921109	0.00921109	8.33	0.221395	0.0295083	0.0295083	0.0606956	2.33585	4.60695	2.96866	7.07814	1.02323	0.86546
45	2015-01-01	21.8116	0.267673	0.002903	0.003888	0.0133308	0.013043	2.39025	1	3.09104	3.09104	0.4621	0.185957	0.266054	13.3431	6.9	6.3862	0.190089	0.0775834	5.93895	广东省	C39	0.5033	3.9186	0	0	1	0.0248133	0.0248133	8.64	0.610419	0.0486862	0.0486862	0.0704006	2.01547	4.008	2.86984	7.57305	1.18413	1.31166
45	2016-01-01	22.139	0.164936	-0.024621	-0.031087	-0.0134151	-0.02327	1.79837	1	3.13549	3.13549	0.4621	0.123139	0.175669	11.3331	6.7	6.2157	0.118804	0.0461323	5.93895	广东省	C39	0.545	3.9982	1	0	1	0.0431452	0.0431452	9.3	0.358866	0.0430828	0.0430828	0.0615442	2.34204	4.10338	3.33009	8.33775	1.18288	1.38995
45	2017-01-01	22.1573	0.160336	0.017717	0.021158	-0.00679705	0.231468	1.28986	1	3.17805	3.17805	0.4578	0.112777	0.156381	8.1098	6.9	6.4437	0.118682	0.0416534	5.93895	广东省	C39	0.6497	4.17393	1	0	1	0.0341209	0.0341209	9.68	0.122344	0.0273847	0.0273847	0.0518178	2.03131	3.56505	2.27337	4.32975	1.65354	2.09468
45	2018-01-01	22.2535	0.251066	-0.014136	-0.017845	-0.0996913	-0.137704	0.865684	1	3.21888	3.21888	0.4578	0.111628	0.213863	6.9911	6.5892	6.0945	0.221192	0.0298735	5.93895	广东省	C39	0.7081	4.26	1	0	0	0.0366899	0.0366899	7.76	1.29624	0.0266464	0.0266464	0.0510401	2.25659	4.23437	2.25659	4.23437	1.06065	1.16363
45	2019-01-01	22.2343	0.149354	-0.004049	-0.005066	0.0845535	0.69621	0.942106	1	3.2581	3.2581	0.4596	0.109486	0.199327	8.8823	6.1	5.646	0.107158	0.0421964	5.93895	广东省	C39	0.8109	4.39556	1	0	1	0.0253977	0.0253977	7.96	-0.551174	0.0269984	0.0269984	0.0427071	0.540724	0.764699	0.540724	0.764699	1.04722	1.1525
45	2020-01-01	22.3266	0.215358	0.009156	0.01122	0.000388553	-0.022806	0.902737	1	3.29584	3.29584	0.461	0.105464	0.159005	10.0136	2.3476	1.9537	0.112133	0.103225	5.93895	广东省	C39	0.9204	4.52222	1	0	1	0.0592731	0.0592731	8.16	0.929433	0.0279525	0.0279525	0.0408659		0		0	1.02459	1.08962
46	2010-01-01	23.8299	0.626553	0.0053	0.01374	-0.108571	-0.316882	1.10667	0	2.83321	3.09104	0.7367	0.133402	0.004366	18.9483	10.6	10.0093	0.289979	0.336575	6.03518	北京市	K70			1	0	1	0.0895917	0.0895917	8.37	3.58591	0.0278324	0.0278833	0.0444991	0.985187	1.89719	1.2518	2.89182	0.94684	1.21108
46	2011-01-01	23.8776	0.638528	0.010723	0.029194	-0.0572212	0.232322	1.47574	0	2.89037	3.13549	0.7367	0.113557	0.004432	17.323	9.5	8.9147	0.304783	0.333745	6.03518	北京市	K70			1	0	1	0.183815	0.183815		5.11197	0.0225744	0.0225993	0.0421774	1.01323	1.9657	1.30772	3.55441	0.94506	1.14436
46	2012-01-01	24.1551	0.710283	0.02862	0.089255	-0.055151	1.21971	1.50457	0	2.94444	3.17805	0.7367	0.112613	0.004496	14.3917	7.9	7.3258	0.233593	0.476689	6.03518	北京市	K70			1	0	1	0.028317	0.028317	7.73	5.38169	0.0252654	0.0252471	0.0548419	0.498481	0.994628	0.7882	2.14507	0.84063	1.04103
46	2013-01-01	24.4304	0.763096	0.0329	0.126687	-0.0693676	0.335652	1.26475	0	2.99573	3.21888	0.7367	0.121531	0.003296	13.5889	7.8	7.2361	0.298008	0.465087	6.03518	北京市	K70			1	0	1	0.0278296	0.0278296	7.88	3.31947	0.0247819	0.0248779	0.0361108	0.820527	1.58871	0.959468	2.67164	0.96894	1.25484
46	2014-01-01	24.9844	0.823456	0.026686	0.130561	0.0102665	0.021046	1.45861	0	3.04452	3.2581	0.7367	0.098194	0.007847	11.0119	7.3	6.7577	0.437057	0.386399	6.03518	北京市	K70	0.3935	3.6725	1	0	1	0.0331056	0.0331056	8.33	2.55877	0.0272023	0.0273065	0.0430675	0.682026	1.20992	0.975831	2.67164	0.83311	1.2806
46	2015-01-01	25.497	0.87189	0.028047	0.190169	-0.00150929	0.558338	1.35451	0	3.09104	3.29584	0.7382	0.130815	0.005836	13.3431	6.9	6.3862	0.40938	0.46251	6.03518	北京市	K70	0.5033	3.9186	1	0	1	0.0267092	0.0267092	8.64	1.95696	0.0448538	0.0449032	0.0574671	1.3378	2.67164	1.06695	2.67164	0.87638	1.15643
46	2016-01-01	25.8463	0.851677	0.021068	0.142336	-0.0907382	0.971084	1.12197	0	3.13549	3.3322	0.6659	0.137206	0.005274	11.3331	6.7	6.2157	0.322462	0.529215	6.03518	北京市	K70	0.545	3.9982	1	0	1	0.0338419	0.0338419	9.3	3.62521	0.0205944	0.0206029	0.0308223	0.737071	1.46172	1.43079	3.72042	0.69615	0.85829
46	2017-01-01	25.9585	0.85357	0.017393	0.118061	-0.102559	-0.549727	1.05884	0	3.17805	3.3673	0.6715	0.155329	0.005462	8.1098	6.9	6.4437	0.477879	0.375691	6.03518	北京市	K70	0.6497	4.17393	1	0	1	0.0444265	0.0444265	9.68	4.6621	0.0125795	0.0125714	0.0264388	1.13673	2.25754	1.56258	3.72042	0.5867	0.78616
46	2018-01-01	26.0803	0.865957	0.005167	0.036945	0.0434073	-0.402812	0.980811	0	3.21888	3.4012	0.6849	0.144943	0.004447	6.9911	6.5892	6.0945	0.525782	0.340175	6.03518	北京市	K70	0.7081	4.26	1	0	1	0.0413829	0.0413829	7.76	2.60548	0.0271482	0.0271914	0.0566656	1.88238	3.72042	1.88238	3.72042	0.91326	1.09064
46	2019-01-01	25.9043	0.813872	0.007316	0.046362	0.0313276	-0.395795	0.947008	0	3.2581	3.43399	0.6849	0.137029	0.005487	8.8823	6.1	5.646	0.574126	0.239747	6.03518	北京市	K70	0.8109	4.39556	1	0	1	0.0513285	0.0513285	7.96	3.32521	0.0237355	0.0238929	0.033521	2.63074	3.72042	2.63074	3.72042	1.12822	1.32454
48	2012-01-01	20.9153	0.592418	0.024476	0.062938	-0.0207717	0.09292	2.71981	0	2.94444	2.94444	0.241	0.440601	0.264498	14.3917	7.9	7.3258	0.571551	0.0208672	5.93895	广东省	C13	0.9204	4.52222	1	0	1	0.0741641	0.0741641	8.16	5.36187	0.0214322	0.0214322	0.0352193	3.65468	7.25225	5.30375	12.7294	0.7968	1.01101
48	2013-01-01	21.0089	0.636463	-0.007818	-0.020332	-0.0571214	0.077031	3.81837	0	2.99573	2.99573	0.2636	0.286145	0.289626	13.5889	7.8	7.2361	0.591133	0.0453298	5.93895	广东省	C13			1	0	1	0.0631881	0.0631881	8.37	4.93757	0.0265793	0.0265793	0.0514147	6.3853	12.7294	6.00437	12.7294	0.90815	1.04244
48	2014-01-01	21.4078	0.695063	0.072533	0.220821	0.256338	0.369964	2.7284	0	3.04452	3.04452	0.2636	0.842602	0.183497	11.0119	7.3	6.7577	0.676522	0.0185411	5.93895	广东省	C13			1	0	1	0.0445067	0.0445067		-0.672469	0.0231411	0.0231411	0.0459298	6.02082	12.0257	5.42381	12.0257	0.75812	0.70374
48	2015-01-01	21.3864	0.58659	0.106927	0.298186	0.159754	0.073496	7.75998	0	3.09104	3.09104	0.2854	0.684338	0.174782	13.3431	6.9	6.3862	0.555587	0.0310031	5.93895	广东省	C13			1	0	1	0.0178226	0.0178226	7.73	1.28947	0.0561861	0.0561861	0.137146	8.50348	12.0257	7.48167	17.9604	0.97586	0.93043
48	2017-01-01	22.0855	0.818492	-0.047321	-0.180814	0.0841835	-0.007441	2.80086	0	3.17805	3.17805	0.3165	1.18539	0.15967	8.1098	6.9	6.4437	0.619513	0.198979	5.93895	广东省	C13			1	0	1	0.0186493	0.0186493	7.88	0.621934	0.0174053	0.0174053	0.0328544	5.08125	7.18598	4.79031	9.08048	0.37277	0.5457
48	2019-01-01	22.5907	0.632612	0.198764	0.642913	0.156646	0.431134	1.97762	0	3.2581	3.2581	0.4165	0.875083	0.07815	8.8823	6.1	5.646	0.612478	0.0201333	5.93895	广东省	C13	0.3935	3.6725	1	0	1	0.0549114	0.0549114	8.33	-0.858084	0.0204162	0.0204162	0.0533358	6.42087	9.08048	6.42087	9.08048	0.35556	0.40594
48	2020-01-01	23.0162	0.719174	0.107197	0.340268	0.182361	-0.172244	1.64974	0	3.29584	3.29584	0.4288	0.842989	0.054341	10.0136	2.3476	1.9537	0.629419	0.0897558	5.93895	广东省	C13	0.5033	3.9186	1	0	1	0.0436295	0.0436295	8.64	-2.11844	0.0307625	0.0307839	0.0677147		0		0	0.76853	0.81877
49	2010-01-01	20.5611	0.672747	0.11651	0.387778	0.0914699	0.436244	4.9052	1	2.77259	2.77259	0.4865	0.0217877	0.151245	18.9483	10.6	10.0093	0.662633	0.0101138	5.93895	广东省	C38	0.545	3.9982	1	0	1	0.0526877	0.0526877	9.3	3.28749	0.0381597	0.0381597	0.0834393	3.0773	5.94759	2.36621	5.94759	0.89478	0.8448
49	2011-01-01	21.0734	0.698867	0.138379	0.445064	-0.00659655	0.706906	2.70457	1	2.83321	2.83321	0.4865	0.0726168	0.092616	17.323	9.5	8.9147	0.684264	0.0146036	5.93895	广东省	C38	0.6497	4.17393	1	0	1	0.0676484	0.0676484	9.68	5.34185	0.0283061	0.0283295	0.048159	2.20901	4.34455	2.14192	5.2499	1.15096	1.30157
49	2012-01-01	21.3445	0.750595	0.104086	0.382973	0.18382	0.422429	2.99792	1	2.89037	2.89037	0.4731	0.23141	0.06045	14.3917	7.9	7.3258	0.743875	0.0067193	5.93895	广东省	C38	0.7081	4.26	1	0	1	0.0701867	0.0701867	7.76	3.25124	0.0324979	0.0324376	0.0681493	1.51169	2.86715	1.62554	3.7725	1.02294	1.13845
49	2013-01-01	21.9385	0.806481	0.105129	0.492641	0.0163429	0.377834	3.65583	1	2.94444	2.94444	0.4568	0.245398	0.03522	13.5889	7.8	7.2361	0.773063	0.0334181	5.93895	广东省	C38	0.8109	4.39556	1	0	1	0.0635858	0.0635858	7.96	4.13673	0.0317202	0.0317046	0.0644573	2.02658	3.7725	1.95355	5.37927	0.97443	0.92397
49	2014-01-01	22.2656	0.803558	0.077766	0.398358	0.0318248	0.451357	2.12573	1	2.99573	2.99573	0.4523	0.0644251	0.034742	11.0119	7.3	6.7577	0.788071	0.0154875	5.93895	广东省	C38	0.9204	4.52222	1	0	1	0.0420296	0.0420296	8.16	2.08617	0.0231966	0.0232031	0.041442	1.78385	3.1697	2.08526	5.37927	1.03032	0.89965
49	2015-01-01	21.9478	0.647972	0.076278	0.291166	0.188048	0.319987	4.07295	1	3.04452	3.04452	0.4523	0.177977	0.052277	13.3431	6.9	6.3862	0.641109	0.00686294	5.93895	广东省	C38			0	0	0	0.00424115	0.00424115	7.73	1.94656	0.043426	0.0434448	0.0681133	2.69571	5.37927	2.45073	6.01796	0.91733	1.00159
49	2016-01-01	22.3614	0.708479	0.081814	0.259228	0.0166277	0.034411	2.38567	1	3.09104	3.09104	0.4523	0.177071	0.0441	11.3331	6.7	6.2157	0.708159	0.0003206	5.93895	广东省	C38			0	0	0	-0.0102919	-0.0102919	7.88	2.73093	0.0312513	0.0312517	0.0470691	2.17644	4.34656	2.39596	6.01796	1.20612	1.39959
49	2017-01-01	22.7539	0.761753	0.056996	0.219447	-0.0548167	0.431154	1.82824	1	3.13549	3.13549	0.4523	0.142468	0.086683	8.1098	6.9	6.4437	0.761708	4.45102e-05	5.93895	广东省	C38	0.3935	3.6725	0	0	0	-0.000461133	-0.000461133	8.33	4.95337	0.0232011	0.0231896	0.0429296	3.1065	6.01796	2.65926	6.01796	0.93827	1.18084
49	2018-01-01	22.9005	0.743297	0.063939	0.257663	0.0138481	0.381489	1.41053	1	3.17805	3.17805	0.4523	0.146768	0.077816	6.9911	6.5892	6.0945	0.715593	0.0277038	5.93895	广东省	C38	0.5033	3.9186	0	0	0	-0.0241743	-0.0241743	8.64	3.93342	0.0253425	0.0253511	0.0466671	0.839047	1.67139	0.839047	1.67139	1.15905	1.24051
49	2019-01-01	22.8946	0.673751	0.076152	0.261354	0.181818	0.069189	1.63025	1	3.21888	3.21888	0.448	0.161529	0.098051	8.8823	6.1	5.646	0.610682	0.0630691	5.93895	广东省	C38	0.545	3.9982	0	0	0	-0.0250983	-0.0250983	9.3	1.38663	0.0294178	0.0294773	0.0561258	0.68268	0.965455	0.68268	0.965455	1.16147	1.30938
49	2020-01-01	22.9248	0.687771	0.083133	0.260497	0.141843	0.051789	2.22562	1	3.2581	3.2581	0.448	0.252147	0.102593	10.0136	2.3476	1.9537	0.666833	0.0209378	5.93895	广东省	C38	0.6497	4.17393	0	0	0	-0.0199294	-0.0199294	9.68	1.99395	0.0317704	0.0318183	0.0647331		0		0	1.26661	1.33006
50	2010-01-01	22.7991	0.687553	0.019464	0.061274	0.0445896	0.576943	1.41608	1	2.77259	2.77259	0.4562	0.300752	0.62661	18.9483	10.6	10.0093	0.273283	0.41427	5.93895	广东省	C39	0.7081	4.26	1	0	0	-0.00140055	-0.00140055	7.76	3.04389	0.0375732	0.0375732	0.0854635	0.984207	1.96367	2.57147	6.64616	1.22145	1.18568
50	2011-01-01	22.8092	0.6375	0.032132	0.095177	0.0661881	0.336041	1.08107	1	2.83321	2.83321	0.4562	0.291394	0.568052	17.323	9.5	8.9147	0.271716	0.365784	5.93895	广东省	C39	0.8109	4.39556	1	0	0	-0.0211252	-0.0211252	7.96	3.91465	0.0285947	0.0285947	0.0518855	1.17079	2.31669	2.15695	5.54601	1.23891	1.35808
50	2012-01-01	22.7778	0.608351	0.017065	0.046045	0.104694	-0.06098	1.19044	1	2.89037	2.89037	0.4562	0.28877	0.565474	14.3917	7.9	7.3258	0.325077	0.283274	5.93895	广东省	C39	0.9204	4.52222	1	0	0	-0.000763671	-0.000763671	8.16	3.4047	0.0339123	0.0339123	0.0682603	2.39673	4.68249	2.04975	5.03994	1.33312	1.55708
50	2013-01-01	22.7998	0.588088	0.03619	0.090049	0.178229	0.042883	1.40083	1	2.94444	2.94444	0.4562	0.21787	0.499792	13.5889	7.8	7.2361	0.357698	0.23039	5.93895	广东省	C39			1	0	0	0.00735006	0.00735006	8.37	0.784292	0.0387808	0.0387975	0.0789542	2.2582	4.34907	2.07615	5.03994	1.76037	1.81723
50	2014-01-01	23.4764	0.454445	0.049973	0.106491	0.0883023	1.06275	1.4243	1	2.99573	2.99573	0.2576	1.16579	0.498074	11.0119	7.3	6.7577	0.304288	0.150157	5.93895	广东省	C39			1	0	0	0.00392984	0.00392984		0.931669	0.0320294	0.0319572	0.0746772	2.7323	5.03994	2.63807	6.00425	1.15576	0.88557
50	2015-01-01	23.7973	0.387465	0.029773	0.050948	0.206165	0.129542	1.4144	1	3.04452	3.04452	0.2576	1.16579	0.316504	13.3431	6.9	6.3862	0.283192	0.104273	5.93895	广东省	C39			1	0	1	0.0453752	0.0453752		-3.05292	0.049683	0.0496291	0.0787266	1.90036	3.58213	2.40491	6.00425	1.26167	1.34983
50	2017-01-01	24.1128	0.511848	0.031451	0.05718	0.0647911	0.305096	1.44314	1	3.13549	3.13549	0.2081	1.12688	0.223326	8.1098	6.9	6.4437	0.343955	0.167894	5.93895	广东省	C39			1	0	1	0.0194669	0.0194669		1.22666	0.0289045	0.0288955	0.0518349	1.57708	2.96077	1.29751	2.96077	1.80598	2.32573
50	2018-01-01	24.8182	0.566855	0.017143	0.038973	0.0593837	1.06327	0.932635	1	3.17805	3.17805	0.1902	1.9598	0.487196	6.9911	6.5892	6.0945	0.31605	0.250805	5.93895	广东省	C39	0.399	3.68638	1	0	1	0.0652717	0.0652717		2.02672	0.0262079	0.0262209	0.0392531	1.52479	2.96077	1.52479	2.96077	1.30033	1.42997
50	2019-01-01	24.9046	0.591951	0.013218	0.031468	0.0727362	0.047401	1.09082	1	3.21888	3.21888	0.1902	1.97341	0.431558	8.8823	6.1	5.646	0.311816	0.280135	5.93895	广东省	C39	0.4736	3.85778	1	0	1	0.0175278	0.0175278		2.33771	0.0331353	0.0331438	0.0813184	0.59938	0.847651	0.59938	0.847651	1.3496	1.43983
50	2020-01-01	25.0213	0.543647	0.021215	0.048926	0.0907705	-0.034649	1.0269	1	3.2581	3.2581	0.1585	2.15549	0.363044	10.0136	2.3476	1.9537	0.235363	0.308284	5.93895	广东省	C39	0.5309	3.97199	1	0	1	0.0568255	0.045235		1.82285	0.0233867	0.0233873	0.026958		0		0	1.18858	1.28893
55	2010-01-01	21.412	0.450407	0.027799	0.053392	-0.0156629	0.272683	2.13967	0	2.70805	2.83321	0.0909	0.900927	0.120811	18.9483	10.6	10.0093	0.433732	0.0166749	5.93895	广东省	C33	0.5818	4.06354	1	0	1	0.125853	0.0864643		2.52087	0.0300526	0.0300526	0.0585859	1.11339	2.03018	1.3236	3.46737	1.13049	1.16524
55	2011-01-01	21.4949	0.46746	0.028586	0.052867	-0.0263694	0.160804	1.49188	0	2.77259	2.89037	0.0909	0.766371	0.14643	17.323	9.5	8.9147	0.450394	0.0170665	5.93895	广东省	C33	0.6206	4.1281	1	0	1	0.11662	0.0880256		3.96762	0.0242277	0.0242277	0.0330937	1.49183	2.90863	1.5489	3.92427	1.30456	1.53122
55	2012-01-01	21.5682	0.502397	0.002869	0.005578	0.0254584	0.036422	1.59402	0	2.83321	2.94444	0.0909	1.26161	0.146729	14.3917	7.9	7.3258	0.486839	0.0155589	5.93895	广东省	C33	0.6841	4.22552	1	0	1	0.272913	0.135593		3.54937	0.0271704	0.0271704	0.0343587	1.86168	3.46737	3.65505	9.9979	1.20144	1.50983
55	2013-01-01	21.6786	0.5322	0.03304	0.068566	0.0602197	0.250175	1.75116	0	2.89037	2.99573	0.0909	1.44959	0.17808	13.5889	7.8	7.2361	0.512615	0.0195851	5.93895	广东省	C33	0.7668	4.33964	1	0	1	0.463345	0.187044		1.67644	0.0207625	0.0207825	0.0305878	0.508671	1.01564	4.68884	10.4653	0.9141	1.00373
55	2014-01-01	22.0215	0.644927	0.029602	0.073662	-0.152317	0.109122	2.17292	0	2.94444	3.04452	0.0909	1.55336	0.133702	11.0119	7.3	6.7577	0.625366	0.0195602	5.93895	广东省	C33			1	0	1	0.945912	0.228909		5.10163	0.0228399	0.0228459	0.052396	3.64567	6.53052	7.25288	17.4887	0.80682	0.7504
55	2015-01-01	22.2193	0.701165	0.016788	0.051785	-0.0806683	0.31581	2.50963	0	2.99573	3.09104	0.0909	1.71272	0.103637	13.3431	6.9	6.3862	0.614341	0.0868242	5.93895	广东省	C33	0.3935	3.6725	0	0	1	0.000378447	0.000378447	8.33	3.83054	0.0459268	0.0459222	0.0671108	4.78859	9.44969	7.07615	17.0318	1.1728	1.28069
55	2016-01-01	22.6383	0.660779	0.116608	0.360795	0.0686185	0.648273	1.84302	0	3.04452	3.13549	0.0872	1.96815	0.074674	11.3331	6.7	6.2157	0.493239	0.16754	5.93895	广东省	C33	0.5033	3.9186	0	0	1	0.00607617	0.00607617	8.64	-0.28156	0.030397	0.0303989	0.0537835	5.61201	10.9582	6.20165	16.7175	0.96534	1.14169
55	2017-01-01	22.7548	0.575245	0.159729	0.415447	0.0731544	-0.298867	1.3761	0	3.09104	3.17805	0.0872	1.87312	0.061389	8.1098	6.9	6.4437	0.414577	0.160668	5.93895	广东省	C33	0.545	3.9982	0	0	1	0.00370408	0.00370408	9.3	1.1054	0.0188209	0.0190963	0.0353725	8.37079	16.7175	7.09277	16.7175	1.13632	1.47539
55	2018-01-01	23.0897	0.512594	0.245694	0.532637	0.0363175	0.034338	0.903842	0	3.13549	3.21888	0.1008	1.54729	0.042713	6.9911	6.5892	6.0945	0.301193	0.211401	5.93895	广东省	C33	0.6497	4.17393	0	0	1	-0.00104857	-0.00104857	9.68	0.44334	0.0268079	0.0269087	0.0507077	8.60401	16.7175	8.60401	16.7175	1.03261	1.12778
55	2019-01-01	23.1542	0.53991	0.031483	0.066516	-0.000464806	-0.014082	0.943638	0	3.17805	3.2581	0.1022	1.51057	0.041982	8.8823	6.1	5.646	0.396643	0.143267	5.93895	广东省	C33	0.7081	4.26	0	0	1	0.00128296	0.00128296	7.76	2.7269	0.0300297	0.0300151	0.0719643	3.41259	4.82613	3.41259	4.82613	1.20557	1.38361
55	2020-01-01	23.197	0.540957	0.03286	0.071503	0.0462388	-0.008801	0.884892	0	3.21888	3.29584	0.1087	1.33237	0.040715	10.0136	2.3476	1.9537	0.357245	0.183712	5.93895	广东省	C33	0.8109	4.39556	0	0	1	0.0051658	0.0051658	7.96	2.29704	0.0213839	0.0213863	0.0275645		0		0	0.93623	1.04093
56	2014-01-01	22.7866	0.628363	-0.069256	-0.169789	-0.0478883	1.80336	0.983125	0	2.94444	3.09104	0.137	1.00536	0.007701	11.0119	7.3	6.7577	0.169947	0.458416	5.93895	广东省	K70			1	0	1	-0.00744541	-0.00744541	8.37	3.66064	0.0294743	0.0294743	0.0566276	4.02755	7.25721	3.78894	10.0529	0.65556	0.61484
56	2015-01-01	22.8022	0.374701	0.004833	0.009793	0.0185067	1.71166	1.48268	0	2.99573	3.13549	0.2149	1.83702	0.007169	13.3431	6.9	6.3862	0.0537152	0.320986	5.93895	广东省	K70			1	0	1	-0.0100607	-0.0100607		1.84665	0.0464794	0.0464794	0.0896469	0.63444	1.26832	1.37758	3.39725	1.08232	1.17183
56	2016-01-01	23.0879	0.482337	0.012493	0.022156	0.0027046	0.214515	1.22203	0	3.04452	3.17805	0.2149	1.83702	0.005115	11.3331	6.7	6.2157	0.0496469	0.43269	5.93895	广东省	K70			0	0	1	0.00785704	0.00785704	7.73	2.14636	0.0261754	0.0261754	0.0385596	1.46019	2.79572	1.6441	4.25216	0.83999	1.02505
56	2018-01-01	23.3076	0.561924	0.008382	0.020371	0.0146009	0.351487	0.93299	0	3.13549	3.2581	0.216	1.73846	0.003862	6.9911	6.5892	6.0945	0.164765	0.39716	5.93895	广东省	K70			0	0	1	0.0012728	0.0012728	7.88	3.05971	0.0258082	0.0257919	0.074227	2.23113	4.25216	2.23113	4.25216	0.18603	0.21567
56	2019-01-01	23.2455	0.554071	0.005933	0.013427	0.0241621	-0.000155	0.903192	0	3.17805	3.29584	0.2173	1.68521	0.003726	8.8823	6.1	5.646	0.169023	0.385048	5.93895	广东省	L72	0.3935	3.6725	0	0	1	8.03189e-05	8.03189e-05	8.33	2.92608	0.0323148	0.0323179	0.0757976	2.33199	3.29793	2.33199	3.29793	1.1491	1.29603
56	2020-01-01	23.1877	0.588872	-0.026327	-0.061556	0.0404374	-0.277391	0.856241	0	3.21888	3.3322	0.2167	1.59918	0.003788	10.0136	2.3476	1.9537	0.404972	0.183901	5.93895	广东省	L72	0.5033	3.9186	0	0	1	0.00185831	0.00185831	8.64	2.85878	0.0226549	0.0226549	0.0314154		0		0	0.88485	0.97955
58	2010-01-01	21.106	0.199613	0.044977	0.05577	0.0746753	0.354499	2.52962	1	2.70805	2.70805	0.3024	0.15249	0.040158	18.9483	10.6	10.0093	0.184897	0.0147159	5.93895	广东省	L71	0.545	3.9982	1	0	1	9.43198e-05	9.43198e-05	9.3	0.829639	0.0289539	0.0289539	0.0512941	0.685381	1.36352	1.21592	3.21601	1.09212	1.16656
58	2012-01-01	21.2776	0.211593	0.032371	0.041015	-0.026419	0.061723	1.75727	1	2.83321	2.83321	0.3024	0.157221	0.024798	14.3917	7.9	7.3258	0.198949	0.012644	5.93895	广东省	L72	0.6497	4.17393	0	0	1	-0.00212548	-0.00212548	9.68	2.48645	0.0279584	0.0279584		1.10796	1.97931	0.833558	1.97931
58	2013-01-01	21.4817	0.327471	0.037567	0.051848	-0.057393	0.287944	1.82337	1	2.89037	2.89037	0.3025	0.116986	0.019615	13.5889	7.8	7.2361	0.318591	0.0088802	5.93895	广东省	L72	0.7081	4.26	1	0	1	-0.00190362	-0.00190362	7.76	2.35366	0.0309865	0.0309865	0.0613812	1.01361	1.97931	1.40097	3.6315	1.27623	1.28754
58	2014-01-01	21.7015	0.437771	0.032817	0.053681	-0.160894	0.140595	2.07437	1	2.94444	2.94444	0.3024	0.107705	0.015569	11.0119	7.3	6.7577	0.427699	0.0100728	5.93895	广东省	L72	0.8109	4.39556	1	0	1	-0.00138841	-0.00138841	7.96	3.96242	0.0250381	0.0250381	0.0543922	0.684585	1.36907	1.23617	3.02125	1.18228	1.0504
58	2016-01-01	21.6587	0.309922	0.055097	0.08272	-0.0471025	-0.093252	3.06806	1	3.04452	3.04452	0.3024	0.0780007	0.015376	11.3331	6.7	6.2157	0.299687	0.0102356	5.93895	广东省	L72	0.9204	4.52222	1	0	1	0.00586641	0.00586641	8.16	2.45434	0.0330651	0.0330737	0.0458371	1.2089	2.32213	1.19738	2.861	1.02643	1.17098
58	2017-01-01	22.6681	0.630906	0.04427	0.112944	0.0725606	1.94669	1.44415	1	3.09104	3.09104	0.364873	0.0241901	0.008924	8.1098	6.9	6.4437	0.507994	0.122912	5.93895	广东省	L72			1	0	1	0.00127034	0.00127034	8.37	2.11441	0.0214483	0.0214378	0.0404884	0.934731	1.82865	1.28147	2.861	1.26035	1.54628
58	2018-01-01	22.6873	0.656307	0.003335	0.009361	0.0235233	-0.189531	1.3127	1	3.13549	3.13549	0.567	0.0220949	0.008326	6.9911	6.5892	6.0945	0.416006	0.2403	5.93895	广东省	L72			1	0	1	0.00166782	0.00166782		1.869	0.0316415	0.0316867	0.0829558	1.1433	2.28312	1.1433	2.28312	1.08415	1.16884
58	2019-01-01	22.5463	0.594452	0.015492	0.041596	0.0695408	-0.070096	1.47368	1	3.17805	3.17805	0.567	0.0223897	0.00998	8.8823	6.1	5.646	0.335684	0.258767	5.93895	广东省	L72			1	0	1	0.0337188	0.0337188	7.73	2.21966	0.0362388	0.0362403	0.10689	0.729981	1.03235	0.729981	1.03235	0.94386	1.0138
58	2020-01-01	22.4865	0.574448	0.005022	0.012093	0.0417673	-0.059979	1.43227	1	3.21888	3.21888	0.567	0.0363985	0.040493	10.0136	2.3476	1.9537	0.435673	0.138775	5.93895	广东省	L72			1	0	1	0.0270514	0.0270514	7.88	2.50192	0.0360238	0.0359882	0.0700279		0		0	1.25567	1.36381
59	2010-01-01	24.0018	0.750634	0.016985	0.062645	0.0558229	7.29227	1.22589	1	2.63906	2.63906	0.5114	0.0841779	0.637145	18.9483	10.6	10.0093	0.416797	0.333837	5.7878	辽宁省	C25	0.3935	3.6725	1	0	1	0.0396401	0.0396401	8.33	3.2061	0.0300241	0.0300313	0.05409	1.18034	2.26129	2.1855	5.65667	1.10764	1.18925
59	2011-01-01	24.0744	0.735552	0.030578	0.118896	0.112025	0.569629	1.05528	1	2.70805	2.70805	0.5114	0.0778755	0.599101	17.323	9.5	8.9147	0.426588	0.308963	5.7878	辽宁省	C25	0.5033	3.9186	1	0	1	0.0302138	0.0302138	8.64	3.93274	0.0282767	0.0282767	0.0368633	2.05259	4.08786	2.41789	5.65667	1.15602	1.33678
59	2012-01-01	24.2123	0.774421	0.00065	0.002669	-0.0642221	-0.041226	1.02403	1	2.77259	2.77259	0.5114	0.0687006	0.566702	14.3917	7.9	7.3258	0.539902	0.234519	5.7878	辽宁省	C25	0.545	3.9982	1	0	1	0.0200246	0.0200246	9.3	5.8313	0.0239528	0.0239421	0.0393167	1.98307	3.93905	2.55431	6.17915	1.03391	1.2858
59	2013-01-01	24.0712	0.745773	-0.005294	-0.02216	0.0640062	0.154107	0.956381	1	2.83321	2.83321	0.5114	0.0700342	0.589841	13.5889	7.8	7.2361	0.469493	0.27628	5.7878	辽宁省	C25	0.6497	4.17393	1	0	0	-0.000185299	-0.000185299	9.68	3.07834	0.0224394	0.0224394	0.0357171	2.65712	5.18157	3.21663	7.66073	0.93413	1.11764
59	2014-01-01	24.267	0.725987	-0.047146	-0.177854	0.00368519	0.057444	1.13612	1	2.89037	2.89037	0.5086	0.108082	0.509679	11.0119	7.3	6.7577	0.593352	0.132635	5.7878	辽宁省	C25	0.7081	4.26	1	0	0	-0.0128013	-0.0128013	7.76	2.92058	0.0301703	0.0301703	0.0752561	3.31727	6.17915	2.93101	7.66073	1.03324	1.07605
59	2016-01-01	24.1691	0.646672	0.060307	0.18207	0.134643	-0.058409	1.2218	1	2.99573	2.99573	0.3216	0.555302	0.457287	11.3331	6.7	6.2157	0.604658	0.042014	5.7878	辽宁省	C25	0.8109	4.39556	1	0	1	0.0162108	0.0162108	7.96	1.08344	0.0255836	0.0255836	0.0482328	0.936401	1.73288	1.63852	4.02782	0.77389	0.93208
59	2017-01-01	24.1562	0.591054	0.062278	0.163476	0.0957436	0.158392	1.07288	1	3.04452	3.04452	0.3216	0.518492	0.451586	8.1098	6.9	6.4437	0.574082	0.0169713	5.7878	辽宁省	C25	0.9204	4.52222	1	0	1	0.0253768	0.0253768	8.16	1.39117	0.022013	0.0220488	0.0393646	1.76437	3.52855	1.82877	4.02782	1.28253	1.79619
59	2018-01-01	24.2033	0.576934	0.035433	0.08514	0.0731085	0.08808	0.869618	1	3.09104	3.09104	0.3216	0.57333	0.416288	6.9911	6.5892	6.0945	0.296626	0.280308	5.7878	辽宁省	C25			1	0	1	0.0239606	0.0239606	8.37	0.101678	0.0208432	0.0208432	0.0298921	2.19557	4.02782	2.19557	4.02782	1.03622	1.20343
59	2019-01-01	24.1029	0.51817	0.033002	0.075054	0.0927639	0.079738	0.849944	1	3.13549	3.13549	0.3216	0.593875	0.476198	8.8823	6.1	5.646	0.308105	0.210065	5.7878	辽宁省	C25			1	0	1	0.0286946	0.0286946		1.1556	0.0169345	0.0171175	0.0150784	2.8481	4.02782	2.8481	4.02782	0.95669	1.11634
59	2020-01-01	24.0519	0.494189	0.01205	0.024417	0.100884	-0.23154	0.810643	1	3.17805	3.17805	0.2716	0.895723	0.457726	10.0136	2.3476	1.9537	0.268143	0.226046	5.7878	辽宁省	C25			0	0	1	0.0168311	0.0168311	7.73	1.1584	0.0196683	0.0198098	0.0305697		0		0	0.64883	0.75608
60	2010-01-01	23.4023	0.6138	0.072469	0.183514	0.133323	0.27407	3.06206	1	2.63906	2.83321	0.3173	0.33043	0.289982	18.9483	10.6	10.0093	0.430633	0.183167	5.93895	广东省	C32			0	0	1	0.0146448	0.0146448	7.88	2.5437	0.0333576	0.0333689	0.0540277	1.81864	3.57018	1.76956	4.39155	1.26464	1.62165
60	2011-01-01	23.3653	0.525585	0.07644	0.177977	0.0763546	0.936871	1.73397	1	2.70805	2.89037	0.3173	0.291332	0.286983	17.323	9.5	8.9147	0.358497	0.167088	5.93895	广东省	C32	0.3935	3.6725	0	0	1	0.0177208	0.0177208	8.33	3.54032	0.0216718	0.0216788	0.0239852	2.33476	4.39155	1.6734	4.39155	1.13079	1.39539
60	2012-01-01	23.3675	0.495988	0.037986	0.077643	0.105663	-0.012584	1.82193	1	2.77259	2.94444	0.3173	0.302719	0.279693	14.3917	7.9	7.3258	0.354432	0.141556	5.93895	广东省	C32	0.5033	3.9186	0	0	1	0.0132229	0.0132229	8.64	3.14722	0.0224942	0.0225232	0.025392	1.06825	2.11875	1.00008	2.46948	1.16057	1.52445
60	2013-01-01	23.3939	0.561427	0.029525	0.062703	0.0672007	0.14773	1.45758	1	2.83321	2.99573	0.3173	0.378676	0.278473	13.5889	7.8	7.2361	0.386101	0.175326	5.93895	广东省	C32	0.545	3.9982	0	0	1	0.0150465	0.0150465	9.3	2.164	0.0230559	0.0230151	0.0309135	1.07219	2.11875	1.03726	2.46948	0.97873	1.33458
60	2014-01-01	23.3776	0.540798	0.038464	0.087122	0.060455	0.163673	1.91697	1	2.89037	3.04452	0.3173	0.360391	0.317025	11.0119	7.3	6.7577	0.341306	0.199491	5.93895	广东省	C32	0.6497	4.17393	1	0	1	0.0198679	0.0198679	9.68	2.36865	0.0248837	0.0249125	0.0458447	1.26318	2.46948	0.963536	2.46948	0.97444	1.24209
60	2015-01-01	23.4885	0.503239	0.017324	0.036166	0.0210929	-0.310741	2.35813	1	2.94444	3.09104	0.2958	0.387545	0.311643	13.3431	6.9	6.3862	0.352254	0.150985	5.93895	广东省	C32	0.7081	4.26	1	0	1	0.00672129	0.00672129	7.76	2.24277	0.0486325	0.0486327	0.0793467	0.994059	1.74607	1.14114	3.14063	1.23499	1.40352
60	2016-01-01	23.5547	0.515829	0.020815	0.042458	0.0828783	-0.110923	1.96924	1	2.99573	3.13549	0.2958	0.393856	0.29962	11.3331	6.7	6.2157	0.353289	0.16254	5.93895	广东省	C32	0.8109	4.39556	1	0	1	0.0227513	0.0227513	7.96	1.66394	0.0327004	0.0326995	0.0523005	1.16464	2.20817	3.02012	8.02675	1.18151	1.46374
60	2017-01-01	23.6608	0.448532	0.061028	0.117451	0.130864	0.259476	1.79676	1	3.04452	3.17805	0.2751	0.364751	0.287279	8.1098	6.9	6.4437	0.304759	0.143774	5.93895	广东省	C32	0.9204	4.52222	1	0	1	0.0270046	0.0270046	8.16	0.000153	0.0192583	0.0192477	0.030444	0.710375	1.39456	2.88971	6.28068	1.2192	1.75054
60	2018-01-01	23.694	0.450591	0.047405	0.086124	0.101084	0.052557	1.1752	1	3.09104	3.21888	0.2751	0.352776	0.306365	6.9911	6.5892	6.0945	0.327556	0.123034	5.93895	广东省	C32			1	0	1	0.0274836	0.0274836	8.37	0.187564	0.0220564	0.0221827	0.0284116	3.12515	5.81858	3.12515	5.81858	1.12129	1.33558
60	2019-01-01	23.7349	0.440773	0.043759	0.078927	0.109314	0.142116	1.19608	1	3.13549	3.2581	0.2751	0.365151	0.356061	8.8823	6.1	5.646	0.308414	0.132359	5.93895	广东省	C32			1	0	1	0.0292061	0.0292061		0.621988	0.0203691	0.0202895	0.0245852	3.45501	4.88613	3.45501	4.88613	1.09586	1.31077
60	2020-01-01	23.9157	0.47259	0.049244	0.090876	0.0658068	0.325677	1.17918	1	3.17805	3.29584	0.2751	0.362254	0.305715	10.0136	2.3476	1.9537	0.187302	0.285288	5.93895	广东省	C32			0	0	1	6.23474	6.23474	7.73	1.34945	0.0226833	0.0227507	0.0263398		0		0	0.99048	1.2055
61	2010-01-01	22.9329	0.585435	0.034658	0.077123	0.0727858	0.100217	1.90441	1	2.63906	2.83321	0.2152	0.67642	0.179579	18.9483	10.6	10.0093	0.507132	0.078303	5.93895	广东省	F51			0	0	1	5.41851	5.41851	7.88	1.88644	0.0284645	0.0284322	0.0516173	1.00569	1.94949	0.849559	2.0374	0.96563	0.97645
61	2011-01-01	22.9713	0.564772	0.028139	0.066196	-0.028817	0.309932	1.465	1	2.70805	2.89037	0.2152	0.686087	0.285148	17.323	9.5	8.9147	0.4821	0.0826723	5.93895	广东省	F51	0.545	3.9982	1	0	1	3.00436	3.00436	9.3	4.279	0.0202205	0.0202194	0.035188	0.704625	1.40352	0.779081	2.0374	0.78739	0.90632
61	2012-01-01	23.0857	0.593047	0.010443	0.02487	0.0268077	-0.063321	1.33246	1	2.77259	2.94444	0.2468	0.466197	0.27521	14.3917	7.9	7.3258	0.4912	0.101847	5.93895	广东省	L72	0.6497	4.17393	1	0	0	0.640545	0.640545	9.68	3.80107	0.0255346	0.0255989	0.0397534	1.02569	2.0374	0.740639	2.0374	1.18797	1.48769
61	2013-01-01	23.2266	0.499835	0.018903	0.041377	0.0155606	0.289336	1.54158	1	2.83321	2.99573	0.2431	0.895785	0.228061	13.5889	7.8	7.2361	0.382879	0.116956	5.93895	广东省	L72	0.7081	4.26	1	0	1	0.339825	0.339825	7.76	2.00182	0.0267778	0.0267896	0.0447129	0.774933	1.43432	0.566206	1.43432	0.92054	1.01087
61	2014-01-01	23.3483	0.554065	0.010404	0.02207	0.0523291	-0.239961	2.10185	1	2.89037	3.04452	0.2476	1.38105	0.223005	11.0119	7.3	6.7577	0.40786	0.146205	5.93895	广东省	L72	0.8109	4.39556	1	0	1	0.349523	0.349523	7.96	2.29916	0.0252372	0.0252459	0.0399569	0.763882	1.43432	1.34083	3.23725	0.76036	0.86552
61	2015-01-01	23.504	0.622803	0.002957	0.007233	0.0720724	0.053635	2.4055	1	2.94444	3.09104	0.2676	1.31518	0.176078	13.3431	6.9	6.3862	0.440571	0.182232	5.93895	广东省	L72	0.9204	4.52222	1	0	1	0.326226	0.326226	8.16	2.04481	0.0430455	0.0430683	0.0693921	0.169779	0.318321	1.93905	4.12302	0.98799	1.13929
61	2016-01-01	23.571	0.637762	0.005589	0.015126	0.0306065	0.163204	1.85198	1	2.99573	3.13549	0.2876	1.22372	0.112332	11.3331	6.7	6.2157	0.358977	0.278785	5.93895	广东省	L72			1	0	1	0.327889	0.327889	8.37	2.73561	0.0219378	0.0219282	0.0367759	1.70187	2.97572	2.02368	4.09356	0.84959	1.02041
61	2017-01-01	23.6594	0.659883	0.00339	0.009666	0.0409571	0.210983	1.34938	1	3.04452	3.17805	0.2876	1.22372	0.086662	8.1098	6.9	6.4437	0.374364	0.285519	5.93895	广东省	L72			1	0	1	0.535433	0.535433		2.76834	0.0141732	0.0141209	0.0257733	1.99083	3.8047	1.85695	4.03677	0.81426	1.08531
61	2018-01-01	23.6677	0.653134	0.005297	0.01542	0.0656549	-0.058957	1.08624	1	3.09104	3.21888	0.34	0.916598	0.101337	6.9911	6.5892	6.0945	0.391324	0.26181	5.93895	广东省	L72			0	0	0	-0.017787	-0.017787	7.73	2.35294	0.0244544	0.024499	0.0347813	0.589917	1.11784	0.589917	1.11784	0.87039	0.94367
61	2019-01-01	23.6988	0.649514	0.021081	0.060454	0.0473489	0.239311	1.13336	1	3.13549	3.2581	0.34	0.916598	0.103337	8.8823	6.1	5.646	0.37769	0.271824	5.93895	广东省	L72			0	0	0	-0.0275445	-0.0275445	7.88	2.75223	0.022893	0.0228948	0.0324667	0.164097	0.232068	0.164097	0.232068	1.0872	1.22053
61	2020-01-01	23.6888	0.634451	0.022669	0.063324	0.0360281	0.112685	1.25091	1	3.17805	3.29584	0.34	0.916598	0.102176	10.0136	2.3476	1.9537	0.385601	0.24885	5.93895	广东省	L72	0.3935	3.6725	0	0	0	-0.0264261	-0.0256932	8.33	3.01761	0.0325272	0.0325347	0.0796696		0		0	0.97695	1.03603
62	2010-01-01	22.0651	0.531336	0.053835	0.101512	-0.199337	-0.796628	1.2531	0	2.63906	2.83321	0.7496	0.0232803	0.084405	18.9483	10.6	10.0093	0.171857	0.359479	5.93895	广东省	L71	0.5033	3.9186	0	0	0	-0.0175575	-0.0164205	8.64	3.9747	0.0252374	0.0252647	0.037159	4.35225	8.056	7.79663	19.748	1.07364	1.13846
62	2011-01-01	22.2631	0.620521	0.011673	0.027815	-0.0629313	0.529437	1.11262	0	2.70805	2.89037	0.7496	0.0252985	0.066389	17.323	9.5	8.9147	0.250788	0.369733	5.93895	广东省	L71	0.545	3.9982	0	0	1	0.0134567	0.01224	9.3	4.97744	0.0211657	0.0211579	0.0319087	4.89711	9.00743	5.56413	12.8649	0.95634	1.10769
62	2012-01-01	22.3323	0.679874	0.05856	0.167901	0.0263835	1.2814	1.48454	0	2.77259	2.94444	0.7496	0.0114214	0.051617	14.3917	7.9	7.3258	0.409864	0.270011	5.93895	广东省	L72	0.6497	4.17393	0	0	0	0.0048073	0.00423835	9.68	4.01988	0.0257048	0.0257048	0.0401886	6.602	12.8649	4.73254	12.8649	0.9386	1.16406
62	2013-01-01	22.3071	0.588971	0.082264	0.225378	0.214686	0.331547	2.21066	0	2.83321	2.99573	0.7496	0.0125646	0.050471	13.5889	7.8	7.2361	0.454286	0.134685	5.93895	广东省	L72	0.7081	4.26	0	0	0	0.00688174	0.00610517	7.76	-0.539048	0.0363523	0.0364272	0.0938689	2.21807	3.85743	3.77636	10.4268	1.32206	1.40124
62	2014-01-01	22.121	0.411927	0.105712	0.215149	0.0613146	0.285407	2.91249	0	2.89037	3.04452	0.7496	0.0335357	0.097881	11.0119	7.3	6.7577	0.254654	0.157274	5.93895	广东省	L72	0.8109	4.39556	1	0	1	0.0109012	0.0106405	7.96	1.85655	0.0337561	0.0337444	0.0655474	2.83171	5.52923	3.88746	10.4268	1.41449	1.28642
62	2015-01-01	22.545	0.404929	0.073072	0.12337	0.026143	-0.237846	4.39817	0	2.94444	3.09104	0.7076	0.0983774	0.061361	13.3431	6.9	6.3862	0.298361	0.106568	5.93895	广东省	L72	0.9204	4.52222	1	0	1	0.0525467	0.0523355	8.16	0.708611	0.0630725	0.0630859	0.116416	3.4268	6.60079	2.63525	6.60079	1.28205	1.3753
62	2016-01-01	22.6581	0.410328	0.06712	0.113336	-0.0533516	1.72643	3.19188	0	2.99573	3.13549	0.7076	0.0983774	0.047481	11.3331	6.7	6.2157	0.341325	0.0690028	5.93895	广东省	L72			1	0	1	0.0783753	0.0783753	8.37	2.22046	0.0333519	0.0333509	0.0326899	2.4819	4.89756	2.00097	4.89756	1.33611	1.57754
62	2017-01-01	22.871	0.477586	0.058976	0.106748	0.0502732	0.49657	2.346	0	3.04452	3.17805	0.7076	0.0983774	0.036111	8.1098	6.9	6.4437	0.395845	0.0817408	5.93895	广东省	F51			1	0	1	0.0657789	0.0657789		1.24163	0.0241656	0.0241246	0.0662837	1.57619	3.14869	1.37027	3.14869	1.11731	1.29686
62	2018-01-01	23.0556	0.500546	0.080865	0.158211	-0.00252456	0.422016	1.66624	0	3.09104	3.21888	0.7076	0.0983774	0.02821	6.9911	6.5892	6.0945	0.399114	0.101433	5.93895	广东省	F51			1	1	1	0.0316163	0.0316163	6.24	2.17786	0.0254215	0.0255043	0.036573	1.30322	2.55941	1.30322	2.55941	1.11338	1.25207
62	2019-01-01	23.1525	0.496825	0.066251	0.132132	0.0611925	0.216579	1.80801	0	3.13549	3.2581	0.7076	0.0983774	0.022985	8.8823	6.1	5.646	0.44888	0.0479446	5.93895	广东省	F51			1	0	1	0.0206223	0.0206223	6.32	1.79078	0.0247815	0.0247404	0.0362382	0.603077	0.85288	0.603077	0.85288	1.04749	1.16761
62	2020-01-01	23.2281	0.50159	0.061017	0.121862	-0.0392631	0.137629	1.56377	0	3.17805	3.29584	0.7076	0.0974545	0.020952	10.0136	2.3476	1.9537	0.405464	0.0961258	5.93895	广东省	F51	0.171	2.83908	1	0	1	0.0273027	0.0273027	6.53	2.80356	0.024847	0.0248706	0.0414584		0		0	1.16679	1.23547
63	2010-01-01	25.1559	0.703371	0.045595	0.162033	0.0111929	0.165769	1.50267	0	2.63906	2.63906	0.3245	0.673364	0.07752	18.9483	10.6	10.0093	0.569841	0.133531	5.93895	广东省	C39	0.2498	3.21808	1	0	1	0.0156628	0.0156628	6.57	3.30471	0.0262475	0.026273	0.0501196	3.67266	7.30391	2.66444	7.30391	0.93273	1.03735
63	2011-01-01	25.3807	0.750505	0.023671	0.087534	-0.0171989	0.227579	1.24541	0	2.70805	2.70805	0.3076	0.757437	0.06647	17.323	9.5	8.9147	0.598677	0.151828	5.93895	广东省	C39	0.2889	3.3635	1	0	1	0.0227336	0.0227336	6.88	5.01482	0.0220835	0.0221032	0.0393012	2.78017	5.18801	2.22938	5.4257	0.92361	1.05365
63	2012-01-01	25.4003	0.789302	-0.024478	-0.106469	0.014426	-0.023594	1.08256	0	2.77259	2.77259	0.3076	0.781289	0.066048	14.3917	7.9	7.3258	0.676314	0.112988	5.93895	广东省	C39	0.3395	3.52489	1	0	1	0.0257707	0.0257707	5.69	4.85278	0.0238589	0.0239147	0.0436301	2.84287	5.18801	2.34131	5.4257	0.92322	1.15658
63	2013-01-01	25.3292	0.763931	0.013816	0.062037	0.0257253	-0.106693	1.17343	0	2.83321	2.83321	0.3078	0.714408	0.074436	13.5889	7.8	7.2361	0.604175	0.159756	5.93895	广东省	C39	0.3789	3.63469	1	0	1	0.0174788	0.0174788	5.97	2.93197	0.0304192	0.0304192	0.0474445	0.420209	0.816954	1.76634	4.858	1.28559	1.32842
63	2014-01-01	25.3887	0.752458	0.026445	0.109288	0.0236563	0.082909	1.27458	0	2.89037	2.89037	0.3078	0.667239	0.069184	11.0119	7.3	6.7577	0.613697	0.138761	5.93895	广东省	C39	0.4098	3.71308	1	0	1	0.012686	0.012686	6.08	2.58372	0.019452	0.0194457	0.0316279	1.7199	3.30219	2.41604	5.90463	0.92719	1.03823
63	2015-01-01	25.5182	0.641433	0.032938	0.107416	0.0612493	0.229714	1.22932	0	2.94444	2.94444	0.3059	0.753319	0.063627	13.3431	6.9	6.3862	0.519971	0.121461	5.93895	广东省	C39			1	0	1	0.0112618	0.0112618	6.37	1.05163	0.0385266	0.0384553	0.0573164	2.48077	4.858	4.74716	11.9897	0.97347	1.15423
63	2016-01-01	25.6766	0.711347	-0.010567	-0.033428	0.0371376	0.010448	1.1494	0	2.99573	2.99573	0.3035	0.752168	0.053065	11.3331	6.7	6.2157	0.641479	0.0698674	5.93895	广东省	C39			1	0	1	0.013317	0.013317		2.07869	0.021417	0.0214408	0.0237985	3.15067	5.90463	5.40021	11.9897	0.89143	1.09076
63	2017-01-01	25.6928	0.684777	0.037719	0.124879	0.0501519	0.074897	1.60913	0	3.04452	3.04452	0.3034	0.7031	0.060394	8.1098	6.9	6.4437	0.625232	0.0595451	5.93895	广东省	C39			1	0	1	0.00708628	0.00707554	7.73	2.41884	0.0253407	0.0253407	0.0450746	5.99506	11.9897	5.3956	11.9897	1.33591	1.77933
63	2018-01-01	25.5858	0.745184	-0.050853	-0.177413	-0.0712434	-0.214144	1.31133	0	3.09104	3.09104	0.3034	0.686269	0.06879	6.9911	6.5892	6.0945	0.674207	0.0709767	5.93895	广东省	C39			1	0	1	0.012053	0.0120461	7.88	4.00075	0.0401694	0.0401694	0.0649105	6.5358	11.9897	6.5358	11.9897	1.49274	1.62477
63	2019-01-01	25.6735	0.731206	0.042703	0.162918	0.0527368	0.061083	1.64936	0	3.13549	3.13549	0.2718	0.798612	0.066454	8.8823	6.1	5.646	0.597753	0.133453	5.93895	广东省	C39	0.3935	3.6725	1	0	1	0.0145714	0.0145462	8.33	2.88542	0.0293647	0.0293647	0.0505072	1.05027	1.4853	1.05027	1.4853	1.34761	1.52462
63	2020-01-01	25.7381	0.693813	0.032358	0.112319	0.0679301	0.118079	1.54584	0	3.17805	3.17805	0.2244	0.880227	0.079092	10.0136	2.3476	1.9537	0.480033	0.21378	5.93895	广东省	C39	0.5033	3.9186	1	0	1	0.0098163	0.00979852	8.64	2.6393	0.0307454	0.0307327	0.049369		0		0	1.27609	1.37638
65	2010-01-01	21.3927	0.706491	0.02317	0.089599	0.116221	-0.023977	2.30079	1	2.56495	3.29584	0.5441	0.185732	0.006343	18.9483	10.6	10.0093	0.692639	0.0138525	6.03518	北京市	E48	0.545	3.9982	1	0	1	0.0115954	0.0115822	9.3	2.82355	0.0285418	0.0285413	0.0611285	1.50371	2.98625	33.0787	76.2312	0.84512	0.93671
65	2011-01-01	21.5692	0.723701	0.039827	0.140164	0.0489076	0.43911	1.593	1	2.63906	3.3322	0.5441	0.189529	0.005749	17.323	9.5	8.9147	0.713721	0.00998032	6.03518	北京市	E48	0.6497	4.17393	1	0	1	0.0154264	0.0154055	9.68	4.15718	0.0281617	0.0281699	0.0479919	1.4381	2.86208	32.8623	74.4959	1.12759	1.27156
65	2012-01-01	21.8832	0.756321	0.051874	0.201491	-0.00193261	-0.369251	1.24573	1	2.70805	3.3673	0.5441	0.191952	0.007503	14.3917	7.9	7.3258	0.732331	0.0239904	6.03518	北京市	E48	0.7081	4.26	1	0	1	0.014387	0.0143654	7.76	4.38579	0.0229224	0.0229366	0.0358406	41.8122	73.245	32.7897	74.4959	0.89857	1.09801
65	2013-01-01	22.1052	0.757927	0.054648	0.225084	0.190324	0.781699	1.46898	1	2.77259	3.4012	0.5441	0.213395	0.035291	13.5889	7.8	7.2361	0.740813	0.0171139	6.03518	北京市	E48	0.8109	4.39556	1	0	1	0.0101949	0.0101699	7.96	-1.30793	0.0328866	0.0329187	0.0829018	42.1903	74.4959	32.8073	74.4959	0.97113	1.03264
65	2014-01-01	22.3162	0.75983	0.050407	0.209138	0.0345603	0.022258	1.69399	1	2.83321	3.43399	0.5441	0.178249	0.028067	11.0119	7.3	6.7577	0.747656	0.0121746	6.03518	北京市	E48	0.9204	4.52222	1	0	1	0.0141663	0.0141346	8.16	1.01431	0.0311821	0.0311864	0.0506926	42.8141	74.4959	32.841	74.4959	1.17212	1.16561
65	2016-01-01	23.2204	0.698646	0.050319	0.156581	0.0118587	1.04452	1.65818	1	2.94444	3.49651	0.4317	0.5768	0.03148	11.3331	6.7	6.2157	0.673234	0.0254119	6.03518	北京市	E48			1	0	1	0.00780074	0.00778808	8.37	1.66844	0.026124	0.026117	0.0467725	1.00296	1.90525	1.63279	4.00373	1.04829	1.25814
65	2017-01-01	23.1625	0.640241	0.046006	0.139535	0.115388	0.11049	1.3618	1	2.99573	3.52636	0.4317	0.545175	0.039656	8.1098	6.9	6.4437	0.553659	0.0865823	6.03518	北京市	E48			1	0	1	0.00497713	0.00497275		0.456038	0.0265868	0.0265835	0.0526918	1.80566	3.59454	1.49403	3.59454	1.4075	1.8576
65	2018-01-01	23.1611	0.597413	0.053927	0.141482	0.0159314	0.025835	1.09289	1	3.04452	3.55535	0.4317	0.566536	0.036739	6.9911	6.5892	6.0945	0.510233	0.0871799	6.03518	北京市	E48			1	0	1	0.0365813	0.0365813	7.73	0.566454	0.0275661	0.0276274	0.0411073	1.07015	2.09848	1.07015	2.09848	1.11222	1.26497
65	2019-01-01	23.4142	0.630137	0.056468	0.146989	-0.107046	0.108077	1.06663	1	3.09104	3.58352	0.4317	0.544279	0.038111	8.8823	6.1	5.646	0.538417	0.09172	6.03518	北京市	E48			1	0	1	0.0502986	0.0502986	7.88	4.41353	0.0253981	0.0254057	0.0471795	0.99977	1.41389	0.99977	1.41389	1.30453	1.50763
65	2020-01-01	23.6181	0.655597	0.047774	0.134256	-0.0704415	0.161886	0.976456	1	3.13549	3.61092	0.4317	0.527308	0.043783	10.0136	2.3476	1.9537	0.402888	0.252709	6.03518	北京市	E48	0.3935	3.6725	1	0	1	0.0999434	0.0999434	8.33	3.83935	0.0190698	0.0190951	0.0239814		0		0	0.90604	1.04807
66	2010-01-01	24.2175	0.674447	0.027651	0.087357	-0.0429204	2.68032	1.02979	1	2.63906	2.63906	0.5392	0.0769047	0.103963	18.9483	10.6	10.0093	0.658614	0.0158335	5.93895	广东省	C39	0.5033	3.9186	1	0	1	0.064395	0.063988	8.64	3.52128	0.0311364	0.0311389	0.0607537	1.56947	3.07391	1.61657	3.9159	1.11587	1.1507
66	2011-01-01	24.2137	0.68834	0.014337	0.044968	0.0194225	-0.083606	0.951821	1	2.70805	2.70805	0.5392	0.0744305	0.098755	17.323	9.5	8.9147	0.658562	0.0297782	5.93895	广东省	C39	0.545	3.9982	1	0	1	0.0802426	0.0802426	9.3	4.48643	0.0229463	0.0229781	0.0340868	0.915196	1.82849	0.790009	1.82849	1.02609	1.15093
66	2012-01-01	24.3915	0.738523	0.002652	0.009327	0.116448	0.042942	0.935517	1	2.77259	2.77259	0.5392	0.0137414	0.101545	14.3917	7.9	7.3258	0.649782	0.0887412	5.93895	广东省	C39	0.6497	4.17393	1	0	1	0.115499	0.115499	9.68	3.46307	0.0226578	0.0226336	0.0271584	0.459811	0.841993	0.78881	1.8255	1.10569	1.33121
66	2013-01-01	24.3926	0.77851	-0.019459	-0.080583	0.0164455	-0.023736	0.906399	1	2.83321	2.83321	0.5392	0.0676071	0.094296	13.5889	7.8	7.2361	0.6876	0.0909107	5.93895	广东省	C39	0.7081	4.26	1	0	1	0.119488	0.119488	7.76	3.58861	0.0265348	0.0265348	0.0598617	0.052044	0.100741	2.58463	6.00351	0.94641	0.97184
66	2014-01-01	24.4258	0.791154	-0.008519	-0.03961	0.0642049	-0.00839	0.978179	1	2.89037	2.89037	0.5392	0.0511801	0.088199	11.0119	7.3	6.7577	0.715343	0.0758111	5.93895	广东省	C39	0.8109	4.39556	1	0	1	0.104534	0.104534	7.96	2.95535	0.0280642	0.0280642	0.0551195	1.01754	1.79781	4.79193	11.2012	1.19919	0.89475
66	2016-01-01	24.4334	0.767378	0.005345	0.023575	0.0507719	-0.052206	1.17034	1	2.99573	2.99573	0.5392	0.0423908	0.013779	11.3331	6.7	6.2157	0.737152	0.0302257	5.93895	广东省	C39	0.9204	4.52222	1	0	1	0.118575	0.118575	8.16	3.21424	0.0313957	0.0313957	0.0566933	4.7114	9.40338	4.39406	10.713	1.01126	1.32451
66	2017-01-01	23.4447	0.502777	0.020749	0.05932	-0.0264881	-0.862475	1.77388	1	3.04452	3.04452	0.4091	0.0598412	0.122338	8.1098	6.9	6.4437	0.353159	0.149618	5.93895	广东省	C39			1	0	1	0.0808053	0.0808053	8.37	3.13511	0.0229279	0.0229279	0.0507593	3.45752	6.53505	2.82581	6.53505	1.42533	1.77969
66	2018-01-01	23.496	0.584406	0.067707	0.14869	0.00280336	0.052872	1.38523	1	3.09104	3.09104	0.4075	0.0716773	0.119958	6.9911	6.5892	6.0945	0.448108	0.136298	5.93895	广东省	C39			1	0	1	0.0606508	0.0606508		2.00191	0.0288342	0.0287945	0.0551957	1.18492	2.3653	1.18492	2.3653	1.26199	1.33951
66	2019-01-01	23.7992	0.600809	0.060487	0.145105	0.00503693	0.083351	2.44883	1	3.13549	3.13549	0.4059	0.140782	0.128356	8.8823	6.1	5.646	0.443543	0.157267	5.93895	广东省	C39			0	0	1	0.0702596	0.0702596	7.73	3.11825	0.0376263	0.0376286	0.0760535	1.67252	2.3653	1.67252	2.3653	1.44327	1.53221
66	2020-01-01	24.0386	0.660481	0.039617	0.108301	0.00607496	0.3322	2.6801	1	3.17805	3.17805	0.4151	0.0911136	0.105328	10.0136	2.3476	1.9537	0.425694	0.234788	5.93895	广东省	C39			1	0	1	0.0766868	0.0766868	7.88	3.49482	0.0336019	0.0335942	0.0535161		0		0	1.47057	1.62312
68	2013-01-01	20.1983	0.669023	-0.073098	-0.173509	-0.336017	5.87687	9.0204	1	2.83321	2.83321	0.2245	1.69466	0.362775	13.5889	7.8	7.2361	0.668252	0.000770886	5.93895	广东省	C39	0.3935	3.6725	1	0	1	0.0423249	0.0423249	8.33	11.533	0.0264034	0.0264034	0.0533674	12.0783	23.5809	10.5821	26.4122	0.88691	0.84448
68	2014-01-01	19.8575	0.723252	-0.208206	-0.675033	0.262955	-0.906901	19.35	0	2.89037	2.89037	0.2245	1.14545	0.487744	11.0119	7.3	6.7577	0.722168	0.00108395	5.93895	广东省	C39	0.5033	3.9186	1	0	1	0.04077	0.04077	8.64	6.64509	0.0258132	0.0258132	0.0463269	13.292	23.5809	10.9563	26.4122	1.01441	0.77758
68	2016-01-01	20.9961	0.390353	0.008422	0.011923	0.0366202	0.744023	6.13572	0	2.99573	2.99573	0.2643	1.01336	0.143959	11.3331	6.7	6.2157	0.387583	0.00277084	5.93895	广东省	C39	0.545	3.9982	1	0	0	0.0127113	0.0127113	9.3	0.824712	0.0260853	0.0260853	0.0367731	2.00251	3.99213	2.25952	4.951	0.7882	0.92087
68	2017-01-01	21.7542	0.610299	0.015857	0.03448	0.00637247	0.387704	2.26796	0	3.04452	3.04452	0.2643	0.965639	0.06371	8.1098	6.9	6.4437	0.576949	0.0333501	5.93895	广东省	C39	0.6497	4.17393	1	0	0	0.0131925	0.0131925	9.68	1.51391	0.0213031	0.0213031	0.0360749	0.975326	1.71787	2.32035	4.951	1.1523	1.46095
68	2018-01-01	21.9598	0.728095	-0.044719	-0.137695	-0.0144043	-0.501372	1.97047	0	3.09104	3.09104	0.2648	0.908319	0.048496	6.9911	6.5892	6.0945	0.494914	0.233181	5.93895	广东省	C39	0.7081	4.26	1	0	0	0.00465075	0.00465075	7.76	3.85508	0.0368365	0.0368365	0.105545	2.48801	4.89235	2.48801	4.89235	0.9866	1.03146
68	2019-01-01	22.0547	0.747129	0.001994	0.007613	0.00667339	0.093188	1.85582	1	3.13549	3.13549	0.2648	0.825828	0.048514	8.8823	6.1	5.646	0.409818	0.337312	5.93895	广东省	C39	0.8109	4.39556	1	0	1	0.00738562	0.00738562	7.96	4.11421	0.0440075	0.0440075	0.0875323	3.45941	4.89235	3.45941	4.89235	1.42429	1.57192
68	2020-01-01	22.0353	0.790441	-0.047752	-0.20634	-0.00422684	0.015965	1.67139	1	3.17805	3.17805	0.2648	0.754546	0.052987	10.0136	2.3476	1.9537	0.220094	0.570347	5.93895	广东省	M74	0.9204	4.52222	1	0	1	0.0143163	0.0143163	8.16	4.41362	0.0296774	0.0296774	0.04721		0		0	1.013	1.11245
69	2010-01-01	24.6056	0.696934	0.083966	0.254475	-0.110461	0.580518	1.19947	1	2.63906	2.63906	0.5636	0.0690219	0.223416	18.9483	10.6	10.0093	0.410494	0.286441	5.93895	广东省	L72			1	0	1	0.0103613	0.0103613	8.37	4.26799	0.0268431	0.0268952	0.047211	1.3771	2.75336	57.7711	130.388	0.89919	1.16817
69	2011-01-01	24.8626	0.711698	0.059053	0.200355	-0.0277423	0.000375	1.14808	1	2.70805	2.70805	0.5652	0.0540766	0.185368	17.323	9.5	8.9147	0.394267	0.317431	5.93895	广东省	L72			1	0	1	0.00361944	0.00361944		5.04616	0.0224554	0.0224752	0.0377291	74.3296	130.097	57.5189	130.388	0.96064	1.19558
69	2012-01-01	25.0137	0.699528	0.059763	0.202691	0.0979199	0.28632	1.19128	1	2.77259	2.77259	0.5662	0.077	0.172612	14.3917	7.9	7.3258	0.440509	0.259019	5.93895	广东省	N78			1	0	1	0.0170568	0.0170568	7.73	3.44322	0.0209348	0.0208888	0.0375283	75.1956	130.388	57.6092	130.388	0.90017	1.13776
69	2013-01-01	25.1992	0.685297	0.061614	0.199886	0.081908	0.2635	1.05333	1	2.83321	2.83321	0.5663	0.0827431	0.163456	13.5889	7.8	7.2361	0.498737	0.18656	5.93895	广东省	N78			1	0	1	0.0273182	0.0273182	7.88	1.82178	0.0223326	0.0222952	0.035608	74.1565	130.388	57.2169	130.388	0.95427	1.22611
69	2014-01-01	25.2758	0.660105	0.061184	0.186662	-0.0272826	0.090985	1.12516	1	2.89037	2.89037	0.569	0.0740819	0.164633	11.0119	7.3	6.7577	0.431912	0.228193	5.93895	广东省	N78	0.3935	3.6725	1	0	1	0.0276797	0.0276797	8.33	2.7335	0.0210801	0.0211457	0.039552	1.99483	3.98194	1.59849	3.98194	0.60153	0.98379
69	2015-01-01	25.4705	0.634098	0.049903	0.140905	-0.0162433	0.049421	1.08276	1	2.94444	2.94444	0.5766	0.121038	0.13026	13.3431	6.9	6.3862	0.377589	0.25651	5.93895	广东省	N78	0.5033	3.9186	1	0	1	0.0327021	0.0327021	8.64	2.51077	0.041369	0.0414615	0.0638566	0.976841	1.77611	0.971201	2.17186	0.86571	1.06674
69	2016-01-01	25.7092	0.671215	0.055892	0.16194	0.0300923	0.100656	1.04546	1	2.99573	2.99573	0.5347	0.263748	0.099792	11.3331	6.7	6.2157	0.490575	0.18064	5.93895	广东省	N78	0.545	3.9982	1	0	1	0.0257879	0.0257879	9.3	2.17432	0.0208644	0.0208578	0.0243209	0.840136	1.59285	1.95309	4.81547	0.83159	1.04781
69	2017-01-01	26.1053	0.698911	0.051227	0.164069	-0.0354089	0.193346	1.01443	1	3.04452	3.04452	0.5347	0.259621	0.064642	8.1098	6.9	6.4437	0.472694	0.226217	5.93895	广东省	N78	0.6497	4.17393	1	0	1	0.0142813	0.0142813	9.68	2.89106	0.0174631	0.0174365	0.0351584	1.00604	1.9886	2.12039	4.81547	0.70261	1.07856
69	2018-01-01	26.4074	0.737692	0.044102	0.158355	-0.0339406	0.137009	0.936183	1	3.09104	3.09104	0.4699	0.362349	0.049473	6.9911	6.5892	6.0945	0.492914	0.244778	5.93895	广东省	K70	0.7081	4.26	1	0	1	0.00205242	0.00205242	7.76	3.51272	0.0215075	0.0219037	0.0356227	2.59551	4.81547	2.59551	4.81547	0.94499	1.16895
69	2019-01-01	26.6624	0.749767	0.042487	0.1666	-0.0136657	0.246824	0.929928	1	3.13549	3.13549	0.4701	0.352426	0.041879	8.8823	6.1	5.646	0.528082	0.221685	5.93895	广东省	K70	0.8109	4.39556	1	0	1	0.00958948	0.00958948	7.96	3.84366	0.01806	0.0180838	0.02603	3.40505	4.81547	3.40505	4.81547	0.85735	1.0732
69	2020-01-01	26.847	0.75826	0.037605	0.153119	0.0464721	0.363899	0.901594	1	3.17805	3.17805	0.4701	0.300368	0.040687	10.0136	2.3476	1.9537	0.504048	0.254212	5.93895	广东省	K70	0.9204	4.52222	1	0	1	0.00328193	0.00328193	8.16	3.05506	0.0216618	0.0217164	0.0318614		0		0	0.86329	1.06646
70	2010-01-01	21.191	0.454388	0.044335	0.077972	0.0420158	0.221102	2.13849	1	2.3979	2.63906	0.4914	0.196846	0.12772	18.9483	10.6	10.0093	0.322968	0.13142	5.93895	广东省	C39			1	0	1	0.0106457	0.0106457	8.37	2.11281	0.0276074	0.0276074	0.0494927	1.34949	2.59742	1.16016	2.59742	1.15394	1.20345
70	2011-01-01	21.3223	0.495641	0.024539	0.046862	-0.0265586	0.172174	1.43842	1	2.48491	2.70805	0.4914	0.175147	0.281682	17.323	9.5	8.9147	0.366295	0.129346	5.93895	广东省	C39			1	0	1	0.00414524	0.00414524		4.05047	0.0256142	0.0256142	0.0379719	1.08527	2.12151	0.821357	2.12151	1.05621	1.21089
70	2012-01-01	21.4122	0.509238	0.028659	0.057634	0.0409053	0.291311	1.32348	1	2.56495	2.77259	0.4914	0.175147	0.16821	14.3917	7.9	7.3258	0.426852	0.0823857	5.93895	广东省	C38			0	0	1	0.0341409	0.0341409		3.2794	0.020654	0.020654	0.0290225	0.978403	1.85926	1.21787	2.87476	1.08536	1.31659
70	2013-01-01	21.5357	0.482769	0.030341	0.060104	0.0063912	-0.023686	1.61967	1	2.63906	2.83321	0.4533	0.216383	0.188218	13.5889	7.8	7.2361	0.41128	0.0714889	5.93895	广东省	C38			0	0	1	0.0183227	0.0183227		2.42712	0.0301199	0.0301381	0.0627138	0.981008	1.85926	1.48473	3.37277	1.26687	1.30703
70	2015-01-01	22.1206	0.552956	0.034158	0.074032	0.0442308	0.280434	2.68313	1	2.77259	2.94444	0.3918	0.354993	0.131468	13.3431	6.9	6.3862	0.509197	0.0437594	5.93895	广东省	C38	0.399	3.68638	0	0	1	-0.0177436	-0.0177436		1.56817	0.060317	0.0603077	0.111509	1.5996	2.98581	3.17909	8.37086	1.18583	1.3252
70	2016-01-01	22.3457	0.594943	0.050289	0.118692	0.0593175	0.882775	2.00255	1	2.83321	2.99573	0.3918	0.354993	0.115544	11.3331	6.7	6.2157	0.558853	0.0360899	5.93895	广东省	C38	0.4736	3.85778	0	0	1	-0.0169047	-0.0169047		1.92321	0.0310733	0.031076	0.0490348	1.5868	2.96338	2.37489	5.88305	1.13025	1.31614
70	2017-01-01	22.5294	0.610373	0.053362	0.134537	0.0415528	0.186595	1.49468	1	2.89037	3.04452	0.3918	0.354993	0.094493	8.1098	6.9	6.4437	0.579216	0.0311571	5.93895	广东省	C38	0.5309	3.97199	1	0	1	-0.00853305	-0.00853305		2.26063	0.0200652	0.0200571	0.0416324	2.69572	5.38505	2.36805	5.38505	1.13827	1.36093
70	2018-01-01	22.7452	0.634459	0.045921	0.122035	-0.010742	0.042559	1.21433	1	2.94444	3.09104	0.3918	0.354993	0.092263	6.9911	6.5892	6.0945	0.565929	0.0685303	5.93895	广东省	C38	0.5818	4.06354	1	0	1	-0.0178117	-0.0178117		2.84356	0.0288698	0.0288701	0.0431751	2.28978	4.5153	2.28978	4.5153	1.27735	1.37669
70	2019-01-01	22.7545	0.551146	0.045627	0.111999	-0.0334459	-0.184033	1.69243	1	2.99573	3.13549	0.3617	0.215987	0.076439	8.8823	6.1	5.646	0.512112	0.0390342	5.93895	广东省	C38	0.6206	4.1281	1	0	1	-0.0189285	-0.0189285		3.55069	0.0424738	0.0424826	0.0846509	3.1928	4.5153	3.1928	4.5153	1.49714	1.60151
70	2020-01-01	23.086	0.66929	0.006392	0.016819	0.0060974	0.014287	1.36762	1	3.04452	3.17805	0.361	0.196963	0.053048	10.0136	2.3476	1.9537	0.56009	0.109199	5.93895	广东省	C38	0.6841	4.22552	1	0	1	0.0113711	0.0113711		3.02981	0.0311294	0.0311159	0.042088		0		0	1.31697	1.39881
78	2010-01-01	22.1458	0.782385	0.015118	0.069303	0.00987436	0.475642	2.65675	0	2.56495	2.94444	0.2766	0.0214676	0.099422	18.9483	10.6	10.0093	0.766827	0.0155576	5.93895	广东省	C27	0.7668	4.33964	1	0	1	-0.0148342	-0.0148342		4.01515	0.0279064	0.0279064	0.0543593	0.380937	0.759581	0.734248	1.82469	1.00796	1.04446
78	2011-01-01	22.2992	0.799178	0.01378	0.066065	-0.0393634	0.326572	1.66727	0	2.63906	2.99573	0.2766	0.0222089	0.085314	17.323	9.5	8.9147	0.79742	0.00175801	5.93895	广东省	C27			1	0	1	0.00191866	0.00191866		6.12922	0.0234375	0.0234375	0.0373467	0.843795	1.68488	1.40306	3.40084	1.07471	1.23864
78	2012-01-01	22.492	0.819736	0.018896	0.099685	-0.013938	0.2098	1.46673	0	2.70805	3.04452	0.2766	0.0330096	0.073627	14.3917	7.9	7.3258	0.818877	0.000859507	5.93895	广东省	F52			1	0	1	-0.00365687	-0.00365687		5.72855	0.0202298	0.0202298	0.0223496	0.912373	1.82469	1.27679	3.40084	1.00583	1.17728
78	2013-01-01	22.8051	0.764565	0.033036	0.155732	-0.0153471	0.245467	1.40379	0	2.77259	3.09104	0.2466	0.469204	0.073025	13.5889	7.8	7.2361	0.762781	0.00178436	5.93895	广东省	F52			1	0	1	-0.000185678	-0.000185678	7.73	3.2584	0.0307842	0.0307842	0.06916	1.70193	3.40084	1.21445	3.40084	1.07726	1.17745
78	2014-01-01	22.9883	0.814926	0.009476	0.045567	-0.0121973	0.2263	1.55643	0	2.83321	3.13549	0.2466	0.0726462	0.070224	11.0119	7.3	6.7577	0.80772	0.00720614	5.93895	广东省	F52			1	0	1	0.000943999	0.000943999	7.88	3.62984	0.0233257	0.0233257	0.0390766	1.71074	3.40084	1.26323	3.40084	0.82222	0.729
78	2015-01-01	23.2698	0.832078	0.046306	0.264155	0.00709178	0.134191	2.2074	0	2.89037	3.17805	0.2398	0.217232	0.035721	13.3431	6.9	6.3862	0.817563	0.0145148	5.93895	广东省	F52	0.3935	3.6725	1	0	1	0.00585208	0.00585208	8.33	2.87132	0.0530909	0.0530909	0.094446	0.952135	1.82824	0.806325	1.82824	1.29772	1.39354
78	2016-01-01	23.5364	0.647212	0.033908	0.124385	-0.0898477	0.223803	1.45162	0	2.94444	3.21888	0.4593	0.0393734	0.029224	11.3331	6.7	6.2157	0.637321	0.00989165	5.93895	广东省	F52	0.5033	3.9186	1	0	1	0.0114012	0.0114012	8.64	3.40775	0.0275987	0.0275987	0.0323964	0.479266	0.958052	0.701327	1.78329	1.1288	1.34287
78	2017-01-01	24.1529	0.790373	0.034667	0.13343	-0.0788259	0.832999	1.20786	0	2.99573	3.2581	0.4596	0.0852525	0.02418	8.1098	6.9	6.4437	0.733957	0.0564167	5.93895	广东省	F52	0.545	3.9982	1	0	1	0.0196665	0.0196665	9.3	4.83784	0.0153421	0.0153421	0.0284658	0.892471	1.78329	0.794606	1.78329	0.71654	0.93166
78	2018-01-01	24.4399	0.825944	0.020284	0.107147	-0.0276019	0.538952	1.01243	0	3.04452	3.29584	0.4596	0.0612959	0.022027	6.9911	6.5892	6.0945	0.742745	0.0831991	5.93895	广东省	F52	0.6497	4.17393	1	0	1	0.0226283	0.0226283	9.68	4.03922	0.0205506	0.0205721	0.0374409	0.752811	1.50322	0.752811	1.50322	0.838	0.91984
78	2019-01-01	24.4409	0.809302	0.012514	0.068612	0.0551061	0.081077	1.05657	0	3.09104	3.3322	0.4403	0.0723527	0.024099	8.8823	6.1	5.646	0.7731	0.0362021	5.93895	广东省	F52	0.7081	4.26	1	0	1	0.00566573	0.00566573	7.76	3.46331	0.0260582	0.0260439	0.039069	1.06294	1.50322	1.06294	1.50322	1.15022	1.2827
78	2020-01-01	24.4051	0.811438	-0.001021	-0.005383	0.0415542	-0.035433	1.08495	0	3.13549	3.3673	0.4422	0.0496913	0.026971	10.0136	2.3476	1.9537	0.802393	0.0090445	5.93895	广东省	F52	0.8109	4.39556	1	0	1	0.00492564	0.00492564	7.96	3.81663	0.0334209	0.0334209	0.109812		0		0	0.32199	0.30062
88	2010-01-01	22.3277	0.0786573	0.094941	0.103092	0.0445464	0.038649	1.19985	1	2.63906	2.63906	0.6737	0.0100119	0.063844	18.9483	10.6	10.0093	0.0213087	0.0573486	5.93895	广东省	G58	0.9204	4.52222	1	0	1	0.00426237	0.00426237	8.16	-0.127907	0.018223	0.0184445	0.0182077	2.42993	4.80288	7.51808	20.58	0.82075	0.99891
88	2011-01-01	22.4123	0.0770735	0.090314	0.097937	0.0239007	-0.134743	1.46503	1	2.70805	2.70805	0.6737	0.0419715	0.035529	17.323	9.5	8.9147	0.025449	0.0516245	5.93895	广东省	G58			1	0	1	0.00992025	0.00992025	8.37	-1.24586	0.0194192	0.0194245	0.0284717	5.53103	11.0314	7.53277	20.58	0.80208	0.94448
88	2012-01-01	22.3896	0.0749291	0.082953	0.089778	0.0186657	-0.122776	1.56111	1	2.77259	2.77259	0.6737	0.0556261	0.036044	14.3917	7.9	7.3258	0.025275	0.0496542	5.93895	广东省	G54			1	0	1	0.0218154	0.0218154		0.42504	0.0188046	0.0175839	0.0238398	10.2989	20.58	7.339	20.58	0.47136	0.62848
88	2013-01-01	22.4437	0.0859551	0.07808	0.084924	0.0192043	-0.027711	2.18903	1	2.83321	2.83321	0.6737	0.0116952	0.031605	13.5889	7.8	7.2361	0.0270028	0.0589523	5.93895	广东省	G54	0.5033	3.9186	0	1	1	0.0229394	0.0229394	8.64	0.1407	0.0302144	0.0302388	0.0707879	10.2909	20.58	7.41231	20.58	0.72734	0.95302
88	2014-01-01	22.644	0.188218	0.076284	0.088929	0.017278	-0.022245	2.99932	1	2.89037	2.89037	0.6737	0.0331441	0.024217	11.0119	7.3	6.7577	0.0163233	0.171895	5.93895	广东省	G54	0.545	3.9982	0	0	1	0.362554	0.362554	9.3	0.31106	0.0276802	0.0276544	0.0560603	5.31328	10.0519	4.84007	13.0528	1.13263	1.11865
88	2015-01-01	22.7874	0.229364	0.071088	0.090015	0.00202248	-0.172638	2.35423	1	2.94444	2.94444	0.6737	0.0902322	0.020228	13.3431	6.9	6.3862	0.0642792	0.165085	5.93895	广东省	G54	0.7081	4.26	0	0	0	-0.0295605	-0.0295605	7.76	0.604044	0.0415873	0.0416166	0.049528	1.41526	2.71909	2.29658	5.72002	0.93828	1.09206
88	2016-01-01	22.8343	0.215342	0.047694	0.061318	0.00673007	0.139907	1.89242	1	2.99573	2.99573	0.6737	0.0902322	0.038494	11.3331	6.7	6.2157	0.0381934	0.177148	5.93895	广东省	G54	0.8109	4.39556	0	0	1	0.0690139	0.0690139	7.96	0.935325	0.0253564	0.0253501	0.0310299	3.12505	5.72002	2.26601	5.72002	0.88998	1.09635
88	2017-01-01	22.9529	0.238875	0.049319	0.063869	0.0106516	0.211611	1.84136	1	3.04452	3.04452	0.6737	0.0899725	0.055555	8.1098	6.9	6.4437	0.0457894	0.193086	5.93895	广东省	G54	0.9204	4.52222	0	0	1	0.185757	0.185757	8.16	1.35163	0.0272093	0.0272057	0.0568029	3.05478	5.72002	2.51412	5.72002	1.2897	1.75832
88	2018-01-01	23.0564	0.248857	0.049553	0.065557	0.00976986	0.17376	1.19079	1	3.09104	3.09104	0.6737	0.0899725	0.180984	6.9911	6.5892	6.0945	0.0473029	0.201554	5.93895	广东省	G54			0	0	1	0.241499	0.241499	8.37	1.25239	0.023805	0.0237957	0.0339852	2.56711	4.71905	2.56711	4.71905	1.14612	1.29501
88	2019-01-01	23.1227	0.257485	0.03699	0.049538	0.0235562	0.470478	1.24998	1	3.13549	3.13549	0.6737	0.0899725	0.193257	8.8823	6.1	5.646	0.063801	0.193684	5.93895	广东省	G54			0	0	1	0.347972	0.347972		1.34244	0.0219716	0.0219717	0.0368228	0.429863	0.607918	0.429863	0.607918	0.99189	1.15145
88	2020-01-01	23.2967	0.2492	0.031767	0.042526	0.0208494	-0.104789	1.33344	1	3.17805	3.17805	0.6748	0.0899723	0.262346	10.0136	2.3476	1.9537	0.0883024	0.160897	5.93895	广东省	G54			1	0	1	0.0147375	0.0147375	7.73	1.1312	0.0339971	0.0339886	0.0661341		0		0	0.94398	1.0465
89	2010-01-01	22.6006	0.104214	0.117361	0.130949	0.139592	0.142387	1.20645	1	2.56495	2.56495	0.6136	0.0434744	0.409049	18.9483	10.6	10.0093	0.102988	0.00122618	5.93895	广东省	G58			1	0	1	0.0176601	0.0176601	7.88	-0.574753	0.0171431	0.0171597	0.0156037	3.56566	6.18885	8.5755	22.03	0.80683	0.99251
89	2011-01-01	22.9386	0.251293	0.085006	0.104954	0.0818508	0.22842	1.01425	1	2.63906	2.63906	0.6136	0.051358	0.278137	17.323	9.5	8.9147	0.076861	0.174432	5.93895	广东省	G58	0.3935	3.6725	1	0	1	0.0170359	0.0170359	8.33	0.620854	0.0135582	0.0135366	0.0125959	5.26299	10.4714	8.28884	22.03	0.69361	0.84933
89	2012-01-01	23.0653	0.293495	0.059951	0.082547	0.0803405	0.059982	0.919065	1	2.70805	2.70805	0.6136	0.0340102	0.221735	14.3917	7.9	7.3258	0.075411	0.218084	5.93895	广东省	G56	0.5033	3.9186	1	0	1	0.0177932	0.0177932	8.64	1.13584	0.0113001	0.0113242	0.0121134	11.0195	22.03	7.83435	22.03	0.6288	0.81654
89	2013-01-01	23.1965	0.341296	0.045728	0.067145	0.0781861	0.029568	0.958888	1	2.77259	2.77259	0.613	0.0658714	0.774315	13.5889	7.8	7.2361	0.143817	0.197479	5.93895	广东省	G56	0.545	3.9982	1	0	1	0.0219137	0.0219137	9.3	0.536526	0.0161462	0.0161806	0.0251461	11.055	22.03	7.84016	22.03	0.70979	0.90242
89	2014-01-01	23.2647	0.376038	0.022466	0.035304	0.0711118	0.167635	1.14881	1	2.83321	2.83321	0.613	0.0472581	0.648526	11.0119	7.3	6.7577	0.221832	0.154207	5.93895	广东省	G56	0.6497	4.17393	1	0	1	0.024669	0.024669	9.68	0.630666	0.0164404	0.0164571	0.0339883	7.32183	12.7213	6.65345	17.9328	0.6906	0.78192
89	2015-01-01	23.2044	0.142207	0.043236	0.058636	0.0989468	-0.00698	1.54198	1	2.89037	2.89037	0.5697	0.0644934	0.659741	13.3431	6.9	6.3862	0.141441	0.000765354	5.93895	广东省	G56	0.7081	4.26	1	0	1	0.02617	0.02617	7.76	-0.790992	0.0421821	0.0421414	0.0824542	0.069509	0.138521	2.28944	5.35002	1.07215	1.24621
89	2016-01-01	23.2474	0.141008	0.04706	0.054823	0.0913975	0.028368	1.45562	1	2.94444	2.94444	0.5697	0.132694	0.613035	11.3331	6.7	6.2157	0.140498	0.000509669	5.93895	广东省	G56	0.8109	4.39556	1	0	1	0.0377385	0.0377385	7.96	-1.0094	0.0184591	0.0184684	0.0276299	3.04963	5.35002	2.60906	6.90113	0.65987	0.8332
89	2017-01-01	23.2972	0.144605	0.052743	0.061533	0.0825812	0.093699	1.50481	1	2.99573	2.99573	0.5697	0.195153	0.563876	8.1098	6.9	6.4437	0.144232	0.000372457	5.93895	广东省	G56	0.9204	4.52222	1	0	1	0.0428997	0.0428997	8.16	-0.827085	0.0130069	0.0130363	0.020969	2.79851	5.35002	2.95625	6.90113	0.68068	0.96241
89	2018-01-01	23.3225	0.13351	0.051321	0.059605	0.0783914	0.083843	1.32097	1	3.04452	3.04452	0.5697	0.146467	0.563256	6.9911	6.5892	6.0945	0.133137	0.000373457	5.93895	广东省	G56			1	0	1	0.029884	0.029884	8.37	-0.846072	0.0164491	0.0164965	0.026021	3.47082	6.90113	3.47082	6.90113	0.65286	0.77506
89	2019-01-01	23.3639	0.138555	0.044083	0.051027	0.0687165	0.057601	1.56747	1	3.09104	3.09104	0.5697	0.172065	0.52679	8.8823	6.1	5.646	0.133347	0.00520787	5.93895	广东省	G56			1	0	1	0.023605	0.023605		-0.178037	0.0200251	0.0200023	0.0343881	1.98137	2.80208	1.98137	2.80208	0.75767	0.89984
89	2020-01-01	23.4391	0.210235	0.002641	0.003204	0.0331599	-0.212741	1.31853	1	3.13549	3.13549	0.5697	0.136179	0.492451	10.0136	2.3476	1.9537	0.210038	0.000197544	5.93895	广东省	G56			0	0	1	-0.00146863	-0.00146863	7.73	0.949771	0.0237866	0.0238047	0.0435622		0		0	0.96009	1.12832
90	2010-01-01	23.0417	0.539683	0.013803	0.030292	-0.0125087	0.330015	1.06987	1	2.48491	2.89037	0.3635	0.175469	0.016578	18.9483	10.6	10.0093	0.422256	0.117427	5.93895	广东省	E47			0	0	1	0.00150025	0.00150025	7.88	2.59236	0.0342408	0.0342372	0.0666982	1.524	2.87625	33.3162	76.9512	1.10455	1.2638
90	2011-01-01	22.7382	0.590704	0.023014	0.052466	0.0192811	0.000216	1.00775	1	2.56495	2.94444	0.3635	0.136093	0.021952	17.323	9.5	8.9147	0.532521	0.058183	5.93895	广东省	E47	0.3935	3.6725	0	0	1	0.00780905	0.00780905	8.33	4.03099	0.0209514	0.0209771	0.0330188	1.45361	2.75208	33.0553	74.8659	1.04146	1.20423
90	2012-01-01	22.8725	0.624482	0.031084	0.079523	0.0758563	-0.13155	1.06891	1	2.63906	2.99573	0.3635	0.0836107	0.017142	14.3917	7.9	7.3258	0.526234	0.0982487	5.93895	广东省	E48	0.5033	3.9186	0	0	1	0.00640065	0.00640065	8.64	3.2777	0.0259728	0.0259898	0.0510701	42.1499	74.075	33.1115	75.1117	1.11742	1.40305
90	2013-01-01	23.0048	0.655718	0.041201	0.114807	0.0564509	0.465281	1.03492	1	2.70805	3.04452	0.3635	0.0599267	0.024459	13.5889	7.8	7.2361	0.532115	0.123603	5.93895	广东省	E48	0.545	3.9982	0	0	1	0.00433163	0.00433163	9.3	1.23258	0.0224223	0.0224019	0.0282408	42.3902	74.8659	33.2276	75.1117	0.94597	1.13624
90	2014-01-01	23.1236	0.664769	0.040492	0.119275	0.0318501	0.173864	1.35623	1	2.77259	3.09104	0.3635	0.262615	0.017317	11.0119	7.3	6.7577	0.567681	0.0970873	5.93895	广东省	E48	0.6497	4.17393	1	0	1	0.00523887	0.00523887	9.68	1.71223	0.0239707	0.0241314	0.0401993	43.295	75.1117	33.4524	75.1117	0.70703	0.80155
90	2015-01-01	23.5299	0.625577	0.028453	0.079311	-0.132486	0.192321	1.32628	1	2.83321	3.13549	0.2347	1.1659	0.010514	13.3431	6.9	6.3862	0.528887	0.0966905	5.93895	广东省	E48	0.7081	4.26	1	0	1	0.010453	0.010453	7.76	3.19055	0.0468402	0.0467463	0.0696755	0.134286	0.245808	1.73185	4.08373	1.22808	1.3758
90	2016-01-01	23.6829	0.671569	0.024893	0.07119	-0.0378982	-0.017215	1.17526	1	2.89037	3.17805	0.2347	1.1659	0.012861	11.3331	6.7	6.2157	0.473742	0.197828	5.93895	广东省	E48	0.8109	4.39556	1	0	1	0.0122056	0.0122056	7.96	2.39213	0.0284835	0.0284846	0.0341738	0.5606	0.985252	1.90591	4.08373	1.04281	1.25988
90	2017-01-01	23.9734	0.74455	0.026539	0.092574	-0.0610349	0.087063	1.13613	1	2.94444	3.21888	0.2347	1.1659	0.012149	8.1098	6.9	6.4437	0.487431	0.257119	5.93895	广东省	E48	0.9204	4.52222	1	0	1	0.0136562	0.0136562	8.16	3.97117	0.0200734	0.0200579	0.0341327	2.11951	4.05454	1.91297	4.05454	1.25062	1.63757
90	2018-01-01	24.1809	0.724716	0.026954	0.101181	-0.0155246	0.512607	0.933024	1	2.99573	3.2581	0.2347	1.15807	0.009833	6.9911	6.5892	6.0945	0.518789	0.205928	5.93895	广东省	E48			1	0	1	0.0172779	0.0172779	8.37	2.70051	0.0207803	0.0207827	0.0281987	1.61586	3.09848	1.61586	3.09848	1.0418	1.19327
90	2019-01-01	24.4199	0.760364	0.034242	0.134103	0.00725362	0.436438	1.00602	1	3.04452	3.29584	0.2347	1.09062	0.010102	8.8823	6.1	5.646	0.568276	0.192088	5.93895	广东省	E48			1	0	1	0.0282751	0.0282751		3.15972	0.0200193	0.0201812	0.0311485	0.533079	0.753888	0.533079	0.753888	0.93125	1.07718
90	2020-01-01	24.6151	0.774743	0.033339	0.143859	-0.00321608	0.167703	1.00126	1	3.09104	3.3322	0.2347	0.944915	0.009884	10.0136	2.3476	1.9537	0.589598	0.185145	5.93895	广东省	E48			1	0	1	0.0213322	0.0213322	7.73	3.49342	0.0276612	0.0280474	0.0469517		0		0	1.01345	1.1283
96	2010-01-01	21.3513	0.0793029	0.046985	0.05168	-0.0154782	0.489295	1.90852	1	2.3979	2.48491	0.5761	0.107497	0.078824	18.9483	10.6	10.0093	0.0628271	0.0164758	5.93895	广东省	F51			1	0	1	0.0210725	0.0210725	7.88	0.739515	0.0257398	0.0257398	0.0321393	1.95387	3.45949	1.43419	3.45949	1.15569	1.33112
96	2011-01-01	21.4113	0.0887114	0.048745	0.053224	-0.0211741	0.058874	1.19147	1	2.48491	2.56495	0.5761	0.102298	0.048566	17.323	9.5	8.9147	0.0741036	0.0146078	5.93895	广东省	F51	0.3935	3.6725	1	0	1	0.0231737	0.0231737	8.33	0.835139	0.0193338	0.0193338	0.0240865	1.69514	3.30352	2.52466	7.00309	1.01048	1.20779
96	2012-01-01	21.4114	0.0931204	0.010554	0.011618	0.0120488	-0.339643	1.10829	1	2.56495	2.63906	0.5761	0.0838995	0.04247	14.3917	7.9	7.3258	0.0789983	0.0141221	5.93895	广东省	F51	0.5033	3.9186	1	0	1	0.0203617	0.0203617	8.64	0.45448	0.0180138	0.018021	0.0200239	1.62224	3.1274	4.88913	12.4746	0.94689	1.19271
96	2013-01-01	21.4403	0.0857419	0.033838	0.03716	0.0182061	-0.100381	1.43723	1	2.63906	2.70805	0.5761	0.0687315	0.038787	13.5889	7.8	7.2361	0.0725285	0.0132134	5.93895	广东省	F51	0.545	3.9982	1	0	1	0.0192778	0.0192778	9.3	-1.47537	0.0327502	0.0327644	0.0778843	2.5065	4.69138	4.02128	10.1629	0.97543	1.16306
96	2014-01-01	21.4328	0.0703586	0.021367	0.023177	0.0111827	0.160775	2.09062	1	2.70805	2.77259	0.5761	0.126765	0.042858	11.0119	7.3	6.7577	0.0572843	0.0130743	5.93895	广东省	F51	0.6497	4.17393	1	0	1	0.0196006	0.0196006	9.68	-1.14829	0.0283241	0.028318	0.0536481	4.69626	9.34721	3.34602	9.34721	1.08894	1.1832
96	2015-01-01	21.5194	0.0892185	0.070287	0.076415	0.0259897	-0.009966	4.06816	1	2.77259	2.83321	0.5541	0.0511195	0.034682	13.3431	6.9	6.3862	0.0772708	0.0119477	5.93895	广东省	F51	0.7081	4.26	1	0	1	0.0118634	0.0118634	7.76	-1.61215	0.0527881	0.0527749	0.0920751	3.2811	5.87321	2.46495	5.87321	1.28851	1.44921
96	2016-01-01	21.6111	0.051592	0.127754	0.137303	-0.018717	-0.092942	3.1939	1	2.83321	2.89037	0.5554	0.112587	0.030168	11.3331	6.7	6.2157	0.0409105	0.0106814	5.93895	广东省	F51	0.8109	4.39556	1	0	1	0.0127401	0.0127401	7.96	-1.32521	0.0257875	0.0257894	0.0397886	3.17215	5.87321	2.47233	5.87321	0.93769	1.15945
96	2017-01-01	21.6606	0.0592995	0.062204	0.065862	0.0320053	0.373527	2.73497	1	2.89037	2.94444	0.5554	0.140567	0.02717	8.1098	6.9	6.4437	0.0501713	0.0091282	5.93895	广东省	F51	0.9204	4.52222	1	0	1	0.0235418	0.0235418	8.16	-1.57009	0.0169643	0.016966	0.0321553	0.431627	0.858926	0.354047	0.858926	0.89959	1.15731
96	2018-01-01	21.6967	0.0557857	0.042965	0.045586	0.0295086	0.330623	1.87167	1	2.94444	2.99573	0.5554	0.190674	0.027475	6.9911	6.5892	6.0945	0.0473722	0.00841351	5.93895	广东省	F51			1	0	1	0.0268523	0.0268523	8.37	-2.59402	0.0154593	0.0154456	0.040659	0.296428	0.52216	0.296428	0.52216	0.37443	0.42112
96	2019-01-01	21.804	0.0714295	0.046118	0.049273	0.0354279	-0.018806	2.07792	1	2.99573	3.04452	0.5554	0.236719	0.018742	8.8823	6.1	5.646	0.0509807	0.0204488	5.93895	广东省	F51			1	0	1	0.022245	0.022245		-0.86375	0.0225206	0.0225202	0.035981	0.0126796	0.0179317	0.0126796	0.0179317	0.77742	0.89729
96	2020-01-01	21.847	0.0702305	0.044185	0.047552	0.0133202	-0.242911	1.7096	1	3.04452	3.09104	0.5554	0.248824	0.015735	10.0136	2.3476	1.9537	0.0502528	0.0199777	5.93895	广东省	F51			1	0	0	-0.0576904	-0.0576904	7.73	-0.363604	0.0235568	0.0235621	0.0299043		0		0	0.83676	0.94147
99	2010-01-01	21.6461	0.356164	0.049815	0.079576	0.11931	0.088697	1.88266	1	2.3979	2.48491	0.4665	0.0381729	0.645549	18.9483	10.6	10.0093	0.0870828	0.269081	5.93895	广东省	G56			1	0	0	-0.100709	-0.100709	7.88	1.14385	0.0327534	0.0327474	0.0493599	2.90561	5.64288	7.48984	20.37	1.13738	1.27676
99	2011-01-01	21.7206	0.3603	0.054202	0.084468	0.0733519	0.122311	1.73385	1	2.48491	2.56495	0.4665	0.0886491	0.619194	17.323	9.5	8.9147	0.113564	0.246736	5.93895	广东省	G56	0.3935	3.6725	1	0	0	-0.0210953	-0.0210953	8.33	2.51905	0.0277227	0.0277271	0.0490022	6.40526	12.7814	7.48885	20.37	1.32921	1.51624
99	2012-01-01	21.9849	0.435512	0.046483	0.077841	0.0579936	0.106163	1.5526	1	2.56495	2.63906	0.4665	0.0356817	0.521031	14.3917	7.9	7.3258	0.119525	0.315987	5.93895	广东省	G56	0.5033	3.9186	1	0	0	-0.0394591	-0.0394591	8.64	2.18097	0.0228781	0.022882	0.0375342	10.2947	20.37	7.32386	20.37	0.98892	1.2245
99	2013-01-01	22.0687	0.360138	0.052789	0.087435	0.0790772	0.087771	1.61286	1	2.63906	2.70805	0.4218	0.055461	0.639281	13.5889	7.8	7.2361	0.143571	0.216568	5.93895	广东省	G56	0.545	3.9982	1	0	0	-0.0522418	-0.0522418	9.3	0.939717	0.024609	0.0246258	0.0634713	10.1995	20.37	7.37597	20.37	1.12954	1.27425
99	2014-01-01	22.2172	0.388661	0.049385	0.080805	0.0596978	0.127961	2.25949	1	2.70805	2.77259	0.3953	0.175606	0.599551	11.0119	7.3	6.7577	0.123768	0.264893	5.93895	广东省	G56	0.6497	4.17393	1	0	0	-0.0438278	-0.0438278	9.68	1.35481	0.0251681	0.025201	0.0480786	4.91107	9.24189	4.81307	13.2328	1.11238	1.03069
99	2015-01-01	22.325	0.432835	0.036846	0.062656	0.0661342	-0.037119	2.23819	1	2.77259	2.83321	0.3863	0.112472	0.665419	13.3431	6.9	6.3862	0.153553	0.279282	5.93895	广东省	G56	0.7081	4.26	1	0	0	-0.0968516	-0.0968516	7.76	1.13794	0.0481744	0.0481994	0.0815255	1.30264	2.54909	2.61	6.54002	1.18193	1.30009
99	2016-01-01	22.3111	0.412218	0.018204	0.031527	0.0593834	-0.091108	1.86262	1	2.83321	2.89037	0.3863	0.160594	0.641572	11.3331	6.7	6.2157	0.180163	0.232055	5.93895	广东省	G56	0.8109	4.39556	1	0	0	-0.0609969	-0.0609969	7.96	1.74249	0.0285115	0.0285198	0.0401165	3.56547	6.54002	2.87046	6.54002	1.15749	1.3863
99	2017-01-01	22.4499	0.455037	0.01818	0.032184	-0.013247	0.083483	1.42752	1	2.89037	2.94444	0.3863	0.165779	0.523902	8.1098	6.9	6.4437	0.156135	0.298902	5.93895	广东省	G56	0.9204	4.52222	1	0	0	0.011306	0.011306	8.16	2.51365	0.0174449	0.0174449		3.29567	6.54002	2.87278	6.54002	1.0047	1.26096
99	2018-01-01	22.4573	0.434482	0.028206	0.050797	0.0412475	0.122952	1.03803	1	2.94444	2.99573	0.3863	0.160861	0.487382	6.9911	6.5892	6.0945	0.154277	0.280205	5.93895	广东省	G56			1	0	0	0.0651544	0.0651544	8.37	1.77098	0.0221106	0.022107	0.0254374	1.28819	2.55905	1.28819	2.55905	1.10574	1.2035
99	2019-01-01	22.4917	0.421481	0.036638	0.064038	0.130639	0.099147	1.18558	1	2.99573	3.04452	0.3863	0.17965	0.396082	8.8823	6.1	5.646	0.246847	0.174633	5.93895	广东省	G56			1	0	0	0.0676565	0.0676565		0.649458	0.0218127	0.0218078	0.030085	1.08747	1.53792	1.08747	1.53792	0.9836	1.12732
99	2020-01-01	22.4303	0.347693	0.037552	0.061132	0.0853004	-0.005674	1.16787	1	3.04452	3.09104	0.3863	0.150819	0.41177	10.0136	2.3476	1.9537	0.120634	0.227058	5.93895	广东省	G56			1	0	0	-0.0134255	-0.0134255	7.73	0.91725	0.0218744	0.0218679	0.031634		0		0	0.97976	1.10899
100	2010-01-01	24.7025	0.661685	0.011286	0.035625	0.0148762	0.170396	0.956049	0	1.94591	2.19722	0.098	1.91928	0.053863	18.9483	10.6	10.0093	0.570647	0.0910379	5.93895	广东省	C39			1	0	0	-0.00306733	-0.00306733	7.88	2.15462	0.0205669	0.0205669	0.0299597	1.35309	2.68367	3.03843	7.70616	0.8496	0.96932
100	2011-01-01	25.0275	0.739467	0.026214	0.089419	0.022513	0.17205	0.9533	0	2.07944	2.30259	0.098	1.04531	0.142665	17.323	9.5	8.9147	0.514845	0.224623	5.93895	广东省	C39	0.3935	3.6725	1	0	0	-0.00191735	-0.00191735	8.33	4.05442	0.0280434	0.0280434	0.0499866	1.6835	3.36669	2.47784	6.66601	0.82012	0.96462
100	2012-01-01	25.1021	0.74628	0.016555	0.064415	0.0491004	0.143154	0.980421	0	2.19722	2.3979	0.098	1.04306	0.267547	14.3917	7.9	7.3258	0.567388	0.178892	5.93895	广东省	C39	0.5033	3.9186	1	0	0	0.00224418	0.00224418	8.64	3.96567	0.018164	0.0182052	0.0277162	2.55213	5.02249	2.40371	6.39994	0.78818	1.02648
100	2013-01-01	25.081	0.744391	0.036555	0.143549	0.0663623	0.228598	0.999027	0	2.30259	2.48491	0.0974	0.977084	0.260771	13.5889	7.8	7.2361	0.475795	0.268597	5.93895	广东省	C39	0.545	3.9982	1	0	0	0.0414491	0.0414491	9.3	2.27039	0.021306	0.0213085	0.0312034	2.2147	4.20907	2.37772	6.39994	0.93893	1.05982
100	2014-01-01	25.2545	0.710795	0.049518	0.180814	0.0582733	0.184058	1.08394	0	2.3979	2.56495	0.0879	1.16307	0.218043	11.0119	7.3	6.7577	0.516558	0.194237	5.93895	广东省	C39	0.6497	4.17393	1	0	0	0.0101721	0.0101721	9.68	1.56165	0.0208644	0.0210417	0.0375355	3.25257	6.39994	3.0984	7.65425	0.71268	0.79574
100	2015-01-01	25.4396	0.663286	0.031569	0.100171	0.0661634	0.035147	1.09522	0	2.48491	2.63906	0.0718	2.25893	0.233029	13.3431	6.9	6.3862	0.482956	0.180329	5.93895	广东省	C39	0.7081	4.26	1	0	0	-0.0111896	-0.0111896	7.76	1.40586	0.0390521	0.0391025	0.0447459	2.12639	4.25213	2.91379	7.65425	0.90172	1.08547
100	2016-01-01	25.7146	0.689087	0.016513	0.051275	0.0545615	0.018111	0.972744	0	2.56495	2.70805	0.0719	2.4898	0.256364	11.3331	6.7	6.2157	0.457351	0.231736	5.93895	广东省	C39	0.8109	4.39556	1	0	0	-0.0145507	-0.0145507	7.96	1.39859	0.0222811	0.0223803	0.0277248	3.83498	7.65425	2.78236	7.65425	0.70239	0.88432
100	2017-01-01	25.8003	0.662227	0.02306	0.070972	0.0574545	0.047936	0.994039	0	2.63906	2.77259	0.0784	2.45238	0.203364	8.1098	6.9	6.4437	0.450721	0.211507	5.93895	广东省	C39	0.9204	4.52222	1	0	0	-0.0136805	-0.0136805	8.16	1.74766	0.0201006	0.0198382	0.0437958	1.75962	3.40213	1.47438	3.40213	1.28716	1.77906
100	2018-01-01	25.9847	0.684216	0.023029	0.07069	0.0544011	0.015977	0.875775	0	2.70805	2.83321	0.0782	2.32127	0.186669	6.9911	6.5892	6.0945	0.408974	0.275243	5.93895	广东省	C39			1	0	0	-0.0134865	-0.0134865	8.37	1.57879	0.0188906	0.0188345	0.0267577	1.47509	2.62312	1.47509	2.62312	0.96661	1.09156
100	2019-01-01	25.8283	0.612465	0.020457	0.058639	0.0697025	-0.338982	0.980635	0	2.77259	2.89037	0.0903	1.7444	0.275769	8.8823	6.1	5.646	0.261202	0.351263	5.93895	广东省	C39			1	0	0	-0.0113708	-0.0113708		2.2858	0.0268082	0.0269072	0.0407259	0.100656	0.142349	0.100656	0.142349	1.13171	1.25466
100	2020-01-01	26.2759	0.650817	0.023963	0.065807	0.064745	0.023276	1.03247	0	2.83321	2.94444	0.0826	1.85708	0.359934	10.0136	2.3476	1.9537	0.275356	0.375462	5.93895	广东省	C39			1	0	1	0.0098915	0.0098915	7.73	2.01545	0.0353688	0.0351425	0.0577966		0		0	1.55428	1.64329
150	2010-01-01	20.7542	0.285637	0.009301	0.013634	-0.122632	-0.782278	1.89713	0	2.3979	2.89037	0.4848	0.0503246	0.009291	18.9483	10.6	10.0093	0.0989719	0.186665	5.93895	广东省	K70			1	0	1	0.0285758	0.0285758	7.88	2.65849	0.0267474	0.0267474	0.0459176	0.461447	0.92281	1.40023	3.42636	0.91649	1.06023
150	2011-01-01	21.1221	0.528672	0.006093	0.010521	0.0582388	0.331958	1.24624	0	2.48491	2.94444	0.4848	0.0762677	0.012505	17.323	9.5	8.9147	0.412824	0.115848	5.93895	广东省	K70	0.3935	3.6725	1	0	1	0.00792941	0.00792941	8.33	3.43863	0.0197292	0.0197292	0.0228736	1.8618	3.42636	1.69415	3.73507	1.03566	1.22277
150	2012-01-01	21.2273	0.574363	0.001482	0.003313	-0.000312105	-0.19227	1.52163	0	2.56495	2.99573	0.4848	0.133141	0.034156	14.3917	7.9	7.3258	0.456794	0.11757	5.93895	广东省	K70	0.5033	3.9186	1	0	1	0.00399192	0.00399192	8.64	4.74065	0.0206993	0.0206993	0.0334523	1.73652	3.42636	4.48386	11.8152	1.00119	1.2248
150	2013-01-01	21.7225	0.706744	0.042045	0.122441	-0.294141	7.58918	1.35447	0	2.63906	3.04452	0.4848	0.0984258	0.019281	13.5889	7.8	7.2361	0.249502	0.457241	5.93895	广东省	K70	0.545	3.9982	1	0	1	0.0121124	0.0121124	9.3	6.91481	0.0219511	0.0219511	0.0453603	0.809341	1.53044	3.99059	9.61053	0.76291	0.90214
150	2014-01-01	21.6506	0.673085	0.011374	0.036753	-0.0489325	-0.783791	2.90596	0	2.70805	3.09104	0.4848	0.188583	0.018383	11.0119	7.3	6.7577	0.624568	0.0485166	5.93895	广东省	K70	0.6497	4.17393	1	0	1	0.018893	0.018893	9.68	4.83347	0.0420391	0.0420391	0.0592473	5.16385	9.61053	3.92441	9.61053	1.18223	1.40704
150	2015-01-01	22.2383	0.630016	0.01556	0.043879	0.0828218	5.54029	3.44557	0	2.77259	3.13549	0.3508	0.79512	0.01251	13.3431	6.9	6.3862	0.305361	0.324654	5.93895	广东省	K70	0.7081	4.26	1	0	1	0.0271057	0.0271057	7.76	1.64599	0.0462165	0.0462165		5.01682	9.19172	13.2497	34.6142	0.78242	0.56246
150	2016-01-01	22.6973	0.65133	0.126427	0.354214	-0.0785913	0.257199	2.24191	0	2.83321	3.17805	0.3708	0.756043	0.112044	11.3331	6.7	6.2157	0.476948	0.174382	5.93895	广东省	Q83	0.8109	4.39556	1	0	1	0.0283681	0.0283681	7.96	2.78095	0.0318548	0.0318548	0.0451282	4.82234	9.19172	13.5824	34.6142	1.15025	1.36502
150	2017-01-01	22.7541	0.68845	0.024873	0.075469	0.00564056	0.632274	2.24506	0	2.89037	3.21888	0.3708	0.755558	0.110659	8.1098	6.9	6.4437	0.521985	0.166466	5.93895	广东省	Q83	0.9204	4.52222	1	0	1	0.0215234	0.0215234	8.16	4.04975	0.0131053	0.0131023	0.0288469	15.309	27.4887	12.6508	27.4887	0.46446	0.61592
150	2018-01-01	22.8364	0.695233	0.025228	0.081822	0.0450484	0.041503	1.74503	0	2.94444	3.2581	0.3708	0.691214	0.086871	6.9911	6.5892	6.0945	0.522915	0.172317	5.93895	广东省	Q83			1	0	1	0.0101082	0.0101082	8.37	3.77029	0.0259929	0.0259938	0.0745478	13.7443	27.4887	13.7443	27.4887	0.2348	0.23466
150	2019-01-01	22.507	0.846754	-0.218447	-0.905014	0.026439	-0.186825	1.50793	0	2.99573	3.29584	0.3704	0.569937	0.109747	8.8823	6.1	5.646	0.675012	0.171742	5.93895	广东省	Q83			1	0	1	0.0110127	0.0110127		4.73413	0.0339644	0.0339644	0.0679379	9.71535	13.7396	9.71535	13.7396	0.89737	0.98556
150	2020-01-01	22.3512	0.94591	-0.111263	-1.0348	0.03574	-0.128662	1.41874	0	3.04452	3.3322	0.3304	0.664053	0.125562	10.0136	2.3476	1.9537	0.81326	0.132651	5.93895	广东省	Q83			0	0	0	-0.00378932	-0.00378932	7.73	4.92662	0.0302717	0.0302717	0.0573331		0		0	0.77054	0.8219
151	2010-01-01	20.8078	0.190006	0.00702	0.00871	-0.120088	0.32557	3.28812	1	2.3979	2.48491	0.4809	0.0234697	0.084455	18.9483	10.6	10.0093	0.185476	0.00452999	6.03518	北京市	F52			0	0	0	-0.00605193	-0.00605193	7.88	2.47148	0.0370492	0.0370389	0.0806188	1.96913	3.93648	2.78676	7.19388	1.28365	1.33453
151	2011-01-01	20.8932	0.272902	-0.009551	-0.012456	0.131296	0.109551	2.27933	1	2.48491	2.56495	0.4809	0.0148321	0.072786	17.323	9.5	8.9147	0.268947	0.00395514	6.03518	北京市	F52	0.3935	3.6725	0	0	0	-0.0123509	-0.0123509	8.33	1.8756	0.0300589	0.0300532	0.0527017	2.64868	5.03819	3.19782	8.16957	1.15185	1.40372
151	2012-01-01	21.2336	0.45525	0.030937	0.049854	0.325505	0.612361	1.60706	1	2.56495	2.63906	0.5009	0.0164728	0.049069	14.3917	7.9	7.3258	0.452441	0.00280912	6.03518	北京市	F51	0.5033	3.9186	0	0	0	-0.0191661	-0.0191661	8.64	-1.13664	0.0237845	0.0237845	0.0366091	1.65688	3.2574	1.79216	4.23309	1.09748	1.31924
151	2013-01-01	21.6355	0.606677	0.044539	0.098099	0.293236	-0.071164	1.42726	1	2.63906	2.70805	0.5009	0.0279345	0.032749	13.5889	7.8	7.2361	0.604847	0.0018294	6.03518	北京市	F51	0.545	3.9982	0	0	0	-0.0186855	-0.0186855	9.3	-5.9347	0.0224711	0.022554	0.0445349	1.60232	3.13138	1.17071	3.13138	0.93225	1.05575
151	2014-01-01	21.7947	0.656582	0.041665	0.113717	0.263171	0.632005	2.41892	1	2.70805	2.77259	0.4772	0.0574434	0.012784	11.0119	7.3	6.7577	0.655032	0.00154978	6.03518	北京市	F51	0.6497	4.17393	0	0	0	-0.0236827	-0.0236827	9.68	-4.87083	0.0307266	0.0309447	0.0703474	0.501405	0.975684	1.00137	2.47893	1.01965	0.98618
151	2015-01-01	21.6052	0.579701	0.050351	0.133124	-0.186646	-0.52228	3.3182	1	2.77259	2.83321	0.4536	0.0357309	0.016276	13.3431	6.9	6.3862	0.577732	0.00196883	6.03518	北京市	F51	0.7081	4.26	0	0	0	-0.0280547	-0.0280547	7.76	1.46073	0.0527424	0.052799	0.091207	0.598235	1.19168	1.53461	4.16423	1.08958	1.25847
151	2016-01-01	21.4502	0.517535	0.044994	0.100214	-0.169417	0.457696	3.08957	1	2.83321	2.89037	0.4536	0.0290133	0.016031	11.3331	6.7	6.2157	0.515084	0.00245118	6.03518	北京市	F51	0.8109	4.39556	0	0	0	-0.0235137	-0.0235137	7.96	1.46529	0.0315218	0.0315797	0.0557994	1.31033	2.47893	8.38689	20.6122	1.19967	1.43862
151	2017-01-01	21.4919	0.54077	0.041858	0.088945	0.0503046	0.260975	2.10775	1	2.89037	2.94444	0.4536	0.0291522	0.029515	8.1098	6.9	6.4437	0.538533	0.00223759	6.03518	北京市	F51	0.9204	4.52222	0	0	0	-0.0157559	-0.0157559	8.16	-0.774649	0.0262827	0.0263618	0.0458387	2.09468	4.16423	9.35653	20.6122	1.54446	1.96128
151	2018-01-01	21.4923	0.536344	0.038671	0.083804	-0.213035	-0.429808	1.84747	1	2.94444	2.99573	0.4536	0.0286363	0.027818	6.9911	6.5892	6.0945	0.534005	0.00233943	6.03518	北京市	F51			0	0	0	-0.0157013	-0.0157013	8.37	3.00212	0.0360873	0.0360562	0.0884457	10.8991	20.6122	10.8991	20.6122	1.2132	1.33615
151	2019-01-01	21.5956	0.60374	0.003847	0.008983	-0.219915	-0.068564	1.81291	1	2.99573	3.04452	0.4536	0.055855	0.024177	8.8823	6.1	5.646	0.6016	0.00213911	6.03518	北京市	F51			0	0	0	-0.0187957	-0.0187957		4.99625	0.0233993	0.0233709	0.0370466	11.6304	16.4479	11.6304	16.4479	1.04969	1.19226
151	2020-01-01	21.3138	0.64677	-0.138514	-0.366674	0.0141497	-0.340279	1.88249	1	3.04452	3.09104	0.4536	0.0515427	0.028386	10.0136	2.3476	1.9537	0.626637	0.0201327	6.03518	北京市	F51			0	0	0	-0.0150151	-0.0150151	7.73	3.46392	0.0206397	0.0206339	0.0315803		0		0	0.84755	0.93332
153	2010-01-01	20.9669	0.40916	0.032625	0.056512	0.0431385	0.123979	2.28773	1	2.3979	2.63906	0.1475	1.87488	0.374205	18.9483	10.6	10.0093	0.375448	0.0337117	5.8584	安徽省	C27			0	0	0	-0.0217273	-0.0217273	7.88	2.25666	0.0300962	0.0300962	0.0577256	1.38354	2.69863	1.0063	2.69863	1.2055	1.24389
153	2011-01-01	20.9996	0.419497	0.007651	0.013066	0.0417708	0.411761	1.5463	0	2.48491	2.70805	0.1475	1.77711	0.365048	17.323	9.5	8.9147	0.416971	0.00252647	5.8584	安徽省	C27	0.3935	3.6725	0	0	1	0.00945982	0.00945982	8.33	3.30969	0.0262724	0.0262724	0.0438976	0.448354	0.819581	0.512459	1.36019	1.20624	1.33979
153	2012-01-01	21.0952	0.465688	0.01304	0.023509	0.0314725	0.093161	1.55739	0	2.56495	2.77259	0.1475	1.77114	0.360072	14.3917	7.9	7.3258	0.421692	0.043996	5.8584	安徽省	C27	0.5033	3.9186	0	0	0	0.00414289	0.00414289	8.64	3.20016	0.0248491	0.0248491	0.0409002	0.342747	0.635315	0.275683	0.635315	1.02478	1.21142
153	2013-01-01	21.4069	0.467801	0.015846	0.029725	-0.0354925	-0.077132	1.51811	0	2.63906	2.83321	0.0764	2.59852	0.319127	13.5889	7.8	7.2361	0.330672	0.137128	5.8584	安徽省	C27	0.545	3.9982	1	0	0	0.0202962	0.0202962	9.3	2.47175	0.0234521	0.0234498	0.032718	0.319448	0.635315	0.345345	0.937914	0.99928	1.05269
153	2014-01-01	21.5286	0.487414	0.019143	0.036277	0.00469736	0.110496	2.15019	0	2.70805	2.89037	0.1148	1.62487	0.273039	11.0119	7.3	6.7577	0.419502	0.0679118	5.8584	安徽省	C27	0.6497	4.17393	1	0	1	0.0899993	0.0899993	9.68	2.83415	0.0276163	0.0276163	0.0582154	0.131142	0.259159	0.87543	2.14981	1.39307	1.14792
153	2016-01-01	21.6357	0.537108	0.018953	0.038872	0.0314057	0.308429	2.15212	0	2.83321	2.99573	0.1148	1.84532	0.338858	11.3331	6.7	6.2157	0.502359	0.0347495	5.8584	安徽省	C27	0.7081	4.26	1	0	0	0.101417	0.101417	7.76	2.58774	0.0214334	0.021501	0.0298619	1.05047	1.98527	1.73714	3.88729	1.12686	1.36506
153	2017-01-01	21.7413	0.559038	0.024856	0.055071	0.0189308	0.267702	1.45775	0	2.89037	3.04452	0.113	1.62961	0.289089	8.1098	6.9	6.4437	0.538217	0.0208217	5.8584	安徽省	C27	0.8109	4.39556	1	0	1	0.0449168	0.0449168	7.96	2.70982	0.0191624	0.0191624		1.50248	3.00329	1.57003	3.49007	0.8195	0.95423
153	2018-01-01	21.8245	0.570549	0.021022	0.048329	0.0776571	0.168841	1.11159	0	2.94444	3.09104	0.113	1.84533	0.252264	6.9911	6.5892	6.0945	0.545201	0.0253479	5.8584	安徽省	C27	0.9204	4.52222	1	0	1	0.0644751	0.0644751	8.16	1.43706	0.024068	0.024068	0.0409101	0.988058	1.90202	0.988058	1.90202	1.07003	1.16498
153	2019-01-01	21.9929	0.627174	0.024548	0.06156	0.0186013	0.074557	1.20669	0	2.99573	3.13549	0.1148	1.67792	0.201525	8.8823	6.1	5.646	0.571609	0.0555649	5.8584	安徽省	C27			1	0	1	0.0529019	0.0529019	8.37	3.14455	0.0215844	0.0215681	0.032764	0.344206	0.48678	0.344206	0.48678	1.06184	1.19933
153	2020-01-01	22.0142	0.601789	0.028377	0.073581	0.0805106	0.025669	1.35702	0	3.04452	3.17805	0.1148	1.84532	0.185682	10.0136	2.3476	1.9537	0.567948	0.0338411	5.8584	安徽省	C27			1	0	0	0.0285321	0.0285321		2.49532	0.0339187	0.0339187	0.0689236		0		0	0.98114	1.01524
155	2010-01-01	21.9405	0.495575	-0.066347	-0.12006	-0.00413127	-0.10907	1.46676	1	2.3979	2.63906	0.6349	0.0255129	0.527249	18.9483	10.6	10.0093	0.353767	0.141808	5.8136	四川省	C26			1	0	1	0.000633682	0.000633251	7.73	2.67392	0.0221619	0.0222212	0.0379634	4.89573	8.57367	50.4805	121.619	0.89551	1.01497
155	2011-01-01	21.8579	0.523089	-0.06867	-0.139791	0.0517279	-0.009351	1.17141	1	2.48491	2.70805	0.6349	0.0208539	0.51252	17.323	9.5	8.9147	0.414009	0.10908	5.8136	四川省	C26			1	0	1	-0.00104038	-0.00103901	7.88	3.54227	0.0285003	0.0285003	0.0507269	13.3036	26.0602	55.4514	121.619	1.05244	1.1986
155	2013-01-01	21.7994	0.74215	-0.231927	-0.64163	-0.0401364	-0.14572	1.25005	1	2.63906	2.83321	0.586	0.0995039	0.44819	13.5889	7.8	7.2361	0.543626	0.198524	5.8136	四川省	C26	0.3935	3.6725	1	0	1	0.00505838	0.0050464	8.33	3.93411	0.0241395	0.0241395	0.040593	49.885	95.5588	64.0693	147.389	1.00201	1.11478
155	2017-01-01	22.638	0.458189	0.059959	0.097844	-0.00666702	2.59144	1.43306	1	2.89037	3.04452	0.262	0.909238	0.382715	8.1098	6.9	6.4437	0.21132	0.246869	5.8136	四川省	C26	0.5033	3.9186	1	0	1	0.00208536	0.00208184	8.64	1.79214	0.0919618	0.0919618		1.74479	3.42567	1.53874	3.42567
155	2018-01-01	22.7014	0.475944	0.058645	0.1101	0.0893142	-0.343684	1.07999	1	2.94444	3.09104	0.262	0.865013	0.424724	6.9911	6.5892	6.0945	0.174573	0.301371	5.8136	四川省	C26	0.545	3.9982	1	0	1	0.00940927	0.00938877	9.3	0.664844	0.029551	0.029551	0.0505606	1.59458	3.06782	1.59458	3.06782	1.23296	1.36185
155	2019-01-01	22.7037	0.417335	0.045518	0.082252	0.106119	-0.519877	1.17623	1	2.99573	3.13549	0.262	0.865013	0.399102	8.8823	6.1	5.646	0.127033	0.290303	5.8136	四川省	C26	0.6497	4.17393	1	0	1	0.00924717	0.00922501	9.68	0.810029	0.0232032	0.0232032	0.0401423	2.16927	3.06782	2.16927	3.06782	1.02105	1.14738
155	2020-01-01	22.9462	0.507244	0.035639	0.066954	0.0449741	-0.026619	1.64876	1	3.04452	3.17805	0.262	0.748461	0.517982	10.0136	2.3476	1.9537	0.143898	0.363347	5.8136	四川省	D44	0.7081	4.26	1	0	1	0.00766674	0.00766154	7.76	2.09878	0.0323991	0.0323991	0.0604882		0		0	1.02519	1.12907
156	2012-01-01	21.9422	0.74873	0.053727	0.224385	0.201368	0.453838	1.18244	0	2.56495	2.94444	0.543	0.641988	0.42001	14.3917	7.9	7.3258	0.468088	0.280642	6.00851	浙江省	R86	0.8109	4.39556	1	0	1	0.0149248	0.0149154	7.96	2.87601	2.55924	2.55924		2.36877	4.71978	2.10821	4.80036
156	2013-01-01	22.3495	0.643314	0.059707	0.188199	0.171649	0.19394	1.26244	1	2.63906	2.99573	0.5231	0.542406	0.412349	13.5889	7.8	7.2361	0.455007	0.188307	6.00851	浙江省	R86	0.9204	4.52222	1	0	1	0.00858557	0.00857896	8.16	-0.035619	0.041	0.041	0.109206	1.46473	2.71489	1.28818	2.79547	1.0555	0.96102
156	2014-01-01	22.4385	0.602917	0.072137	0.190949	0.242088	0.338905	1.48699	1	2.70805	3.04452	0.5231	0.542406	0.398088	11.0119	7.3	6.7577	0.405754	0.197163	6.00851	浙江省	R86			1	0	1	0.0166655	0.0166334	8.37	0.228159	0.0297641	0.0297641	0.0495449	1.49378	2.79547	4.53041	11.1578	0.99197	0.75224
156	2015-01-01	23.2629	0.269583	0.058418	0.092904	0.0952103	0.185335	2.13649	1	2.77259	3.09104	0.4185	0.885764	0.182802	13.3431	6.9	6.3862	0.173719	0.0958641	6.00851	浙江省	R86			1	0	1	0.0307395	0.0306782		-6.16005	0.0467561	0.0467561	0.0758647	1.13653	2.16569	4.99525	11.1578	1.09894	1.23393
156	2016-01-01	23.3647	0.279278	0.044976	0.062009	0.105844	0.077875	1.76854	1	2.83321	3.13549	0.4185	0.810829	0.175606	11.3331	6.7	6.2157	0.177688	0.10159	6.00851	浙江省	R86			0	0	0	0.000830648	0.000830648	7.73	-1.93277	0.0284603	0.0284629	0.0373733	5.91672	11.1578	5.17401	11.1578	1.2235	1.44809
156	2017-01-01	23.3919	0.280398	0.04507	0.062584	0.0876259	0.041583	1.28667	1	2.89037	3.17805	0.4185	0.694345	0.184356	8.1098	6.9	6.4437	0.18046	0.0999381	6.00851	浙江省	R86			0	0	1	0.0302599	0.0302599	7.88	-0.73068	0.0112091	0.0112419	0.0152852	4.58327	8.99212	4.23293	8.99212	0.83413	1.06683
156	2018-01-01	23.4139	0.277813	0.044181	0.061285	0.0810591	0.070634	1.04367	1	2.94444	3.21888	0.4185	0.670532	0.192652	6.9911	6.5892	6.0945	0.180959	0.0968539	6.00851	浙江省	R86	0.3935	3.6725	0	0	1	0.0851051	0.0851051	8.33	-1.39384	0.0239146	0.0239329		1.69857	2.95485	1.69857	2.95485	0.89282	0.97367
156	2019-01-01	23.4784	0.300245	0.042379	0.059638	0.104448	0.079939	1.22504	1	2.99573	3.2581	0.4185	0.662416	0.193864	8.8823	6.1	5.646	0.208912	0.0913327	6.00851	浙江省	R86	0.5033	3.9186	0	1	1	0.00164168	0.00164168	8.64	-1.83962	0.0267804	0.0268174	0.0598956	2.07112	2.929	2.07112	2.929	1.18291	1.3334
156	2020-01-01	23.8777	0.40751	0.039787	0.064642	0.0819972	1.04213	1.05815	1	3.04452	3.29584	0.363	0.55233	0.342851	10.0136	2.3476	1.9537	0.283528	0.123981	6.00851	浙江省	R86	0.545	3.9982	0	0	1	0.19008	0.19008	9.3	0.826855	0.027734	0.0283223	0.0558502		0		0	1.13085	1.24078
157	2010-01-01	24.8663	0.563865	0.094685	0.261674	0.00865427	0.550545	1.62394	1	2.3979	2.48491	0.1677	1.86377	0.058066	18.9483	10.6	10.0093	0.412427	0.151438	5.80524	湖南省	C35	0.6497	4.17393	1	0	1	0.0656499	0.0656499	9.68	0.5533	0.0300475	0.0301484	0.0574257	1.72134	3.27455	3.25733	7.57436	1.17275	1.39051
157	2011-01-01	24.9941	0.502181	0.121389	0.259022	0.0292426	0.438917	1.2687	1	2.48491	2.56495	0.1853	1.59162	0.057299	17.323	9.5	8.9147	0.372321	0.12986	5.80524	湖南省	C35	0.7081	4.26	1	0	1	0.0968129	0.0968129	7.76	2.59759	0.0206374	0.0206676	0.0243129	2.95938	5.90715	3.19032	7.57436	1.09238	1.31168
157	2012-01-01	25.2116	0.53707	0.093786	0.196006	0.0332712	0.037748	1.27254	1	2.56495	2.63906	0.1853	1.51739	0.051356	14.3917	7.9	7.3258	0.390741	0.146329	5.80524	湖南省	C35	0.8109	4.39556	1	0	1	0.0648586	0.0648586	7.96	2.52252	0.0233686	0.0234213	0.0369882	3.98005	7.57436	3.55519	9.20764	1.10309	1.43374
157	2013-01-01	25.2179	0.530345	0.044276	0.094951	0.00822865	-0.198235	0.999509	0	2.63906	2.70805	0.1853	1.52151	0.060052	13.5889	7.8	7.2361	0.368822	0.161523	5.80524	湖南省	C35	0.9204	4.52222	1	0	1	0.0638539	0.0638539	8.16	1.14557	0.0224601	0.0224314	0.0306913	0.90137	1.66721	1.18998	3.30049	0.96571	1.24562
157	2014-01-01	25.264	0.56006	0.006851	0.015075	-0.0820211	-0.329268	1.11401	0	2.70805	2.77259	0.1853	1.38486	0.064707	11.0119	7.3	6.7577	0.269443	0.290616	5.80524	湖南省	C35			1	0	1	0.0780863	0.0780863	8.37	2.7388	0.0180099	0.0181856	0.0252487	1.01924	1.87298	2.18158	5.92027	0.78256	1.10674
157	2015-01-01	25.2636	0.566712	0.000972	0.002227	-0.0355782	-0.1972	1.00344	0	2.77259	2.83321	0.1808	1.47138	0.083224	13.3431	6.9	6.3862	0.322041	0.24467	5.80524	湖南省	C35			1	0	1	0.14735	0.14735		2.22456	0.0371444	0.0371326	0.0355872	1.17782	2.17371	3.42635	8.46167	0.91207	1.12712
157	2016-01-01	25.2135	0.576009	-0.009896	-0.023081	0.0243273	-0.035215	0.972495	0	2.83321	2.89037	0.1808	1.47148	0.083586	11.3331	6.7	6.2157	0.30176	0.274249	5.80524	湖南省	C35			0	0	0	0.00294147	0.00294147		1.89797	0.0178833	0.0179954	0.0250818	2.99476	5.92027	3.84163	8.63621	0.6661	0.8556
157	2017-01-01	25.1439	0.540256	0.014487	0.032832	0.0342889	0.162336	0.967453	0	2.89037	2.94444	0.1778	1.47135	0.070609	8.1098	6.9	6.4437	0.294292	0.245964	5.80524	湖南省	C35			0	0	0	-0.00118647	-0.00118647		1.46208	0.0116317	0.0117142	0.0193375	3.16317	6.28796	3.01668	6.4625	0.777	1.13106
157	2018-01-01	25.2608	0.585172	0.022158	0.050824	0.0541868	0.233046	0.905477	0	2.94444	2.99573	0.1774	1.47341	0.058195	6.9911	6.5892	6.0945	0.424029	0.161142	5.80524	湖南省	C35	0.399	3.68638	0	0	1	-0.00761984	-0.00761984		0.053912	0.0128726	0.0131941	0.0224366	1.52017	2.71594	1.52017	2.71594	0.66395	0.76837
157	2019-01-01	25.2458	0.570609	0.046087	0.109196	0.0675517	0.50915	1.11422	0	2.99573	3.04452	0.1759	1.91425	0.063025	8.8823	6.1	5.646	0.375629	0.19498	5.80524	湖南省	C35	0.4736	3.85778	0	0	1	-0.00577853	-0.00577853		2.2793	0.0196512	0.020064	0.036231	0.123422	0.174546	0.123422	0.174546	0.77708	0.95384
157	2020-01-01	25.4792	0.588158	0.070607	0.168273	0.0638293	0.503414	1.21669	0	3.04452	3.09104	0.1745	2.14969	0.052541	10.0136	2.3476	1.9537	0.403767	0.18439	5.80524	湖南省	C35	0.5309	3.97199	0	0	1	-0.00607204	-0.00607204		1.08093	0.0257938	0.0259043	0.0490804		0		0	0.98213	1.13467
158	2010-01-01	22.2798	0.49943	0.012178	0.023357	0.00906601	0.195387	1.51051	1	2.3979	2.56495	0.4806	0.0582431	0.312063	18.9483	10.6	10.0093	0.491525	0.00790491	5.77671	河北省	C17	0.5818	4.06354	0	0	1	-0.0452824	-0.0452824		2.34993	0.0282078	0.0282078	0.0489306	0.357413	0.66855	2.09621	5.13736	1.08073	1.21629
158	2011-01-01	22.3893	0.543603	0.0114	0.023885	-0.0339689	0.271313	1.08569	1	2.48491	2.63906	0.4806	0.0288968	0.283067	17.323	9.5	8.9147	0.536145	0.00745795	5.77671	河北省	C17	0.6206	4.1281	0	0	1	-0.03643	-0.03643		4.18742	0.0244698	0.0244605	0.0400017	0.417501	0.76752	2.28619	5.13736	1.11656	1.32862
158	2012-01-01	22.4667	0.575353	0.002126	0.004832	-0.0211956	0.067511	1.00162	1	2.56495	2.70805	0.4806	0.0382302	0.291629	14.3917	7.9	7.3258	0.452343	0.123009	5.77671	河北省	C17	0.6841	4.22552	0	0	1	0.0123125	0.0123125		4.11579	0.0224624	0.0224624	0.0296418	2.55198	4.46881	1.96832	4.46881	1.12006	1.34507
158	2013-01-01	22.4765	0.576942	0.003054	0.007204	-0.00954192	0.166228	1.09244	1	2.63906	2.77259	0.4806	0.050081	0.260003	13.5889	7.8	7.2361	0.459426	0.117515	5.77671	河北省	C17	0.7668	4.33964	0	0	1	-0.0417037	-0.0417037		3.09351	0.0245679	0.0245679	0.0436094	2.26052	4.36984	1.62582	4.36984	0.88353	0.96569
158	2014-01-01	22.4376	0.554528	0.004284	0.009871	0.0215005	0.121406	1.79596	1	2.70805	2.83321	0.4806	0.0619173	0.209357	11.0119	7.3	6.7577	0.528907	0.025621	5.77671	河北省	C17			0	0	1	-0.00141221	-0.00141221		2.96422	0.0369645	0.0369645	0.0702421	1.05031	2.09497	1.03116	2.53222	1.14258	0.98363
158	2015-01-01	23.1159	0.503495	0.030157	0.062916	-0.0446998	0.355242	2.05624	1	2.77259	2.89037	0.2732	1.0128	0.118979	13.3431	6.9	6.3862	0.469647	0.0338482	5.77671	河北省	C17			0	0	1	0.0248004	0.0248004		2.64948	0.0536164	0.0536164	0.102669	0.68958	1.3514	0.930176	2.26872	1.32968	1.36285
158	2016-01-01	23.273	0.551411	0.029225	0.062094	0.0340964	0.232802	1.47741	1	2.83321	2.94444	0.2732	1.0128	0.106188	11.3331	6.7	6.2157	0.448056	0.103354	5.77671	河北省	C17			0	0	0	0.0128648	0.0128648	6.12	1.64395	0.0291991	0.0292031	0.048356	0.223233	0.437247	1.09373	2.26872	1.17934	1.38822
158	2017-01-01	23.2719	0.52987	0.027744	0.060399	0.0299305	0.025527	1.34145	1	2.89037	2.99573	0.2732	1.02391	0.1258	8.1098	6.9	6.4437	0.453612	0.0762585	5.77671	河北省	C17			0	0	0	0.0106076	0.0106076	6.42	2.20144	0.0261572	0.0261595	0.0537211	1.23313	2.26872	1.20262	2.26872	1.2781	1.60457
158	2018-01-01	23.3725	0.569219	0.013585	0.030225	0.0613537	-0.14202	1.17617	1	2.94444	3.04452	0.2755	1.04266	0.157533	6.9911	6.5892	6.0945	0.453992	0.115227	5.77671	河北省	C17	0.0507	1.62334	0	0	1	0.01237	0.01237	6.25	1.6447	0.0317258	0.0316735	0.0600186	1.11123	1.97193	1.11123	1.97193	1.26669	1.36896
158	2019-01-01	23.3734	0.581776	0.006729	0.015851	0.0212356	-0.021695	1.34561	1	2.99573	3.09104	0.2848	0.753316	0.172303	8.8823	6.1	5.646	0.495445	0.086331	5.77671	河北省	I65	0.1123	2.41859	0	0	1	0.014244	0.014244	6.5	2.9858	0.031557	0.031557	0.0820515	0.069435	0.0981959	0.069435	0.0981959	1.29275	1.42088
158	2020-01-01	23.4243	0.594665	0.007374	0.017914	0.0676033	0.046278	1.25598	1	3.04452	3.13549	0.2848	0.610208	0.167726	10.0136	2.3476	1.9537	0.4197	0.174965	5.77671	河北省	I65	0.1452	2.67553	0	0	1	0.0174455	0.0174455	7.4	2.38451	0.0388427	0.0388427	0.0823665		0		0	1.45098	1.52934
159	2010-01-01	21.9003	0.467699	0.234303	0.449272	0.0111135	0.443323	2.7128	0	2.3979	2.48491	0.3332	0.044681	0.087301	18.9483	10.6	10.0093	0.3562	0.111499	5.73123	新疆维吾尔自治区	C25	0.1914	2.95178	0	0	1	0.0195445	0.0195445	6.98	2.45015	0.0354958	0.0355722	0.0688221	7.34156	14.5963	7.08276	18.5466	1.28578	1.43444
159	2011-01-01	21.8792	0.362134	0.103675	0.177365	0.0124856	0.657166	1.59185	0	2.48491	2.56495	0.3138	0.0249587	0.095991	17.323	9.5	8.9147	0.276157	0.0859766	5.73123	新疆维吾尔自治区	C25	0.2356	3.15955	0	0	1	0.0134986	0.0134986	6.36	2.84275	0.0261094	0.0261081	0.0380599	4.96651	9.86786	3.65647	9.86786	1.27913	1.51792
159	2012-01-01	21.8175	0.302494	0.032852	0.049271	0.0271989	0.131294	1.33822	0	2.56495	2.63906	0.3057	0.0329699	0.097568	14.3917	7.9	7.3258	0.266708	0.0357854	5.73123	新疆维吾尔自治区	F51	0.305	3.41773	0	0	1	0.0121489	0.0121489	6.49	1.59915	0.0230883	0.0231223	0.0306686	2.81581	5.45119	2.96802	7.33085	1.22894	1.54912
159	2013-01-01	21.8162	0.30427	0.011759	0.016881	0.0182446	-0.236969	1.47365	0	2.63906	2.70805	0.3049	0.0403049	0.085351	13.5889	7.8	7.2361	0.265285	0.0389846	5.73123	新疆维吾尔自治区	F51	0.3766	3.6286	0	0	1	0.0103697	0.0103697	6.59	0.189314	0.0306129	0.030742	0.0607558	2.72566	5.45119	3.80523	9.71927	1.13037	1.32073
159	2014-01-01	21.8112	0.264477	0.044555	0.062264	0.0509172	0.101195	1.91298	0	2.70805	2.77259	0.3047	0.0611632	0.081721	11.0119	7.3	6.7577	0.212431	0.052046	5.73123	新疆维吾尔自治区	F51			0	0	1	0.0118145	0.0118145	6.58	-0.137982	0.0288198	0.0288449	0.0579524	3.70264	7.33085	3.80449	9.71927	1.14462	1.12003
159	2015-01-01	21.8047	0.260288	0.020305	0.027528	-0.0561197	-0.422287	1.77762	0	2.77259	2.83321	0.2964	0.0648402	0.078644	13.3431	6.9	6.3862	0.204538	0.0557502	5.73123	新疆维吾尔自治区	F51			0	0	1	0.0122484	0.0122484		0.885616	0.0452034	0.0452323	0.0543418	3.53706	6.96084	3.23914	7.76567	1.19672	1.35012
159	2016-01-01	21.8599	0.292732	0.011826	0.016357	-0.0107901	-0.230288	1.60511	0	2.83321	2.89037	0.2964	0.0840312	0.1286	11.3331	6.7	6.2157	0.245764	0.0469682	5.73123	新疆维吾尔自治区	F51			0	0	1	0.0173746	0.0173746	5.75	0.680164	0.0309055	0.0309696		2.62193	5.23712	3.54009	8.30785	1.14819	1.33219
159	2017-01-01	21.8344	0.310459	-0.023117	-0.033094	-0.00973191	-0.321095	1.14513	0	2.89037	2.94444	0.2964	0.048146	0.118552	8.1098	6.9	6.4437	0.278739	0.0317203	5.73123	新疆维吾尔自治区	F51			0	0	1	0.0289655	0.0289655	5.81	0.881083	0.0243476	0.0243585	0.0588163	3.96078	7.76567	3.79551	8.30785	1.34753	1.58695
159	2018-01-01	21.7312	0.218467	0.01725	0.023528	-0.00333741	0.550106	0.959474	0	2.94444	2.99573	0.2964	0.0463207	0.12664	6.9911	6.5892	6.0945	0.200899	0.0175679	5.73123	新疆维吾尔自治区	F51			0	0	1	0.0555876	0.0555876	6.18	0.414561	0.0306875	0.0306875	0.0608586	1.63895	3.07073	1.63895	3.07073	1.11761	1.21471
159	2019-01-01	21.759	0.224618	0.009379	0.012049	-0.0335117	-0.218325	1.19552	0	2.99573	3.04452	0.2467	0.13876	0.118756	8.8823	6.1	5.646	0.173314	0.0513039	5.73123	新疆维吾尔自治区	F51			0	0	1	0.159601	0.159601	6.52	1.58496	0.0392258	0.0392563	0.102205	0.383382	0.542185	0.383382	0.542185	1.29964	1.43501
159	2020-01-01	21.7089	0.181153	0.030929	0.038827	-0.0173891	0.281788	1.09969	0	3.04452	3.09104	0.2367	0.0820554	0.10081	10.0136	2.3476	1.9537	0.136179	0.0449739	5.73123	新疆维吾尔自治区	F51			1	0	1	0.00408535	0.00408535	5.97	1.36543	0.0316735	0.0316274	0.0525605		0		0	1.30366	1.48714
301	2010-01-01	22.043	0.319968	0.018798	0.02849	-0.00481214	0.233287	1.98008	1	2.3979	2.56495	0.3669	0.094777	0.089422	18.9483	10.6	10.0093	0.252074	0.0678931	5.94441	江苏省	S90			1	0	1	0.022608	0.022608	6.12	1.50061	0.0256941	0.0256941	0.0351923	1.91418	3.61516	4.16222	9.03397	1.02826	1.16462
301	2011-01-01	21.971	0.265155	0.029838	0.042237	0.0849705	0.17021	1.26211	1	2.48491	2.63906	0.3669	0.0612207	0.079717	17.323	9.5	8.9147	0.206108	0.0590474	5.94441	江苏省	S90			1	0	0	0.0533291	0.0533291	6.19	1.78512	0.0195819	0.0196121	0.0257307	3.76477	7.46752	3.43645	8.31736	1.02395	1.20946
301	2012-01-01	21.9994	0.247966	0.045176	0.060756	0.136162	-0.183939	1.29864	1	2.56495	2.70805	0.3669	0.0591849	0.073598	14.3917	7.9	7.3258	0.196434	0.0515319	5.94441	江苏省	D44			1	0	1	0.0569119	0.0569119		0.300037	0.0172484	0.0172387	0.0196412	2.91437	5.41881	3.05198	7.04497	0.91786	1.14322
301	2013-01-01	22.0226	0.191626	0.091209	0.116856	0.0440524	0.17328	1.26145	1	2.63906	2.77259	0.3669	0.0449671	0.06936	13.5889	7.8	7.2361	0.151988	0.0396377	5.94441	江苏省	D44	0.2946	3.38303	0	0	1	0.0297174	0.0297174	9.28	-0.301454	0.0184976	0.0185377	0.0240073	2.59039	4.85083	3.04237	7.04497	0.80779	0.94988
301	2014-01-01	22.1063	0.215455	0.058728	0.073783	-0.0313402	-0.235171	1.77687	1	2.70805	2.83321	0.3669	0.0332429	0.059354	11.0119	7.3	6.7577	0.10294	0.112514	5.94441	江苏省	D44	0.3727	3.61819	1	0	1	0.0212641	0.0212641	9.37	0.96298	0.0194158	0.0194858	0.0385896	3.60501	7.04497	2.63017	7.04497	0.85042	0.90189
301	2015-01-01	22.2066	0.264025	0.039757	0.052377	0.0503356	-0.116615	2.04125	1	2.77259	2.89037	0.3745	0.0370213	0.059154	13.3431	6.9	6.3862	0.108453	0.155572	5.94441	江苏省	D44	0.4257	3.75115	1	0	1	0.00660033	0.00660033	9.73	0.396008	0.0453953	0.04547	0.0708698	1.14972	2.19415	1.99964	5.51148	1.15714	1.3037
301	2016-01-01	22.3262	0.302185	0.031402	0.043873	0.172226	0.143005	1.61416	1	2.83321	2.94444	0.2651	0.452871	0.127284	11.3331	6.7	6.2157	0.212578	0.089607	5.94441	江苏省	D44	0.5097	3.93124	1	0	0	-0.00992656	-0.00992656	10	-0.563144	0.0247079	0.0247135	0.0360917	1.14792	2.18955	2.05653	5.51148	1.02748	1.2396
301	2017-01-01	22.2083	0.186972	0.048601	0.064626	0.108376	0.402105	1.65206	1	2.89037	2.99573	0.2651	0.446093	0.086984	8.1098	6.9	6.4437	0.0966273	0.0903451	5.94441	江苏省	D44	0.544	3.99636	1	0	0	-0.0369526	-0.0369526	7.94	-0.435691	0.0272856	0.0269322		2.07624	3.81872	1.93551	4.2482
301	2018-01-01	23.8083	0.407513	0.047875	0.086577	0.0634654	15.5826	1.12501	0	2.94444	3.04452	0.6871	0.184107	0.384662	6.9911	6.5892	6.0945	0.344001	0.063512	5.94441	江苏省	C28	0.6486	4.17223	1	0	0	-0.0318482	-0.0318482	8.01	-0.57509	0.0227334	0.0227477	0.0469417	2.23384	4.2482	2.23384	4.2482	0.78297	0.85025
301	2019-01-01	24.2798	0.563384	0.049856	0.104024	0.148824	0.349646	1.04806	0	2.99573	3.09104	0.6871	0.185	0.381094	8.8823	6.1	5.646	0.379242	0.184141	5.94441	江苏省	C28	0.7418	4.30649	1	0	0	-0.0316435	-0.0316435	8.17	0.273554	0.0167083	0.0167456	0.0312786	3.00393	4.2482	3.00393	4.2482	0.75194	0.90881
301	2020-01-01	24.8653	0.64172	0.006384	0.016526	0.0327542	-0.084811	1.0903	0	3.04452	3.13549	0.5726	0.326384	0.218857	10.0136	2.3476	1.9537	0.291427	0.350293	5.94441	江苏省	C28			1	0	0	-0.034731	-0.034731	7.95	1.83595	0.0226898	0.0227225	0.0571928		0		0	0.6649	0.75043
333	2014-01-01	25.5132	0.61983	0.107222	0.274639	0.206069	0.171053	1.30935	0	0.693147	2.70805	0.3549	0.36681	0.162287	11.0119	7.3	6.7577	0.608044	0.0117862	5.93895	广东省	C38			1	0	0	-0.021249	-0.021249		-1.10356	0.0200283	0.0205774	0.0356413	1.08673	2.02298	1.66023	4.16927	0.65956	0.84487
333	2015-01-01	25.5819	0.565113	0.109376	0.267772	0.207729	-0.022778	1.34237	0	1.09861	2.77259	0.3507	0.40192	0.145371	13.3431	6.9	6.3862	0.558854	0.00625933	5.93895	广东省	C38			1	0	1	0.0134312	0.0134312	5.47	-1.10549	0.0328626	0.0328653	0.0439658	2.08494	4.16927	1.78572	4.16927	0.62689	0.83333
333	2016-01-01	25.8626	0.595683	0.105943	0.253774	0.156477	0.14882	1.63356	0	1.38629	2.83321	0.3475	0.234652	0.123427	11.3331	6.7	6.2157	0.522765	0.0729189	5.93895	广东省	C38			1	0	1	0.0023958	0.0023958	5.68	-0.724534	0.0229196	0.0233111	0.0398836	1.93719	3.86656	1.65762	4.01796	0.65719	0.84306
333	2017-01-01	26.2371	0.665768	0.088898	0.245042	0.0985165	0.513495	2.09502	0	1.60944	2.89037	0.3371	0.497506	0.091093	8.1098	6.9	6.4437	0.480002	0.185766	5.93895	广东省	C38	0.0645	1.86408	1	0	1	0.00671504	0.00671504	5.7	0.27317	0.0188289	0.0187861	0.0400366	2.27732	4.01796	1.90914	4.01796	0.6839	1.02494
333	2018-01-01	26.2981	0.649397	0.084604	0.246898	0.105654	0.078735	1.56297	0	1.79176	2.94444	0.332	0.604081	0.085086	6.9911	6.5892	6.0945	0.493859	0.155538	5.93895	广东省	C38	0.1215	2.49733	1	0	1	-0.00354026	-0.00354026	5.84	1.30174	0.0241652	0.0242816	0.03654	1.26076	2.25545	1.26076	2.25545	1.06817	1.30136
333	2019-01-01	26.4335	0.644	0.089373	0.252834	0.127802	0.071443	1.96548	0	1.94591	2.99573	0.3173	0.738152	0.071748	8.8823	6.1	5.646	0.477946	0.166054	5.93895	广东省	C38	0.1526	2.72523	1	0	1	0.0288362	0.0288362	6.78	0.638695	0.0188494	0.018895	0.029992	1.59485	2.25545	1.59485	2.25545	0.86863	1.08632
333	2020-01-01	26.6104	0.655263	0.083059	0.237398	0.0820159	0.021585	2.53455	0	2.07944	3.04452	0.3086	0.680799	0.06171	10.0136	2.3476	1.9537	0.510986	0.144277	5.93895	广东省	C38	0.1943	2.96682	1	0	1	0.0608721	0.0608721	7.09	1.56996	0.0214379	0.0215279	0.0315738		0		0	0.8738	0.97038
338	2010-01-01	24.6776	0.551952	0.18102	0.40988	0.166846	0.781259	1.50804	1	1.38629	2.19722	0.2415	1.16885	0.150323	18.9483	10.6	10.0093	0.486179	0.0657728	5.85164	山东省	C36	0.2303	3.1368	1	0	1	0.0517147	0.0517147	6	0.644198	0.0301537	0.0301534	0.0524949	6.56382	11.7676	5.2361	12.8002	1.0069	1.14863
338	2011-01-01	24.843	0.530377	0.110817	0.241808	0.0967215	-0.051522	1.15892	1	1.60944	2.30259	0.2416	1.11548	0.156847	17.323	9.5	8.9147	0.477919	0.0524571	5.85164	山东省	C36	0.3027	3.41016	1	0	1	0.0646252	0.0646252	6.31	2.56656	0.0205395	0.0205631	0.0253468	0.940145	1.87715	0.999326	2.1103	1.0299	1.23758
338	2012-01-01	24.9178	0.526552	0.050589	0.107269	0.0415584	-0.197501	1.12011	1	1.79176	2.3979	0.243	1.10939	0.1738	14.3917	7.9	7.3258	0.36073	0.165822	5.85164	山东省	C36	0.3621	3.58934	1	0	1	0.0433495	0.0433495	6.37	2.68436	0.0214647	0.0214315	0.0353852	1.12498	2.01279	1.20017	2.55328	1.01543	1.35273
338	2013-01-01	25.0866	0.562831	0.052714	0.116167	0.0734625	0.210656	1.02264	1	1.94591	2.48491	0.2422	1.11289	0.167459	13.5889	7.8	7.2361	0.373123	0.189707	5.85164	山东省	C36			1	0	1	0.0280561	0.0280561	6.13	0.396521	0.0220835	0.0221386	0.0355966	1.19123	2.1103	1.1718	2.55328	1.05816	1.33909
338	2014-01-01	25.5142	0.660711	0.058155	0.15388	0.0927794	0.365715	1.05956	1	2.07944	2.56495	0.2422	1.07588	0.184528	11.0119	7.3	6.7577	0.399131	0.26158	5.85164	山东省	C36			1	0	1	0.00277877	0.00277877		0.434918	0.0177817	0.0177785	0.0311099	1.36436	2.55328	2.48214	6.28027	0.80241	1.07908
338	2015-01-01	25.4671	0.636761	0.01824	0.051696	0.0589684	-0.074303	0.985881	1	2.19722	2.63906	0.2423	1.05382	0.206016	13.3431	6.9	6.3862	0.347076	0.289685	5.85164	山东省	C36			1	0	1	0.0102706	0.0102706	4.98	1.47951	0.0365501	0.0365554	0.034507	1.2224	2.30371	2.9043	6.28027	0.93941	1.14785
338	2016-01-01	25.8231	0.728267	0.025703	0.083152	0.0503104	0.264021	0.984405	1	2.30259	2.70805	0.2422	1.0321	0.157336	11.3331	6.7	6.2157	0.359657	0.36861	5.85164	山东省	C36			1	0	1	0.0169823	0.0169823	5.18	1.53959	0.0209701	0.02099	0.0345807	3.17705	6.28027	2.55231	6.28027	0.73735	0.92441
338	2017-01-01	25.9684	0.702829	0.051976	0.18242	0.0857334	0.626569	1.02943	1	2.3979	2.77259	0.2423	1.03892	0.142732	8.1098	6.9	6.4437	0.413807	0.289022	5.85164	山东省	C36	0.1086	2.38509	1	0	1	0.0237391	0.0237391	5.44	1.26875	0.0183436	0.0184581	0.0317427	2.13553	3.97656	1.89529	3.97656	0.99873	1.50473
338	2018-01-01	26.0476	0.696705	0.058877	0.196026	0.108447	0.050712	0.998213	1	2.48491	2.83321	0.2423	1.13309	0.143485	6.9911	6.5892	6.0945	0.431696	0.265009	5.85164	山东省	C36	0.1767	2.87187	1	0	1	0.0192104	0.0192104	5.61	0.499308	0.0196279	0.0198436	0.0285254	1.5939	3.02406	1.5939	3.02406	0.83662	1.00263
338	2019-01-01	26.1906	0.705383	0.053865	0.180363	0.10064	0.094848	1.127	1	2.56495	2.89037	0.2443	1.17103	0.111128	8.8823	6.1	5.646	0.447055	0.258328	5.85164	山东省	C36	0.2028	3.00964	1	0	1	0.0194584	0.0194584	6.03	1.64061	0.0249967	0.025056	0.0276881	1.68677	2.38546	1.68677	2.38546	1.14624	1.38195
338	2020-01-01	26.3245	0.702924	0.044426	0.150123	0.0846838	0.132657	1.0886	1	2.63906	2.94444	0.2443	1.38341	0.117166	10.0136	2.3476	1.9537	0.456925	0.245999	5.85164	山东省	C36	0.2499	3.21848	1	0	1	0.0154699	0.0154699	6.32	2.05469	0.0248638	0.0248603	0.0415488		0		0	1.07581	1.21787
400	2010-01-01	22.4733	0.520769	0.047726	0.09342	0.0297669	0.26843	2.19242	1	2.63906	2.89037	0.299	0.221095	0.141655	18.9483	10.6	10.0093	0.442574	0.0781952	5.83133	河南省	C38	0.2961	3.38811	1	0	1	0.018348	0.018348	5.4	2.41948	0.0331518	0.0331518	0.0635802	5.16274	10.1546	5.22972	14.1002	1.01932	0.99275
400	2011-01-01	22.6794	0.580492	0.047431	0.106274	0.0668262	0.131442	1.43151	1	2.70805	2.94444	0.1938	0.874038	0.118785	17.323	9.5	8.9147	0.456814	0.123678	5.83133	河南省	C38	0.3576	3.57683	1	0	1	0.0196816	0.0196816	5.67	3.43679	0.0231141	0.0231139	0.0398019	5.64923	10.1546	5.19311	14.1002	1.0728	1.19746
400	2012-01-01	22.6585	0.539772	0.081379	0.185096	0.0718601	0.515668	1.6212	1	2.77259	2.99573	0.1938	0.93009	0.150539	14.3917	7.9	7.3258	0.440023	0.0997492	5.83133	河南省	C38	0.4156	3.72714	1	0	1	0.0270011	0.0270011	5.73	3.62112	0.0296822	0.0297361	0.0544314	2.53598	4.73279	2.1444	5.31328	1.1373	1.30737
400	2013-01-01	22.8384	0.539619	0.101229	0.219914	0.0979266	0.082098	2.11494	1	2.83321	3.04452	0.1938	0.65026	0.12098	13.5889	7.8	7.2361	0.45614	0.0834798	5.83133	河南省	C38			1	0	1	0.0285118	0.0285118	5.89	1.43704	0.032601	0.0326271	0.0613058	2.7203	4.73279	2.82059	7.78957	1.28511	1.31854
400	2014-01-01	23.1021	0.422345	0.12175	0.234769	-0.0193018	0.168362	1.77771	1	2.89037	3.09104	0.4102	0.0882415	0.09536	11.0119	7.3	6.7577	0.357806	0.0645393	5.83133	河南省	C38			1	0	1	0.024286	0.024286		2.16151	0.0216483	0.0216556	0.0403239	2.90454	5.31328	3.07526	7.78957	0.98182	1.02896
400	2015-01-01	23.248	0.449712	0.069233	0.122978	0.0403054	-0.121171	1.74499	1	2.94444	3.13549	0.4095	0.200858	0.079426	13.3431	6.9	6.3862	0.393481	0.0562302	5.83133	河南省	C38			0	0	1	0.0473667	0.0473667		1.38171	0.0418758	0.0419221	0.0565046	1.63939	3.09927	1.29824	3.09927	1.01526	1.18143
400	2016-01-01	23.3836	0.472021	0.070217	0.130422	0.0871988	0.307734	1.54982	1	2.99573	3.17805	0.4128	0.207367	0.072232	11.3331	6.7	6.2157	0.422253	0.0497682	5.83133	河南省	C38			0	0	0	0.0341679	0.0341679		0.941997	0.0260517	0.0260762	0.0329254	1.29403	2.47629	1.05244	2.47629	1.05945	1.26093
400	2017-01-01	23.4517	0.469273	0.046052	0.086989	-0.0022825	0.075332	1.338	1	3.04452	3.21888	0.4128	0.185297	0.078258	8.1098	6.9	6.4437	0.467747	0.001526	5.83133	河南省	C38	0.0856	2.1471	0	0	0	0.0301074	0.0301074		2.50706	0.0171182	0.0171291	0.0275325	1.0159	1.97796	0.99738	1.97796	1.1371	1.52789
400	2018-01-01	23.4027	0.426969	0.018317	0.033222	0.0317791	-0.204648	1.04191	1	3.09104	3.2581	0.4128	0.162271	0.084053	6.9911	6.5892	6.0945	0.425156	0.00181275	5.83133	河南省	C38	0.1501	2.70872	0	0	0	0.0398922	0.0398922		1.94974	0.0225545	0.0225604	0.048094	0.798897	1.39139	0.798897	1.39139	0.88787	0.99124
400	2019-01-01	23.4373	0.42498	0.033335	0.05807	0.00503863	0.236051	1.14465	1	3.13549	3.29584	0.4326	0.158655	0.086479	8.8823	6.1	5.646	0.390734	0.0342461	5.83133	河南省	C38	0.168	2.82138	0	0	0	0.026475	0.026475		2.31895	0.0234047	0.0234032	0.0356147	0.0109278	0.0154543	0.0109278	0.0154543	1.09673	1.22044
400	2020-01-01	23.545	0.452629	0.048904	0.088434	0.0466179	0.101921	1.32018	1	3.17805	3.3322	0.4326	0.255957	0.095063	10.0136	2.3476	1.9537	0.403465	0.0491638	5.83133	河南省	C38	0.2119	3.05353	0	0	0	0.0518497	0.0518322		1.87715	0.0306783	0.0306811	0.0603842		0		0	1.13775	1.26082
401	2010-01-01	24.1328	0.692911	0.060415	0.184438	0.0561596	0.594772	1.63993	1	2.70805	2.83321	0.4142	0.400309	0.445896	18.9483	10.6	10.0093	0.299454	0.393456	5.77671	河北省	C30	0.2217	3.09874	0	0	0	0.00410692	0.00410227		2.98304	0.0293586	0.0293586	0.0453615	2.34725	4.50735	2.12064	4.50735	1.08888	1.23601
401	2011-01-01	24.3628	0.654412	0.046296	0.140913	0.0371482	0.42155	1.1853	1	2.77259	2.89037	0.3728	0.734984	0.484964	17.323	9.5	8.9147	0.376295	0.278117	5.77671	河北省	C30	0.2579	3.24999	0	0	0	0.103043	0.1028		4.24041	0.0284067	0.0284067	0.0568012	1.9052	3.39018	2.21468	6.25591	1.1444	1.38639
401	2012-01-01	24.4491	0.677956	0.003468	0.010404	0.0230358	-0.070881	1.11336	1	2.83321	2.94444	0.3863	0.693162	0.580536	14.3917	7.9	7.3258	0.328023	0.349933	5.77671	河北省	C30	0.3137	3.44585	0	0	0	0.0330556	0.033005		4.4045	0.0273725	0.0273725	0.0524315	0.13326	0.257375	1.35942	3.1231	1.22507	1.59945
401	2013-01-01	24.4867	0.677456	0.004698	0.014577	0.0281982	0.075095	0.948378	1	2.89037	2.99573	0.3863	0.736639	0.607138	13.5889	7.8	7.2361	0.331334	0.346122	5.77671	河北省	C30			0	0	0	0.025259	0.0252328		2.94912	0.0262304	0.0263124	0.0410907	1.78361	3.1231	1.39565	3.1231	1.0915	1.45431
401	2014-01-01	24.5087	0.694987	-0.006368	-0.020301	0.0511522	-0.002928	1.08526	1	2.94444	3.04452	0.3863	0.868818	0.578374	11.0119	7.3	6.7577	0.448774	0.246213	5.77671	河北省	C30			0	0	0	0.0841053	0.0839426		2.73246	0.0230581	0.0230695	0.041983	1.79184	3.1231	2.55653	6.8318	0.74343	0.97131
401	2015-01-01	24.4437	0.725468	-0.050397	-0.173624	0.0222205	-0.290875	1.08125	1	2.99573	3.09104	0.3748	0.747569	0.596001	13.3431	6.9	6.3862	0.498317	0.22715	5.77671	河北省	C30			0	0	0	0.0111838	0.0111838	8.59	3.06595	0.047944	0.0479812	0.0802329	1.54342	3.08362	4.86142	12.0842	1.12015	1.31866
401	2016-01-01	24.4485	0.730765	-0.00057	-0.002102	0.0648816	0.11045	1.11732	1	3.04452	3.13549	0.3	1.10126	0.562318	11.3331	6.7	6.2157	0.498919	0.231846	5.77671	河北省	C30			0	0	0	-0.00599795	-0.00599795	9.18	2.6287	0.0305597	0.0305597	0.0427614	2.77213	5.4121	6.60824	16.0307	0.89324	1.12827
401	2018-01-01	24.8503	0.615594	0.042734	0.117824	0.105343	1.0176	0.884719	1	3.13549	3.21888	0.3	0.479543	0.451912	6.9911	6.5892	6.0945	0.514869	0.100725	5.77671	河北省	C30			0	0	0	-0.0253145	-0.0253145	9.94	0.771873	0.030952	0.030952	0.0592762	5.30939	10.6186	5.30939	10.6186	1.07221	1.23616
401	2019-01-01	24.8298	0.525172	0.073786	0.16879	0.135331	0.118594	0.902603	1	3.17805	3.2581	0.3	0.40951	0.537034	8.8823	6.1	5.646	0.368972	0.1562	5.77671	河北省	C30			0	0	0	-0.0405094	-0.0405094	9.86	1.22918	0.0241781	0.0242047	0.0427443	3.79442	5.36613	3.79442	5.36613	1.01948	1.2387
401	2020-01-01	24.7999	0.454608	0.086625	0.169992	0.148068	0.028186	0.778126	1	3.21888	3.29584	0.3	0.436923	0.53161	10.0136	2.3476	1.9537	0.233494	0.221114	5.77671	河北省	C30			0	0	0	-0.05122	-0.05122	9.64	0.579609	0.0232113	0.0232146	0.0464863		0		0	0.88826	1.02644
402	2010-01-01	24.7154	0.681675	0.037994	0.110503	-0.0458035	0.301503	1.05105	1	2.70805	2.77259	0.2655	0.159387	0.030467	18.9483	10.6	10.0093	0.386032	0.295643	6.03518	北京市	K70			1	0	0	-0.0177058	-0.0177058	9.3	2.96578	0.0212814	0.0213052	0.0330718	0.204432	0.36719	0.647792	1.33355	0.73914	0.96421
402	2011-01-01	24.813	0.690309	0.036134	0.115151	-0.0372635	0.188278	0.99696	1	2.77259	2.83321	0.2655	0.251171	0.045666	17.323	9.5	8.9147	0.503911	0.186398	6.03518	北京市	K70			1	0	0	-0.00330217	-0.00330217	7.07	4.80402	0.016229	0.0163845	0.0211906	0.677479	1.3057	0.614708	1.3057	0.79496	1.00579
402	2012-01-01	24.9722	0.699479	0.041564	0.136392	-0.027501	0.78825	0.991255	1	2.83321	2.89037	0.2655	0.29745	0.037659	14.3917	7.9	7.3258	0.438555	0.260924	6.03518	北京市	K70			1	0	0	0.0295099	0.0295099	7.16	4.62884	0.0172122	0.0172526	0.0254752	0.531004	0.966364	0.443971	0.966364	0.78511	1.03451
402	2013-01-01	25.0549	0.678514	0.048186	0.154723	-0.0382007	0.153692	0.886732	1	2.89037	2.94444	0.2655	0.220301	0.034229	13.5889	7.8	7.2361	0.358595	0.319918	6.03518	北京市	K70			1	1	0	0.0102011	0.0102011	7.27	2.84053	0.0170065	0.0170669	0.0193258	0.055764	0.101736	0.52627	1.19293	0.81896	1.06186
402	2014-01-01	25.1959	0.693987	0.038037	0.121445	-0.00366696	0.108302	1.11464	1	2.94444	2.99573	0.2689	0.866347	0.032785	11.0119	7.3	6.7577	0.379269	0.314718	6.03518	北京市	K70			1	0	1	0.0210399	0.0210399	8.51	2.74006	0.0267817	0.0268781	0.0531545	0.363492	0.669918	0.596348	1.49624	0.48271	1.00305
402	2015-01-01	25.3837	0.72555	0.02344	0.081175	-0.121515	-0.293664	1.05162	1	2.99573	3.04452	0.2789	1.08582	0.027305	13.3431	6.9	6.3862	0.25245	0.4731	6.03518	北京市	K70			1	0	1	0.0199035	0.0199035		4.29938	0.0406928	0.0406676	0.0654054	0.592582	1.18164	0.911832	2.36754	0.86097	1.10314
402	2016-01-01	25.4492	0.724098	0.02577	0.093642	0.151423	0.275481	0.996939	1	3.04452	3.09104	0.2965	1.16337	0.023309	11.3331	6.7	6.2157	0.27963	0.444468	6.03518	北京市	K70	0.5033	3.9186	1	0	1	0.00466394	0.00466066	8.64	1.19933	0.0288471	0.0289426	0.0463144	0.760466	1.49624	0.918765	2.36754	0.92864	1.18353
402	2017-01-01	25.5533	0.730814	0.034469	0.126552	-0.0579347	0.285444	0.996014	1	3.09104	3.13549	0.3009	1.18277	0.020851	8.1098	6.9	6.4437	0.254159	0.476655	6.03518	北京市	K70	0.545	3.9982	1	0	1	0.00177405	0.0017711	9.3	3.89174	0.0204634	0.0207033	0.0359666	1.19744	2.36754	1.00449	2.36754	0.81028	1.14671
402	2018-01-01	25.724	0.749551	0.029498	0.113885	-0.0607913	-0.133467	0.879203	1	3.13549	3.17805	0.3114	1.13233	0.017276	6.9911	6.5892	6.0945	0.247722	0.501829	6.03518	北京市	K70	0.6497	4.17393	1	0	1	0.00100355	0.00100107	9.68	4.14331	0.0181928	0.0183001	0.0250481	0.772421	1.54042	0.772421	1.54042	0.87791	1.05557
402	2019-01-01	25.8108	0.759361	0.026541	0.108183	0.0164226	0.184082	0.909225	1	3.17805	3.21888	0.3114	1.21398	0.015441	8.8823	6.1	5.646	0.309526	0.449835	6.03518	北京市	K70	0.7081	4.26	1	0	1	-0.00632516	-0.00631107	7.76	3.66487	0.0159785	0.0163159	0.0223805	1.08924	1.54042	1.08924	1.54042	0.7934	0.97573
402	2020-01-01	25.8544	0.764757	0.013397	0.056316	0.0584481	-0.307922	0.878743	1	3.21888	3.2581	0.3114	1.19491	0.015605	10.0136	2.3476	1.9537	0.306634	0.458123	6.03518	北京市	K70	0.8109	4.39556	1	0	1	0.00338973	0.00337632	7.96	3.18066	0.0149206	0.0152999	0.0199953		0		0	0.64049	0.79531
403	2018-01-01	20.999	0.529828	0.056813	0.129023	0.0885235	0.254553	5.61199	0	3.13549	3.2581	0.2749	0.990923	0.313491	6.9911	6.5892	6.0945	0.506842	0.0229858	5.78606	山西省	C27	0.9204	4.52222	1	0	1	-0.00702074	-0.00696296	8.16	5.64053	0.0174231	0.0174231	0.043814	4.20808	7.89524	4.20808	7.89524	0.52826	0.57154
403	2019-01-01	20.9636	0.369631	0.121823	0.221815	0.150076	0.064911	7.26607	0	3.17805	3.29584	0.2749	0.967689	0.298527	8.8823	6.1	5.646	0.346055	0.0235758	5.78606	山西省	C27			1	0	1	-0.00802123	-0.0079878	8.37	3.33449	0.0191448	0.0191448	0.0366956	1.00637	1.42322	1.00637	1.42322	0.5985	0.70577
403	2020-01-01	21.2256	0.414924	0.124943	0.206596	0.117898	0.14665	11.6229	0	3.21888	3.3322	0.2731	0.893504	0.21193	10.0136	2.3476	1.9537	0.387709	0.0272148	5.78606	山西省	C27			1	0	1	-0.00928161	-0.00923326		4.04074	0.0326004	0.032596	0.0558938		0		0	0.8806	0.90651
404	2010-01-01	22.002	0.752424	0.023557	0.088346	0.0367072	0.41812	1.40211	1	2.70805	2.83321	0.2992	0.500851	0.218308	18.9483	10.6	10.0093	0.717718	0.0347067	5.83074	江西省	C34			1	0	1	0.00150255	0.00150255	6.75	3.43666	0.031335	0.031335	0.0617229	4.45399	8.18455	3.60528	9.12019	1.07298	1.13592
404	2011-01-01	22.1623	0.776426	0.018442	0.078604	0.0374417	0.162645	1.08392	1	2.77259	2.89037	0.2992	0.505066	0.184837	17.323	9.5	8.9147	0.758588	0.0178376	5.83074	江西省	C34			1	0	1	0.000512847	0.000512847	6.85	4.84128	0.0213447	0.0213447	0.0348497	4.35201	8.18455	4.05787	10.3099	1.06241	1.215
404	2012-01-01	22.277	0.763796	0.038719	0.168161	0.0591013	0.043495	1.11489	1	2.83321	2.94444	0.2992	0.32194	0.176268	14.3917	7.9	7.3258	0.75422	0.00957532	5.83074	江西省	C34	0.1492	2.7027	1	0	1	-0.000204388	-0.000204388	7.24	4.46666	0.0279099	0.0279099	0.0623242	1.24318	2.46279	1.4248	3.65249	1.2324	1.46606
404	2013-01-01	22.5741	0.609224	0.045731	0.140759	0.00150007	0.197908	1.08694	1	2.89037	2.99573	0.2881	0.626099	0.145463	13.5889	7.8	7.2361	0.602339	0.00688566	5.83074	江西省	C34	0.2259	3.11751	1	0	1	0.00371565	0.00371565	7.39	2.02542	0.0235707	0.0235707	0.0406113	1.86286	3.65249	1.74068	3.72927	0.99645	1.08746
404	2014-01-01	22.611	0.591573	0.044652	0.111696	0.122724	0.043652	1.24418	1	2.94444	3.04452	0.2881	0.389078	0.177803	11.0119	7.3	6.7577	0.575542	0.0160305	5.83074	江西省	C34	0.2768	3.32071	1	0	1	0.000289874	0.000289874	7.76	0.999197	0.0205227	0.0205605	0.0427254	0.595258	1.1897	1.42232	3.72927	1.03168	0.88497
404	2015-01-01	22.665	0.574696	0.048857	0.117136	0.104088	-0.020955	1.28762	1	2.99573	3.09104	0.2881	0.233341	0.191124	13.3431	6.9	6.3862	0.559401	0.0152956	5.83074	江西省	C34	0.3522	3.56161	1	0	1	0.00659031	0.00659031	7.85	0.95861	0.0431024	0.0430861	0.0539887	1.99563	3.72927	1.42987	3.72927	1.11269	1.2535
404	2016-01-01	22.8154	0.598875	0.052513	0.127364	0.0241237	0.015888	1.28866	1	3.04452	3.13549	0.2881	0.311538	0.167594	11.3331	6.7	6.2157	0.585107	0.0137672	5.83074	江西省	C34	0.4069	3.70598	1	0	1	0.00213367	0.00213367	6.78	1.56574	0.0269887	0.0269976	0.0379268	1.673	3.09629	1.23296	3.09629	0.99825	1.1888
404	2017-01-01	23.0237	0.602868	0.023461	0.058812	-0.0162581	0.164969	1.0414	1	3.09104	3.17805	0.2895	0.275993	0.138801	8.1098	6.9	6.4437	0.590328	0.0125399	5.83074	江西省	C34	0.4765	3.86388	1	0	1	0.00389757	0.00389757	7	2.3961	0.0185922	0.0186102	0.0309014	1.37942	2.64656	1.14268	2.64656	1.3314	1.70112
404	2018-01-01	23.0352	0.582463	0.01632	0.040059	0.0170742	0.098187	0.848913	1	3.13549	3.21888	0.2998	0.327977	0.155907	6.9911	6.5892	6.0945	0.565003	0.0174605	5.83074	江西省	C34	0.5531	4.01295	1	0	1	0.0004731	0.0004731	6.99	1.10882	0.02068	0.0207043	0.0301788	0.743989	1.48406	0.743989	1.48406	1.03847	1.15133
404	2019-01-01	23.0504	0.584174	0.009833	0.023599	0.0763481	0.076132	0.852719	1	3.17805	3.2581	0.306	0.275382	0.150552	8.8823	6.1	5.646	0.543784	0.0403897	5.83074	江西省	C34			1	0	1	0.00126367	0.00126367	7.07	1.32036	0.0171977	0.017198	0.0188235	0.590756	0.835455	0.590756	0.835455	0.9305	1.05151
404	2020-01-01	23.1155	0.596269	0.017152	0.041877	0.0511948	0.090078	0.919028	1	3.21888	3.29584	0.306	0.268331	0.134751	10.0136	2.3476	1.9537	0.56189	0.0343789	5.83074	江西省	C34			1	0	1	0.0014128	0.0014128		1.97487	0.0219349	0.02193	0.0380991		0		0	0.80723	0.90031
407	2010-01-01	21.8594	0.5325	0.12146	0.258165	0.000888313	0.474382	1.82726	0	2.70805	2.83321	0.0923	0.912241	0.249269	18.9483	10.6	10.0093	0.5123	0.0201997	5.85164	山东省	C29			1	0	1	0.0194567	0.0194567	6.08	2.51448	0.0248822	0.0248822	0.0413571	6.8042	13.1163	4.86761	13.1163	1.03381	1.18239
407	2011-01-01	21.8656	0.552447	0.001993	0.004356	0.0385027	0.063282	1.3415	0	2.77259	2.89037	0.0923	0.43317	0.240675	17.323	9.5	8.9147	0.546744	0.00570304	5.85164	山东省	C29			1	0	1	0.0199151	0.0199151	6.19	3.78097	0.0218788	0.0219174	0.033133	2.20035	4.10976	2.38773	6.10095	1.04498	1.21867
407	2012-01-01	21.8786	0.585817	-0.044176	-0.102554	0.0143774	-0.044598	1.91079	0	2.83321	2.94444	0.0923	0.608515	0.252364	14.3917	7.9	7.3258	0.580476	0.00534089	5.85164	山东省	C26	0.1015	2.31747	1	0	1	0.0139575	0.0139575	6.34	4.50604	0.02704	0.02704	0.0536384	3.11118	6.10095	5.33631	12.8608	0.95115	1.16941
407	2013-01-01	21.9735	0.615876	0.015261	0.038302	0.00490185	0.021108	1.62706	0	2.89037	2.99573	0.0923	0.328031	0.230197	13.5889	7.8	7.2361	0.532523	0.0833529	5.85164	山东省	C26	0.1867	2.92692	1	0	1	0.00758328	0.00758328	6.51	2.87858	0.0214228	0.0214228	0.0471045	1.01913	1.99119	5.32535	12.8608	0.66618	0.72106
407	2014-01-01	22.1349	0.506253	0.01384	0.031225	0.0143129	0.286407	1.55533	0	2.94444	3.04452	0.1514	0.576912	0.104284	11.0119	7.3	6.7577	0.414771	0.0914821	5.85164	山东省	C26	0.1819	2.90087	1	0	1	0.00564568	0.00564568	6.85	1.98133	0.0182649	0.0182649	0.0366944	7.25328	12.8608	5.49311	12.8608	0.86826	0.64788
407	2015-01-01	22.1468	0.494332	0.010047	0.020105	0.0157754	-0.126349	1.89185	0	2.99573	3.09104	0.154	0.609808	0.160286	13.3431	6.9	6.3862	0.41483	0.0795017	5.85164	山东省	C26	0.2416	3.1847	1	0	1	0.00604294	0.00604294	7.05	1.72659	0.0435036	0.0435036	0.0675105	6.76047	12.2424	6.152	16.2872	1.06799	1.18914
407	2016-01-01	22.1825	0.41451	-0.07693	-0.140823	0.0118844	0.055949	1.98284	0	3.04452	3.13549	0.154	1.26518	0.203027	11.3331	6.7	6.2157	0.325342	0.089168	5.85164	山东省	D45	0.2979	3.39417	1	0	1	0.00472119	0.00472119	6.24	1.93071	0.0326573	0.0326511	0.0453441	6.86995	12.5687	6.41697	16.2872	1.09319	1.31274
407	2017-01-01	22.3417	0.465132	0.026253	0.047035	0.0400703	0.444625	1.67603	0	3.09104	3.17805	0.0933	2.5057	0.209508	8.1098	6.9	6.4437	0.399656	0.0654761	5.85164	山东省	D45	0.3566	3.57403	1	0	1	0.00425035	0.00425035	6.53	2.00165	0.0236723	0.0236723	0.0430424	2.6772	5.19567	2.28536	5.19567	1.182	1.45881
407	2018-01-01	22.5838	0.574102	0.03171	0.066924	0.0441794	0.221487	1.07423	0	3.13549	3.21888	0.0933	2.14808	0.22808	6.9911	6.5892	6.0945	0.474598	0.0995038	5.85164	山东省	D45	0.4211	3.74029	1	0	1	0.00495849	0.00495849	6.5	1.39319	0.0285476	0.0285476	0.0505491	1.86366	3.71855	1.86366	3.71855	1.16037	1.36208
407	2019-01-01	22.5965	0.552642	0.031532	0.072206	0.0907619	0.143822	1.0338	0	3.17805	3.2581	0.0999	1.9757	0.243986	8.8823	6.1	5.646	0.462625	0.0900175	5.85164	山东省	D45			1	0	1	0.000369928	0.000369928	6.39	1.72092	0.0221365	0.0221365	0.0242263	1.15811	1.63782	1.15811	1.63782	1.09521	1.26156
407	2020-01-01	22.6332	0.570321	0.03252	0.074186	0.0666096	-0.140591	1.12363	0	3.21888	3.29584	0.0999	1.89479	0.265286	10.0136	2.3476	1.9537	0.474205	0.0961164	5.85164	山东省	D45			1	0	1	0.00208322	0.00208322		2.21565	0.0255857	0.0255941	0.0390463		0		0	0.83297	0.97065
408	2012-01-01	19.9271	0.607177	0.011013	0.027695	0.0259598	-0.848111	4.95358	0	2.83321	2.83321	0.2148	0.0933544	0.129299	14.3917	7.9	7.3258	0.593874	0.0133027	5.69785	青海省	F51			1	0	1	0.0488826	0.0488826	4.98	7.92127	0.0273476	0.0273476	0.0535967	7.51118	13.8313	10.0591	24.0205	0.98094	1.18072
408	2013-01-01	20.173	0.664357	0.031936	0.088529	-0.00608832	4.79216	3.27586	0	2.89037	2.89037	0.1969	0.213385	0.093797	13.5889	7.8	7.2361	0.622545	0.0418117	5.69785	青海省	F51			1	0	1	0.0567635	0.0567635	5.18	5.25966	0.021978	0.021978	0.0397968	7.83509	13.8313	12.1946	25.1966	0.90957	1.05076
408	2014-01-01	19.939	0.69855	-0.107281	-0.334692	0.00140061	-0.705903	6.54104	0	2.94444	2.94444	0.1969	0.182477	0.046562	11.0119	7.3	6.7577	0.607635	0.0909153	5.69785	青海省	F51	0.1086	2.38509	1	0	1	0.0831809	0.0831809	5.44	6.41914	0.034145	0.034145		13.7159	24.0205	13.3159	25.1966	0.76659	0.97992
408	2015-01-01	19.9552	0.833984	-0.131652	-0.564581	0.0273076	1.11674	11.6188	0	2.99573	2.99573	0.1969	0.117279	0.043625	13.3431	6.9	6.3862	0.744529	0.0894552	5.69785	青海省	F51	0.1767	2.87187	1	0	1	0.0899709	0.0899709	5.61	6.76653	0.0526476	0.0526476	0.104499	13.9102	24.6597	10.4685	24.6597	1.17242	1.21466
408	2017-01-01	22.7703	0.156207	0.161128	0.194353	-0.00858142	0.219101	1.83177	0	3.09104	3.09104	0.4308	0.806923	0.422153	8.1098	6.9	6.4437	0.14946	0.00674749	5.69785	青海省	C26	0.2028	3.00964	1	0	1	0.0970157	0.0970157	6.03	-0.734387	0.0240985	0.0240761	0.0521551	5.02798	9.04544	4.25733	9.04544	0.94962	1.11972
408	2018-01-01	22.9624	0.207796	0.09926	0.121713	0.094619	-0.155242	1.35647	0	3.13549	3.13549	0.4308	0.810354	0.336843	6.9911	6.5892	6.0945	0.20455	0.00324619	5.69785	青海省	C26	0.2499	3.21848	1	0	1	0.129102	0.129102	6.32	0.693349	0.0233749	0.0233749	0.0459056	4.17951	8.32755	4.17951	8.32755	0.75691	0.81855
408	2019-01-01	22.9896	0.180113	0.033237	0.040119	0.0287234	-0.246966	1.16764	0	3.17805	3.17805	0.4308	0.81096	0.392167	8.8823	6.1	5.646	0.176894	0.00321895	5.69785	青海省	C26	0.2961	3.38811	1	0	1	0.101349	0.101349	5.4	1.14308	0.0291104	0.0291104	0.053986	2.50042	3.53613	2.50042	3.53613	0.85919	0.95888
409	2013-01-01	21.2981	0.383685	0.085583	0.125	0.0251166	0.367785	2.00596	1	2.89037	3.04452	0.2392	1.43157	0.275862	13.5889	7.8	7.2361	0.287597	0.096088	5.85164	山东省	B08	0.3576	3.57683	1	0	1	0.0772033	0.0772033	5.67	1.76326	0.0319865	0.0319865	0.0639668	3.74547	6.62655	3.59932	6.62655	0.94409	1.0798
409	2014-01-01	21.9208	0.617375	-0.011588	-0.024961	-0.0249236	-0.223428	1.66913	1	2.94444	3.09104	0.2392	1.06104	0.231516	11.0119	7.3	6.7577	0.425101	0.192274	5.85164	山东省	B08	0.4156	3.72714	1	0	1	0.0411591	0.0411591	5.73	3.50561	0.02362	0.02362	0.0467221	3.51768	6.33853	4.63018	9.55141	1.09006	0.98968
409	2015-01-01	22.4596	0.727898	0.02745	0.087747	-0.0451168	5.98762	1.60176	1	2.99573	3.13549	0.1588	1.25142	0.171878	13.3431	6.9	6.3862	0.553124	0.174774	5.85164	山东省	B08			1	0	1	0.0342005	0.0342005	5.89	4.1601	0.0487486	0.0487486	0.0815695	4.11042	5.81301	13.2959	29.6004	1.12839	1.2244
409	2016-01-01	22.5475	0.78185	-0.032305	-0.132431	-0.0324523	-0.000987	1.65449	1	3.04452	3.17805	0.1774	1.00269	0.154107	11.3331	6.7	6.2157	0.683525	0.0983247	5.85164	山东省	S90			1	0	1	0.0249634	0.0249634		4.05477	0.0498958	0.0498958		6.38227	9.02589	15.169	34.2359	1.20057	1.39732
410	2010-01-01	23.073	0.852209	0.014281	0.093418	-0.0247249	0.346167	1.47402	1	2.70805	2.89037	0.4227	0.0815874	0.149737	18.9483	10.6	10.0093	0.765219	0.0869901	5.7878	辽宁省	C34			1	0	1	0.027539	0.027539		4.40938	0.028025	0.028025	0.0442002	3.75736	7.13759	2.75726	7.13759	1.11722	1.27773
410	2011-01-01	23.2374	0.868213	0.00964	0.069288	0.0147212	0.194342	1.16989	1	2.77259	2.94444	0.4234	0.105315	0.116016	17.323	9.5	8.9147	0.841402	0.0268111	5.7878	辽宁省	C34	0.399	3.68638	1	0	1	0.0220224	0.0220224		5.64454	0.0232578	0.0232578	0.0409353	2.84953	5.60455	2.30428	5.67019	1.10602	1.25978
410	2012-01-01	23.2976	0.875378	0.002656	0.020737	-0.0971661	-0.189782	1.13116	1	2.83321	2.99573	0.4235	0.114788	0.100156	14.3917	7.9	7.3258	0.84528	0.0300977	5.7878	辽宁省	C34	0.4736	3.85778	1	0	1	0.0108179	0.0108179		7.06626	0.0242353	0.0242522	0.0327762	1.12052	1.97279	2.37795	5.85328	1.26865	1.55927
410	2013-01-01	23.5189	0.833668	0.002329	0.01576	-0.0820621	-0.052372	1.07418	1	2.89037	3.04452	0.3308	0.749712	0.127449	13.5889	7.8	7.2361	0.809894	0.0237745	5.7878	辽宁省	C34	0.5309	3.97199	1	0	1	0.029361	0.029361		4.95384	0.0197251	0.0197251	0.0307214	1.20008	2.1703	2.415	5.96371	0.93378	1.07849
410	2014-01-01	23.7263	0.863882	0.001209	0.008081	-0.0815591	0.05907	1.32811	1	2.94444	3.09104	0.3009	0.0542471	0.094912	11.0119	7.3	6.7577	0.733646	0.130235	5.7878	辽宁省	C34	0.5818	4.06354	1	0	1	0.0583455	0.0583455		4.67083	0.0290856	0.0290856	0.0683632	2.95904	5.85328	2.42513	5.96371	1.22149	1.30743
410	2015-01-01	23.8274	0.89864	-0.030157	-0.255871	-0.128359	-0.183116	1.73249	1	2.99573	3.13549	0.3012	0.0665744	0.082143	13.3431	6.9	6.3862	0.632082	0.266557	5.7878	辽宁省	C34	0.6206	4.1281	1	0	1	0.0443016	0.0443016		5.49584	0.0582315	0.0582321	0.0924233	3.00921	5.96371	17.184	40.572	1.25514	1.34649
410	2016-01-01	23.934	0.966771	-0.061053	-0.9324	-0.0780569	-0.021947	1.36646	1	3.04452	3.17805	0.3013	0.0768784	0.113821	11.3331	6.7	6.2157	0.734747	0.232023	5.7878	辽宁省	C34	0.6841	4.22552	1	0	1	0.0392231	0.0392231		4.72686	0.0321063	0.0321063	0.0393727	3.08772	5.96371	16.6215	40.572	1.2965	1.50957
410	2018-01-01	23.7384	0.992637	-0.041341	-1.47559	-0.00279094	0.197089	1.22196	1	3.13549	3.2581	0.3013	0.0454859	0.167716	6.9911	6.5892	6.0945	0.882754	0.109883	5.7878	辽宁省	C34	0.7668	4.33964	1	0	1	0.067325	0.067325		4.28423	0.0289666	0.0289666	0.061046	20.1679	38.9786	20.1679	38.9786	1.16097	1.26426
411	2010-01-01	21.6259	0.81415	0.040537	0.217126	0.0369582	0.307485	1.67307	1	2.70805	2.89037	0.2135	1.3447	0.045279	18.9483	10.6	10.0093	0.807361	0.00678991	6.00851	浙江省	F51			1	0	1	0.0597591	0.0597591		3.69654	0.0288179	0.0288179	0.0470023	3.8129	6.64403	2.86038	6.64403	1.06891	1.07923
411	2011-01-01	22.0259	0.750787	0.124928	0.55825	-0.0219207	0.284428	1.29558	1	2.77259	2.94444	0.2135	1.33167	0.051852	17.323	9.5	8.9147	0.746083	0.00470321	6.00851	浙江省	F51			1	0	1	-0.0801079	-0.0801079		5.26972	0.0328799	0.0328799	0.0578707	3.77461	6.56352	2.80845	6.56352	1.33748	1.49345
411	2012-01-01	22.1367	0.745088	0.036896	0.146286	0.0168939	0.242026	1.16743	1	2.83321	2.99573	0.2135	1.33167	0.047379	14.3917	7.9	7.3258	0.741628	0.00345979	6.00851	浙江省	F51	0.3366	3.51631	0	0	1	0.0297648	0.0297648	5.14	4.80786	0.0193283	0.0193283	0.0260684	0.567289	1.0074	0.412751	1.0074	0.94614	1.15602
411	2013-01-01	22.2914	0.740446	0.037894	0.147212	0.0157831	0.168022	1.19641	1	2.89037	3.04452	0.2135	1.31488	0.045856	13.5889	7.8	7.2361	0.729313	0.0111327	6.00851	浙江省	F51			0	0	0	0.0226651	0.0226651	4.8	3.17851	0.0221222	0.0221222	0.0360801	0.491128	0.955699	0.372913	0.955699	0.86869	0.84564
411	2015-01-01	22.5356	0.752556	0.027153	0.10679	0.0154019	0.098952	1.65276	1	2.99573	3.13549	0.2154	1.30336	0.043301	13.3431	6.9	6.3862	0.747693	0.00486308	6.00851	浙江省	F51			0	0	0	0.00101846	0.00101846		3.11104	0.066512	0.066512	0.0998293	0.183876	0.363206	1.60291	3.08893	1.21324	1.36161
411	2016-01-01	22.6673	0.757153	0.029267	0.119462	0.0202556	0.115792	1.41304	1	3.04452	3.17805	0.2154	1.30336	0.068068	11.3331	6.7	6.2157	0.750034	0.00711849	6.00851	浙江省	F51			0	0	1	0.0128959	0.0128959	5.61	3.06926	0.0301459	0.0301459	0.0482517	1.68834	3.08893	1.58209	3.08893	1.08463	1.30493
411	2017-01-01	22.9297	0.790254	0.023826	0.106302	0.0174448	0.095612	1.24458	1	3.09104	3.21888	0.2988	1.04061	0.061307	8.1098	6.9	6.4437	0.777014	0.0132399	6.00851	浙江省	F51			1	0	1	0.012144	0.012144	5.8	2.96998	0.0181879	0.0181879	0.0278917	1.7793	3.08893	1.53038	3.08893	0.74262	0.88365
411	2018-01-01	22.9197	0.768319	0.024769	0.112252	0.0184947	0.08382	1.05987	1	3.13549	3.2581	0.2988	1.0498	0.059274	6.9911	6.5892	6.0945	0.718712	0.0496065	6.00851	浙江省	F51	0.0253	0.928219	1	0	1	0.00857287	0.00857287	5.68	2.84883	0.0322484	0.0322484	0.0627257	0.0382221	0.0721598	0.0382221	0.0721598	1.05825	1.12506
411	2019-01-01	23.1	0.72408	0.034174	0.133602	0.0204803	0.200505	1.00449	1	3.17805	3.29584	0.249	1.69737	0.051642	8.8823	6.1	5.646	0.696066	0.0280144	6.00851	浙江省	F51	0.0815	2.09802	1	0	1	1.53659e-05	1.53659e-05	5.83	3.26894	0.0207668	0.0207223	0.026623	0.040964	0.0579319	0.040964	0.0579319	1.00326	1.1223
411	2020-01-01	23.1437	0.715042	0.031137	0.11099	0.0295319	0.016555	1.11982	1	3.21888	3.3322	0.249	1.62799	0.047956	10.0136	2.3476	1.9537	0.66253	0.052512	6.00851	浙江省	F51	0.1138	2.43186	1	0	1	-0.000881979	-0.000881979	6.74	3.34121	0.038689	0.0386951	0.111343		0		0	0.81562	0.88532
413	2010-01-01	19.7421	0.363774	0.011002	0.017272	0.0276614	0.263007	12.533	1	2.70805	2.94444	0.2893	0.322353	0.262295	18.9483	10.6	10.0093	0.363441	0.000333445	5.77671	河北省	C39	0.1607	2.77695	1	0	1	-0.0153429	-0.0153429	6.82	5.58647	0.0315061	0.0315061	0.075587	6.7952	12.5737	5.37394	12.5737	0.81352	0.89468
413	2011-01-01	19.7401	0.305501	0.032405	0.048706	-0.00491376	0.332753	9.5483	0	2.77259	2.99573	0.2893	0.404149	0.141393	17.323	9.5	8.9147	0.30522	0.000280665	5.77671	河北省	C39	0.1961	2.97604	1	0	1	-0.0153068	-0.0153068	6.41	7.68711	0.0241783	0.0241783	0.039372	5.51819	10.7535	4.3375	10.7535	0.8544	0.93334
413	2012-01-01	21.4468	0.755861	0.197903	0.631655	-0.226508	6.45925	2.65066	0	2.83321	3.04452	0.2893	0.487387	0.024435	14.3917	7.9	7.3258	0.350501	0.40536	5.77671	河北省	C39	0.2689	3.29175	1	0	1	0.00225493	0.00225493	6.61	8.55935	0.0202713	0.0202713	0.028071	3.8524	7.52682	4.15359	10.1174	0.75299	0.92614
413	2013-01-01	22.9241	0.349694	0.073827	0.128433	-0.20339	0.196378	1.34125	0	2.89037	3.09104	0.144	2.66058	0.015621	13.5889	7.8	7.2361	0.091339	0.258355	5.77671	河北省	C39	0.3307	3.49863	1	0	1	0.00173657	0.00173657	6.71	1.21174	0.0254049	0.0254049	0.0510381	2.93995	5.18931	2.81854	7.77994	0.77748	0.74141
413	2015-01-01	24.0836	0.49437	0.058897	0.116667	0.061813	1.16955	1.37842	0	2.99573	3.17805	0.2164	0.981697	0.239601	13.3431	6.9	6.3862	0.232492	0.261878	5.77671	河北省	C39			1	0	1	-0.00360748	-0.00360748	6.59	-1.76017	0.0428259	0.0427995	0.0814312	1.87021	3.55213	3.02793	7.32425	0.92897	1.04946
413	2016-01-01	24.5697	0.507345	0.034659	0.069652	0.0296852	0.484089	1.42553	0	3.04452	3.21888	0.1132	1.58838	0.191182	11.3331	6.7	6.2157	0.194577	0.312767	5.77671	河北省	C39			1	0	1	-0.000983723	-0.000983723		-1.70203	0.0342536	0.034247	0.0801723	3.66268	7.32425	4.15383	10.9631	1.01948	1.21887
413	2017-01-01	24.9381	0.526364	0.03287	0.06871	0.0187014	1.51204	1.22292	0	3.09104	3.2581	0.159	0.949244	0.163874	8.1098	6.9	6.4437	0.305492	0.220872	5.77671	河北省	C39			0	0	1	0.0286561	0.0286561	6.75	-0.16114	0.0236545	0.0236366	0.0406146	3.66096	7.32077	4.70446	10.9631	1.26669	1.55556
413	2018-01-01	25.0079	0.539472	0.032139	0.069179	0.00534958	0.627314	0.903347	0	3.13549	3.29584	0.1597	0.84753	0.13275	6.9911	6.5892	6.0945	0.374738	0.164735	5.77671	河北省	C39			0	0	1	0.0412577	0.0412577	6.85	0.936213	0.021856	0.0218157	0.0343898	5.58347	10.9631	5.58347	10.9631	1.03638	1.15184
413	2019-01-01	24.9392	0.534897	-0.022205	-0.047987	-0.044461	-0.378671	0.833206	0	3.17805	3.3322	0.1597	0.776811	0.140427	8.8823	6.1	5.646	0.439912	0.0949848	5.77671	河北省	C39	0.1492	2.7027	0	0	1	0.0448264	0.0448264	7.24	3.13323	0.0328919	0.0328741	0.0567535	2.57553	3.64235	2.57553	3.64235	1.35922	1.46152
413	2020-01-01	24.895	0.558631	-0.052381	-0.115504	0.0314874	-0.597875	0.802414	0	3.21888	3.3673	0.1597	0.674595	0.146276	10.0136	2.3476	1.9537	0.478175	0.0804561	5.77671	河北省	C39	0.2259	3.11751	0	0	1	0.0421376	0.0421376	7.39	2.52961	0.0293119	0.0293119	0.0477371		0		0	1.11123	1.18817
415	2011-01-01	23.6473	0.541802	0.024316	0.047842	0.043113	2.34312	0.998287	0	2.77259	2.94444	0.449	0.498246	0.000166	17.323	9.5	8.9147	0.114127	0.427676	5.73123	新疆维吾尔自治区	L71	0.2768	3.32071	1	0	1	0.0271226	0.0271226	7.76	2.71138	0.0282717	0.0282717	0.0493957	74.2962	129.947	57.4183	129.947	1.0045	1.10265
415	2012-01-01	24.1246	0.680917	0.022047	0.063173	0.0394496	1.33177	0.985885	0	2.83321	2.99573	0.449	0.498246	0.281592	14.3917	7.9	7.3258	0.171489	0.509429	5.73123	新疆维吾尔自治区	L71	0.3522	3.56161	1	0	1	0.0274822	0.0274822	7.85	4.21534	0.0277983	0.0277983	0.0449222	74.91	129.947	57.4635	129.947	1.22399	1.52472
415	2013-01-01	24.7685	0.853207	0.025405	0.113276	0.0808699	1.55895	1.00993	0	2.89037	3.04452	0.449	0.498246	0.445921	13.5889	7.8	7.2361	0.308667	0.54454	5.73123	新疆维吾尔自治区	L71	0.4069	3.70598	1	0	0	0.0176471	0.0176471	6.78	3.01334	0.0309585	0.0309585	0.0444264	73.9374	129.548	57.0923	129.548	1.19144	1.45855
415	2014-01-01	24.9387	0.81397	0.018882	0.112339	0.0699153	0.074565	1.12312	0	2.94444	3.09104	0.4432	0.563838	0.403033	11.0119	7.3	6.7577	0.297299	0.516671	5.73123	新疆维吾尔自治区	L71	0.4765	3.86388	1	0	1	0.0139296	0.0139296	7	2.89511	0.024274	0.0243035	0.0395906	1.51704	3.02194	1.24217	3.02194	1.08752	1.15587
415	2015-01-01	25.6053	0.753311	0.017916	0.079237	0.0531774	0.409674	0.996472	0	2.99573	3.13549	0.4464	0.395093	0.362893	13.3431	6.9	6.3862	0.236161	0.51715	5.73123	新疆维吾尔自治区	L71	0.5531	4.01295	1	0	1	0.0212442	0.0212442	6.99	0.733954	0.0454525	0.0454695	0.064471	0.701464	1.27611	1.17472	2.83186	0.95925	1.11955
415	2016-01-01	26.1015	0.825802	0.016304	0.080859	0.0643699	1.51139	1.01507	0	3.04452	3.17805	0.3456	0.638207	0.541395	11.3331	6.7	6.2157	0.209552	0.61625	5.73123	新疆维吾尔自治区	L71			1	0	1	0.0146188	0.0146188	7.07	2.32626	0.0323428	0.0323428		0.819844	1.58969	3.63048	9.16547
415	2017-01-01	26.4284	0.882109	0.012209	0.086291	0.0699854	0.481368	1.00035	0	3.09104	3.21888	0.3491	0.631795	0.600205	8.1098	6.9	6.4437	0.220918	0.661191	5.73123	新疆维吾尔自治区	L71			1	0	1	0.0189609	0.0189609		3.03937	0.0159792	0.0159898	0.0265888	1.35642	2.6986	4.10055	9.16547	0.89934	1.2129
415	2018-01-01	26.3786	0.807246	0.00909	0.058875	0.0714959	0.149059	0.93412	0	3.13549	3.2581	0.3454	0.638562	0.636743	6.9911	6.5892	6.0945	0.192249	0.614997	5.73123	新疆维吾尔自治区	L71			0	0	1	-0.179475	-0.179475	2.55	3.32939	0.0258582	0.0262449		5.0024	9.16547	5.0024	9.16547	1.07631	1.19532
415	2019-01-01	26.305	0.794467	0.012054	0.060599	0.0748506	-0.060255	0.932873	0	3.17805	3.29584	0.3031	0.7275	0.747623	8.8823	6.1	5.646	0.103032	0.691435	5.73123	新疆维吾尔自治区	L71			0	0	1	0.0027767	0.0027767	2.76	3.50622	0.0218578	0.0218578	0.0288573	6.48097	9.16547	6.48097	9.16547	1.202	1.44089
415	2020-01-01	26.2456	0.833928	-0.033332	-0.178831	0.0577377	-0.293407	0.938769	0	3.21888	3.3322	0.2802	0.787193	0.751114	10.0136	2.3476	1.9537	0.142828	0.6911	5.73123	新疆维吾尔自治区	L71			0	0	1	0.0612631	0.0612631	2.53	3.85079	0.0232347	0.0232347	0.0403125		0		0	0.90777	1.08421
416	2010-01-01	20.7157	0.232765	0.029854	0.039132	0.0569296	0.125307	4.08496	0	2.70805	2.89037	0.2256	0.233094	0.141079	18.9483	10.6	10.0093	0.191673	0.041092	5.85164	山东省	F52			0	0	1	0.00682564	0.00682564	3.13	1.33262	0.0271048	0.0271048	0.03963	2.85735	5.7055	3.42632	7.72911	1.03673	1.10222
416	2011-01-01	20.6151	0.121643	0.055547	0.06774	0.0646998	-0.030628	3.09596	0	2.77259	2.94444	0.2256	0.237935	0.065344	17.323	9.5	8.9147	0.121323	0.000319492	5.85164	山东省	F52			1	0	0	0.0153911	0.0153911	3.36	1.70638	0.0222933	0.0222933	0.0377754	2.92056	5.82778	3.80508	9.0349	0.87308	1.02101
416	2012-01-01	20.6842	0.118874	0.081271	0.092375	0.0334556	-0.292239	3.16559	0	2.83321	2.99573	0.2256	0.238498	0.056814	14.3917	7.9	7.3258	0.102402	0.0164717	5.85164	山东省	F52			1	0	0	0.0137722	0.0137722	3.32	0.187356	0.0251887	0.0251887	0.0487606	4.02735	7.72911	3.99802	9.0349	1.11183	1.38605
416	2013-01-01	20.6564	0.119955	0.022239	0.025255	-0.00290504	-0.00717	3.99704	0	2.89037	3.04452	0.2256	0.249469	0.055093	13.5889	7.8	7.2361	0.111172	0.00878265	5.85164	山东省	F52			1	0	0	-0.0161909	-0.0161909	3.35	-1.17828	0.0310116	0.030993	0.0540639	4.8832	9.0349	3.54287	9.0349	1.23087	1.40226
416	2014-01-01	20.6566	0.0497812	0.101197	0.110106	-0.147072	-0.108274	4.73281	0	2.94444	3.09104	0.2256	0.200986	0.048635	11.0119	7.3	6.7577	0.0497302	5.09771e-05	5.85164	山东省	F52	0.2259	3.11751	0	0	0	0.0094849	0.0094849	7.39	0.718651	0.0235843	0.0235843	0.0391936	4.81761	9.0349	3.42407	9.0349	1.06419	1.11314
417	2010-01-01	22.2214	0.630959	0.089902	0.248069	0.189261	0.199865	2.70758	1	2.70805	2.89037	0.2399	0.97105	0.217885	18.9483	10.6	10.0093	0.620494	0.0104651	5.8584	安徽省	F52	0.2768	3.32071	0	0	1	0.0696069	0.0696069	7.76	1.37811	0.0249585	0.0249365	0.053311	1.10779	2.21352	1.07006	2.76182	0.84334	0.83661
417	2011-01-01	22.5432	0.565579	0.109805	0.269828	0.133726	0.210966	1.69597	1	2.77259	2.94444	0.2213	0.975709	0.151449	17.323	9.5	8.9147	0.543792	0.0217867	5.8584	安徽省	F52	0.3522	3.56161	1	1	1	0.0413982	0.0413982	7.85	1.69701	0.0217199	0.0216931	0.0388348	1.46219	2.76182	1.41949	3.77043	0.84513	0.91339
417	2012-01-01	22.6201	0.539711	0.071546	0.159753	0.0998631	0.064787	1.35697	1	2.83321	2.99573	0.2213	0.893562	0.167665	14.3917	7.9	7.3258	0.515092	0.0246189	5.8584	安徽省	F52	0.4069	3.70598	1	0	1	0.0844252	0.0844252	6.78	1.53273	0.0225455	0.0225341	0.037909	0.660884	1.3157	1.02714	2.40279	1.11674	1.33724
417	2013-01-01	22.7405	0.540901	0.066883	0.145505	0.049935	0.088354	1.19096	1	2.89037	3.04452	0.2213	0.873613	0.135621	13.5889	7.8	7.2361	0.51071	0.0301902	5.8584	安徽省	F52	0.4765	3.86388	1	0	1	0.141077	0.141077	7	-1.45206	0.0227851	0.0228905	0.0294412	1.16553	2.32432	1.2136	3.136	1.02184	1.23236
417	2014-01-01	22.7964	0.532677	0.057688	0.124509	0.0566303	0.006273	1.34537	1	2.94444	3.09104	0.2214	0.967888	0.137951	11.0119	7.3	6.7577	0.504226	0.0284508	5.8584	安徽省	F52			1	0	1	0.0347863	0.0347863	6.24	-0.515518	0.0160326	0.0161584	0.0311841	1.36516	2.40279	1.37822	3.136	0.80139	0.81958
417	2015-01-01	22.8389	0.530825	0.04094	0.087428	0.0352456	-0.020798	1.55755	1	2.99573	3.13549	0.2214	1.13357	0.159966	13.3431	6.9	6.3862	0.501891	0.0289347	5.8584	安徽省	F52			1	0	1	0.0340783	0.0340783	6.32	0.605973	0.0463558	0.0464096	0.0828738	0.447692	0.811679	1.03575	2.76893	1.15212	1.28498
417	2016-01-01	22.9452	0.551745	0.04132	0.090188	0.0712094	-0.002963	1.28096	1	3.04452	3.17805	0.38	0.325181	0.151084	11.3331	6.7	6.2157	0.496215	0.0555303	5.8584	安徽省	F52	0.171	2.83908	1	0	1	0.055872	0.055872	6.53	0.259154	0.0248874	0.0249359	0.0232494	1.43461	2.76893	1.03307	2.76893	1.06728	1.2874
417	2017-01-01	23.0354	0.572341	0.030631	0.070014	0.0628075	0.067182	1.19549	1	3.09104	3.21888	0.38	0.365831	0.168826	8.1098	6.9	6.4437	0.519734	0.0526074	5.8584	安徽省	F52	0.2498	3.21808	1	0	1	0.0658232	0.0658232	6.57	0.399956	0.0148585	0.0149756	0.0244085	1.38448	2.76893	1.16235	2.76893	0.88726	1.1784
417	2018-01-01	23.0758	0.575794	0.030453	0.071502	0.0659034	0.028107	0.897159	1	3.13549	3.2581	0.38	0.421522	0.205638	6.9911	6.5892	6.0945	0.532549	0.0432441	5.8584	安徽省	F52	0.2889	3.3635	1	0	1	0.0887667	0.0887667	6.88	0.052775	0.0176375	0.0176787	0.0220298	0.990238	1.92216	0.990238	1.92216	0.94243	1.02578
417	2019-01-01	23.1047	0.562743	0.023169	0.053778	-0.0363682	0.021215	0.918164	1	3.17805	3.29584	0.38	0.360866	0.197775	8.8823	6.1	5.646	0.504946	0.0577971	5.8584	安徽省	F52	0.3312	3.50014	1	0	1	0.128732	0.128732	6.66	2.9041	0.0188995	0.0189441	0.0258172	0.387446	0.547932	0.387446	0.547932	0.92105	1.05891
417	2020-01-01	23.1326	0.564571	0.017248	0.03953	0.0245525	-0.419745	0.902535	1	3.21888	3.3322	0.38	0.427374	0.182153	10.0136	2.3476	1.9537	0.517646	0.0469246	5.8584	安徽省	F52	0.3395	3.52489	1	0	1	0.134231	0.134231	5.69	2.2725	0.0270362	0.0270845	0.0413541		0		0	0.88563	0.96058
419	2010-01-01	21.8825	0.718966	0.034212	0.121504	0.102726	0.354961	1.87909	1	2.70805	2.70805	0.4478	0.102695	0.456575	18.9483	10.6	10.0093	0.611292	0.107675	5.80524	湖南省	F52	0.4098	3.71308	1	0	1	0.171248	0.171248	6.08	2.89178	0.0268232	0.0268245	0.052999	1.28782	2.56403	1.14778	2.57792	1.04001	1.01404
419	2011-01-01	21.9957	0.532363	0.063879	0.168274	0.0806551	0.145013	1.22258	1	2.77259	2.77259	0.4511	0.130982	0.389874	17.323	9.5	8.9147	0.491686	0.0406777	5.80524	湖南省	F52			0	0	1	0.00727711	0.00727711	8.18	2.29562	0.0206081	0.0206081	0.0279419	0.978451	1.84181	0.894866	1.8557	1.1123	1.28707
419	2012-01-01	22.0336	0.530868	0.042702	0.091166	0.105538	0.038179	1.18617	1	2.83321	2.83321	0.4511	0.106058	0.354767	14.3917	7.9	7.3258	0.523262	0.0076059	5.80524	湖南省	F52			0	0	1	0.00865061	0.00865061	8.31	2.00568	0.0221947	0.0223072	0.024178	0.98634	1.8557	0.72383	1.8557	1.04059	1.29799
419	2013-01-01	22.0622	0.520257	0.038631	0.081412	0.0789586	0.101738	1.30235	1	2.89037	2.89037	0.4511	0.106938	0.31783	13.5889	7.8	7.2361	0.512865	0.00739147	5.80524	湖南省	F52	0.2946	3.38303	1	0	1	0.00926719	0.00926719	9.28	0.098591	0.0314229	0.0315426	0.0555613	0.983802	1.8557	0.766972	1.8557	1.12063	1.30055
419	2014-01-01	22.0529	0.487812	0.036305	0.073212	0.0471931	0.00736	1.45835	1	2.94444	2.94444	0.4511	0.105202	0.301276	11.0119	7.3	6.7577	0.472043	0.0157691	5.80524	湖南省	F52	0.3727	3.61819	1	0	1	0.00792113	0.00792113	9.37	0.579326	0.0218252	0.0218763	0.0375603	0.851009	1.49432	1.44107	3.51725	1.06008	1.00348
419	2015-01-01	22.0695	0.487041	0.029066	0.056705	0.0395995	-0.030409	1.75966	1	2.99573	2.99573	0.4488	0.0915238	0.276882	13.3431	6.9	6.3862	0.470558	0.016483	5.80524	湖南省	F52	0.4257	3.75115	1	0	1	0.0083555	0.0083555	9.73	1.04717	0.0483978	0.0483736	0.0701866	0.530159	0.938321	1.74435	3.51725	1.2354	1.34629
419	2016-01-01	22.1039	0.475139	0.029771	0.057361	0.0223365	-0.093825	1.5531	1	3.04452	3.04452	0.4433	0.114188	0.309904	11.3331	6.7	6.2157	0.458068	0.0170713	5.80524	湖南省	F52	0.5097	3.93124	1	0	1	0.00746425	0.00746425	10	0.794187	0.0275668	0.0275668	0.0337409	1.80443	3.47572	1.62934	3.47572	1.06883	1.28383
419	2017-01-01	22.1479	0.470669	0.036268	0.068801	0.0620437	0.03966	1.26437	1	3.09104	3.09104	0.4433	0.121007	0.280821	8.1098	6.9	6.4437	0.45348	0.0171893	5.80524	湖南省	F52	0.544	3.99636	1	0	1	0.00659972	0.00659972	7.94	0.893793	0.0146164	0.0146264	0.0210815	1.44387	2.57893	1.23595	2.57893	1.18256	1.52508
419	2018-01-01	22.3181	0.394411	0.037056	0.064931	-0.00671557	-0.040527	0.844584	1	3.13549	3.13549	0.4433	0.111537	0.223897	6.9911	6.5892	6.0945	0.338705	0.0557058	5.80524	湖南省	F52	0.6486	4.17223	1	0	1	0.00718445	0.00718445	8.01	0.178007	0.0184783	0.0184783	0.0242363	0.0971878	0.17216	0.0971878	0.17216	0.93862	1.03143
419	2019-01-01	22.3529	0.374371	0.039887	0.064774	-0.01389	-0.082068	0.861354	1	3.17805	3.17805	0.4433	0.105248	0.205885	8.8823	6.1	5.646	0.317439	0.0569322	5.80524	湖南省	F52	0.7418	4.30649	1	0	1	0.00796149	0.00796149	8.17	1.93982	0.0183941	0.0185282	0.0192613	0.0056084	0.00793147	0.0056084	0.00793147	1.00266	1.14366
419	2020-01-01	22.3971	0.348544	0.039611	0.062006	0.0128587	-0.37987	0.824701	1	3.21888	3.21888	0.4433	0.107903	0.187625	10.0136	2.3476	1.9537	0.27181	0.0767343	5.80524	湖南省	F52			1	0	1	0.00689752	0.00689752	7.95	1.11061	0.0181555	0.0181555	0.0269933		0		0	0.83312	0.92689
420	2010-01-01	21.7936	0.686778	-0.030706	-0.091053	0.0574794	0.264955	1.65434	1	2.70805	2.89037	0.2126	0.33889	0.513524	18.9483	10.6	10.0093	0.555664	0.131114	5.73093	吉林省	C28			1	0	1	0.00514385	0.00514385		3.10682	0.0283695	0.0283695	0.0531152	5.81978	11.6224	6.1497	12.8812	0.84948	0.94636
420	2011-01-01	21.8338	0.801884	-0.104086	-0.408963	0.00173037	-0.007209	1.21807	1	2.77259	2.94444	0.2126	0.180216	0.483077	17.323	9.5	8.9147	0.680849	0.121035	5.73093	吉林省	C28			0	0	0	-0.0151955	-0.0151955	4.98	5.49349	0.0292907	0.0292907	0.0493785	7.06161	12.7602	6.69965	12.8812	1.23702	1.38868
420	2013-01-01	22.1092	0.957023	-0.115604	-1.11221	-0.0350189	-0.099772	1.21459	1	2.89037	3.04452	0.2126	0.161868	0.341868	13.5889	7.8	7.2361	0.737957	0.219066	5.73093	吉林省	C28			0	0	0	-0.0265401	-0.0265401	5.18	4.70906	0.0224119	0.0224119	0.035288	7.38317	12.8812	5.36787	12.8812	0.87753	0.99902
420	2014-01-01	21.9198	0.692103	-0.000481	-0.00295	-0.0184515	-0.256614	1.3587	1	2.94444	3.09104	0.1122	2.1977	0.473919	11.0119	7.3	6.7577	0.540832	0.151271	5.73093	吉林省	C28	0.1086	2.38509	0	1	1	-0.000337185	-0.000337185	5.44	3.38691	0.0242445	0.0242445	0.0552267	1.94601	3.46085	1.52925	3.6487	0.84062	0.78343
420	2015-01-01	21.6979	0.632747	0.000837	0.002508	-0.0620724	-0.000754	1.75571	1	2.99573	3.13549	0.1122	2.1977	0.476318	13.3431	6.9	6.3862	0.578838	0.0539091	5.73093	吉林省	C28	0.1767	2.87187	1	0	0	0.00326923	0.00326923	5.61	3.6412	0.0438358	0.0438358	0.0594387	1.64831	3.27241	2.30576	6.27724	1.06422	1.18629
420	2016-01-01	22.2538	0.417175	0.006366	0.012625	-0.0248242	0.345763	1.34904	1	3.04452	3.17805	0.145	1.39268	0.333389	11.3331	6.7	6.2157	0.379278	0.0378963	5.73093	吉林省	C28	0.2028	3.00964	1	0	1	0.0281974	0.0281974	6.03	1.43089	0.0309493	0.0309493	0.0384495	1.8266	3.6487	2.51182	6.27724	1.17088	1.38405
420	2017-01-01	22.5446	0.550183	0.015818	0.031216	0.00512354	0.576043	1.46275	1	3.09104	3.21888	0.1559	1.22256	0.448746	8.1098	6.9	6.4437	0.518632	0.0315511	5.73093	吉林省	C28	0.2499	3.21848	1	0	1	0.0633125	0.0633125	6.32	2.96871	0.0182173	0.0182173	0.0319818	2.16569	4.29567	2.39808	5.54782	0.9427	1.32465
420	2018-01-01	22.689	0.591152	0.021138	0.049404	0.0248031	0.165882	1.09751	1	3.13549	3.2581	0.1614	1.05455	0.41322	6.9911	6.5892	6.0945	0.57288	0.0182717	5.73093	吉林省	C28	0.2961	3.38811	1	0	1	0.0498571	0.0498571	5.4	2.59318	0.0166178	0.0166178	0.0331229	2.77518	5.54782	2.77518	5.54782	0.8058	0.88458
420	2019-01-01	22.8608	0.643893	0.012799	0.033661	0.00883811	0.050017	1.13705	1	3.17805	3.29584	0.1625	1.96123	0.564322	8.8823	6.1	5.646	0.55292	0.0909734	5.73093	吉林省	C28	0.3576	3.57683	1	0	1	0.0435106	0.0435106	5.67	3.28321	0.0217685	0.0217685	0.035026	3.9229	5.54782	3.9229	5.54782	1.00726	1.1486
420	2020-01-01	22.8852	0.641798	-0.02702	-0.075651	0.0117386	-0.070933	1.07046	1	3.21888	3.3322	0.1625	1.87026	0.521955	10.0136	2.3476	1.9537	0.573379	0.0684192	5.73093	吉林省	C28	0.4156	3.72714	1	0	1	0.0256169	0.0256169	5.73	3.31313	0.0293749	0.0293749	0.0451455		0		0	0.8424	0.90526
421	2010-01-01	21.8145	0.636461	0.014645	0.040256	0.150328	0.113433	1.30482	1	2.70805	2.94444	0.3006	0.362273	0.298652	18.9483	10.6	10.0093	0.443129	0.193333	5.94441	江苏省	O79			1	0	1	0.0679108	0.0679108	5.89	1.97797	0.0275263	0.0275263	0.0515732	2.75897	5.47794	57.7612	133.398	1.11075	1.14501
421	2011-01-01	21.7961	0.621109	0.033369	0.089909	0.0540712	-0.119153	1.13715	1	2.77259	2.99573	0.3006	0.358953	0.288483	17.323	9.5	8.9147	0.474177	0.146933	5.94441	江苏省	O79			1	0	1	0.202249	0.202249		3.7443	0.0207978	0.0207978	0.0392357	74.3526	130.407	58.1575	133.398	0.96122	1.10201
421	2012-01-01	21.6751	0.54628	0.039964	0.096522	0.142942	0.145967	1.1748	1	2.83321	3.04452	0.3006	0.35881	0.24229	14.3917	7.9	7.3258	0.44753	0.0987498	5.94441	江苏省	S90			1	0	1	-0.0445692	-0.0445692		2.5463	0.0207295	0.0207431	0.0370885	76.1686	133.398	58.3427	133.398	0.97042	1.17727
421	2013-01-01	21.6041	0.47894	0.038788	0.079778	0.0790737	-0.053212	1.13188	1	2.89037	3.09104	0.3006	0.35881	0.241028	13.5889	7.8	7.2361	0.383997	0.0949427	5.94441	江苏省	S90	0.0856	2.1471	1	0	1	0.106677	0.106677		1.16361	0.017243	0.0172353	0.0185562	75.7428	133.398	57.9008	133.398	0.86337	1.01013
421	2014-01-01	21.5601	0.387614	0.071172	0.125809	0.126482	-0.056509	1.46743	1	2.94444	3.13549	0.3006	0.366494	0.201609	11.0119	7.3	6.7577	0.311108	0.0765058	5.94441	江苏省	S90	0.1501	2.70872	1	0	1	0.14185	0.14185		0.139146	0.025396	0.0253603	0.0398534	2.60615	4.53194	2.68336	7.19868	0.88546	0.77886
421	2015-01-01	22.6228	0.474536	0.058419	0.111466	-0.0154273	1.53507	1.18459	1	2.99573	3.17805	0.4953	0.181424	0.403231	13.3431	6.9	6.3862	0.451413	0.0231232	5.94441	江苏省	D45	0.168	2.82138	1	0	1	0.144723	0.144723		1.7459	0.0399931	0.0400256	0.0496212	1.55017	2.70285	1.10148	2.70285	0.99724	1.16403
421	2016-01-01	22.6752	0.491874	0.042117	0.081532	-0.0194627	-0.024196	1.14713	1	3.04452	3.21888	0.4953	0.1855	0.38694	11.3331	6.7	6.2157	0.473161	0.0187128	5.94441	江苏省	D45	0.2119	3.05353	1	0	1	0.172435	0.172435		2.07816	0.0294862	0.0294818	0.0445625	1.35579	2.70285	0.981538	2.70285	1.06532	1.24418
421	2017-01-01	23.1139	0.686656	0.027755	0.07122	0.28606	-0.071596	1.00879	1	3.09104	3.2581	0.4953	0.16664	0.268151	8.1098	6.9	6.4437	0.629503	0.0571524	5.94441	江苏省	D45	0.2217	3.09874	1	0	1	0.161592	0.161592		-1.38274	0.0139974	0.0140135	0.0228308	0.94483	1.7186	0.771673	1.7186	1.12775	1.44239
421	2018-01-01	23.1599	0.697497	0.021564	0.070058	0.0821923	-0.028096	0.920862	1	3.13549	3.29584	0.4953	0.16256	0.276263	6.9911	6.5892	6.0945	0.659255	0.0382426	5.94441	江苏省	D45	0.2579	3.24999	1	0	1	0.221303	0.221303		1.59822	0.0202006	0.0201964	0.0237757	0.305539	0.595474	0.305539	0.595474	0.90266	1.00563
421	2019-01-01	23.219	0.705187	0.015481	0.051855	-0.074743	0.024456	0.919042	1	3.17805	3.3322	0.4953	0.16256	0.269985	8.8823	6.1	5.646	0.634933	0.0702547	5.94441	江苏省	D45	0.3137	3.44585	1	0	1	0.222324	0.222324		4.66854	0.0161983	0.0162438	0.0164505	0.421064	0.595474	0.421064	0.595474	0.83237	0.96448
421	2020-01-01	23.1207	0.649452	0.051201	0.159349	-0.171287	0.903233	1.00257	1	3.21888	3.3673	0.4953	0.157857	0.302423	10.0136	2.3476	1.9537	0.389485	0.259966	5.94441	江苏省	D45			1	0	1	0.224286	0.224286		5.08113	0.0309127	0.0309419	0.0837891		0		0	0.69217	0.7968
422	2010-01-01	23.6542	0.724969	0.063687	0.232568	0.0244131	0.317824	1.27022	1	2.70805	2.94444	0.1641	0.374273	0.480947	18.9483	10.6	10.0093	0.353638	0.371331	5.88231	湖北省	C26			1	0	1	0.289851	0.289851		3.21339	0.0310065	0.0310322	0.0439575	0.86989	1.56367	2.49954	6.17024	1.24719	1.38999
422	2011-01-01	24.0109	0.736392	0.055628	0.207324	0.0738127	0.538755	1.09382	1	2.77259	2.99573	0.1641	0.5429	0.417864	17.323	9.5	8.9147	0.437358	0.299034	5.88231	湖北省	C26			0	0	0	-0.0103229	-0.0103229	6.75	3.98947	0.0255892	0.025563	0.0341025	3.22762	6.17024	2.54278	6.17024	1.26812	1.45855
422	2012-01-01	24.1127	0.734845	0.052242	0.197571	0.136359	0.089319	1.06167	1	2.83321	3.04452	0.1685	0.717361	0.422037	14.3917	7.9	7.3258	0.4252	0.309645	5.88231	湖北省	C26			0	0	0	-0.0186988	-0.0186988	6.85	3.49672	0.0223264	0.0223266	0.0294013	3.17293	6.17024	4.37234	12.1299	1.15089	1.45682
422	2013-01-01	24.2887	0.788887	0.006167	0.026159	0.0809431	-0.003701	0.949511	1	2.89037	3.09104	0.1685	0.539124	0.555406	13.5889	7.8	7.2361	0.470034	0.318853	5.88231	湖北省	C26	0.1492	2.7027	0	0	0	-0.0265022	-0.0265022	7.24	2.75544	0.021104	0.0210801	0.0279767	0.946114	1.80119	7.98479	18.9293	1.10592	1.32208
422	2014-01-01	24.3443	0.79884	0.002172	0.010545	0.0978719	-0.056954	0.979343	1	2.94444	3.13549	0.1685	0.582989	0.506718	11.0119	7.3	6.7577	0.508704	0.290136	5.88231	湖北省	C26	0.2259	3.11751	0	0	0	-0.0180357	-0.0180357	7.39	2.66826	0.0166824	0.0166757	0.0253917	4.37025	7.76085	8.13088	18.9293	0.95512	1.0522
422	2015-01-01	24.4116	0.798186	0.001404	0.006969	0.120981	0.00855	0.972689	1	2.99573	3.17805	0.1708	0.71392	0.486999	13.3431	6.9	6.3862	0.561298	0.236888	5.88231	湖北省	C26	0.2768	3.32071	0	0	0	-0.0115432	-0.0108903	7.76	1.89777	0.0367334	0.0367449	0.0387795	9.33034	18.5308	8.47907	20.7657	0.98627	1.16762
422	2016-01-01	24.4065	0.828879	-0.035301	-0.189276	0.0616925	-0.172077	1.00835	1	3.04452	3.21888	0.1708	0.831706	0.519775	11.3331	6.7	6.2157	0.587982	0.240898	5.88231	湖北省	C26			1	0	1	0.00131942	0.00131942	6.12	2.81633	0.0224383	0.0224382	0.0170062	9.17671	18.1971	8.63863	20.7657	0.84669	1.06021
422	2017-01-01	24.2061	0.951838	-0.142338	-1.22938	0.0373549	-0.212522	1.06437	1	3.09104	3.2581	0.1708	0.347228	0.630366	8.1098	6.9	6.4437	0.785517	0.166321	5.88231	湖北省	C26			1	0	1	-0.00114776	-0.00114776	6.42	4.04897	0.0180337	0.0180337	0.0366742	11.3207	20.7657	9.81307	20.7657	0.97555	1.25085
423	2010-01-01	22.0036	0.2169	0.176485	0.224822	0.176714	0.185021	9.50316	1	2.70805	2.89037	0.2314	0.355951	0.111068	18.9483	10.6	10.0093	0.199783	0.0171168	5.85164	山东省	C27	0.0507	1.62334	1	0	1	-0.00267883	-0.00267883	6.25	1.2478	0.0255824	0.0255528	0.0530903	2.06774	3.80137	1.61664	3.80137	0.68669	0.63362
423	2011-01-01	22.1646	0.177752	0.222457	0.276603	0.16793	0.11976	6.82208	1	2.77259	2.94444	0.2314	0.214703	0.111467	17.323	9.5	8.9147	0.162109	0.0156435	5.85164	山东省	C27	0.1123	2.41859	1	0	1	-0.00304918	-0.00304918	6.5	3.31106	0.0201368	0.0201152	0.0388133	0.26205	0.490419	0.798405	1.91981	0.74533	0.80171
423	2012-01-01	22.3958	0.190484	0.220595	0.270619	0.161115	0.107736	5.15157	1	2.83321	2.99573	0.2314	0.225053	0.098098	14.3917	7.9	7.3258	0.175138	0.0153459	5.85164	山东省	C27	0.1452	2.67553	1	0	1	-0.00417098	-0.00417098	7.4	-0.405961	0.0169432	0.0169571	0.0295381	0.963802	1.83468	0.792252	1.83468	0.63441	0.72527
423	2013-01-01	22.5116	0.149746	0.215776	0.259639	0.147012	0.314204	4.47529	1	2.89037	3.04452	0.2314	0.255694	0.107246	13.5889	7.8	7.2361	0.13351	0.0162364	5.85164	山东省	C27	0.1914	2.95178	1	0	1	-0.00290732	-0.00290732	6.98	-4.4923	0.0206933	0.0207064	0.0422902	0.918701	1.83468	1.44697	3.93208	0.63798	0.67163
423	2014-01-01	22.7328	0.192	0.204213	0.246992	0.0880848	-0.001816	3.45925	1	2.94444	3.09104	0.2314	0.272724	0.177763	11.0119	7.3	6.7577	0.181884	0.0101157	5.85164	山东省	C27	0.2356	3.15955	1	0	1	-8.91784e-05	-8.91784e-05	6.36	-4.19632	0.0159853	0.0160368	0.0312263	0.441718	0.830843	1.25596	2.92824	0.6471	0.67278
423	2015-01-01	22.8761	0.177256	0.203848	0.249845	0.113557	0.359354	4.14971	1	2.99573	3.13549	0.2314	0.321472	0.15834	13.3431	6.9	6.3862	0.16901	0.00824611	5.85164	山东省	C27	0.305	3.41773	1	0	1	0.00133418	0.00133418	6.49	-2.37349	0.0328024	0.0327912	0.0395562	1.53329	2.92824	8.42625	20.1649	0.76565	0.93808
423	2016-01-01	23.0208	0.157136	0.199923	0.23985	0.0627739	0.159179	3.69757	1	3.04452	3.17805	0.2314	0.417199	0.142511	11.3331	6.7	6.2157	0.14981	0.00732658	5.85164	山东省	C27	0.3766	3.6286	1	0	1	0.000403791	0.000403791	6.59	-1.21471	0.0196519	0.0197554	0.03244	1.19254	2.25278	8.9637	19.4895	0.59114	0.7388
423	2017-01-01	23.239	0.202369	0.183108	0.223906	0.141999	0.167039	3.38682	1	3.09104	3.21888	0.2314	0.688657	0.138142	8.1098	6.9	6.4437	0.197275	0.00509409	5.85164	山东省	C27			1	0	1	0.00282221	0.00282221	6.58	-1.1149	0.0155606	0.0155736	0.0302163	10.0834	17.6848	9.04975	17.6848	0.402	0.62914
423	2018-01-01	23.353	0.183198	0.159004	0.196845	0.0727507	-0.004615	2.04788	1	3.13549	3.2581	0.2314	0.900452	0.125022	6.9911	6.5892	6.0945	0.177789	0.00540978	5.85164	山东省	C27			1	0	1	0.00591767	0.00591767		-0.806284	0.0183439	0.0183041	0.0325442	9.25202	17.6848	9.25202	17.6848	0.78818	0.90105
423	2019-01-01	23.1789	0.139923	-0.0349	-0.041718	-0.0961065	-0.596825	2.12467	1	3.17805	3.29584	0.2314	0.891512	0.185031	8.8823	6.1	5.646	0.135073	0.00484958	5.85164	山东省	C27			0	0	1	0.0156305	0.0154753	5.47	2.09689	0.018153	0.0182497	0.0380617	2.91807	4.12678	2.91807	4.12678	0.66044	0.78781
423	2020-01-01	23.1166	0.107124	0.003617	0.004137	0.0731354	0.152373	2.41885	1	3.21888	3.3322	0.2314	0.965227	0.203176	10.0136	2.3476	1.9537	0.0951326	0.0119917	5.85164	山东省	C27			0	0	1	0.00899926	0.00892218	5.68	-0.224286	0.0263445	0.0263972	0.0507493		0		0	0.85978	0.962
425	2010-01-01	23.9342	0.513903	0.146384	0.354518	0.0191822	0.218117	1.64723	1	2.70805	2.89037	0.492	0.305896	0.09672	18.9483	10.6	10.0093	0.506215	0.00768754	5.94441	江苏省	C35	0.0645	1.86408	0	0	1	0.00109699	0.00108583	5.7	1.80425	0.0297234	0.0296971	0.0472544	4.58752	8.73759	4.57461	11.1874	1.11089	1.25919
425	2011-01-01	24.2704	0.563431	0.112507	0.246725	-0.0584716	0.307654	1.2047	1	2.77259	2.94444	0.492	0.255689	0.074008	17.323	9.5	8.9147	0.47019	0.093241	5.94441	江苏省	C35	0.1215	2.49733	0	0	1	0.000930153	0.00092099	5.84	4.00345	0.0258442	0.0258519	0.0379081	2.07491	4.14715	1.98883	4.56466	1.2313	1.4413
425	2012-01-01	24.5379	0.613681	0.061589	0.150914	-0.0765758	-0.025435	1.13747	1	2.83321	2.99573	0.4926	0.219794	0.129326	14.3917	7.9	7.3258	0.465994	0.147687	5.94441	江苏省	C35	0.1526	2.72523	0	0	1	-0.0014685	-0.00145016	6.78	4.9283	0.0227156	0.0227021	0.0300574	2.46882	4.39436	1.99831	4.67764	1.18947	1.5627
425	2013-01-01	24.6171	0.598504	0.03271	0.083083	-0.00780216	-0.159891	0.918514	1	2.89037	3.04452	0.4926	0.217398	0.12483	13.5889	7.8	7.2361	0.39903	0.199474	5.94441	江苏省	C35	0.1943	2.96682	0	0	1	-0.00249948	-0.00246164	7.09	2.43514	0.0197022	0.0197497	0.0226247	0.20993	0.417506	0.490651	1.23371	0.95142	1.231
425	2014-01-01	24.612	0.581602	0.008114	0.020171	0.0151005	-0.136636	1.25828	1	2.94444	3.09104	0.4693	0.17224	0.167667	11.0119	7.3	6.7577	0.404561	0.177041	5.94441	江苏省	C35	0.2303	3.1368	0	0	1	-0.00125226	-0.00122422	6	2.49997	0.0227152	0.0227574	0.0440658	0.142604	0.283283	2.40794	5.68027	0.99235	1.2327
425	2015-01-01	24.4777	0.517557	-0.001369	-0.003054	0.00252276	-0.285264	1.22207	1	2.99573	3.13549	0.4213	0.192299	0.141137	13.3431	6.9	6.3862	0.450837	0.0667206	5.94441	江苏省	C35	0.3027	3.41016	1	0	1	0.00115972	0.00112501	6.31	2.20132	0.040126	0.0401167	0.0829647	0.682011	1.23371	3.30589	7.03167	0.83664	0.95658
425	2016-01-01	24.5069	0.534267	0.004994	0.010538	0.0510571	0.014011	1.07272	1	3.04452	3.17805	0.426	0.192289	0.171612	11.3331	6.7	6.2157	0.444078	0.0901883	5.94441	江苏省	C35	0.3621	3.58934	1	0	0	-0.000370257	-0.000353766	6.37	1.70991	0.0210074	0.0210074	0.0218458	2.98774	5.68027	3.00653	7.03167	0.81843	1.02905
425	2017-01-01	24.6307	0.516661	0.021948	0.046198	0.0633596	0.724629	1.16823	1	3.09104	3.21888	0.426	0.149172	0.144508	8.1098	6.9	6.4437	0.420027	0.0966346	5.94441	江苏省	C35			1	0	0	-0.000355562	-0.000337537	6.13	1.40688	0.0175372	0.0175275	0.0352711	3.03355	5.79796	2.4795	5.79796	1.01291	1.48205
425	2018-01-01	24.8382	0.504644	0.037032	0.075581	0.0540199	0.524488	0.926571	1	3.13549	3.2581	0.3811	0.347781	0.117207	6.9911	6.5892	6.0945	0.440928	0.0637156	5.94441	江苏省	C35			1	0	0	0.000288145	0.000266419		0.419483	0.0190077	0.0190976	0.0239916	1.08925	2.15545	1.08925	2.15545	0.88276	1.06054
425	2019-01-01	25.0709	0.564685	0.052625	0.113942	0.0664444	0.332492	1.10633	1	3.17805	3.29584	0.3811	0.441207	0.098279	8.8823	6.1	5.646	0.477443	0.0872423	5.94441	江苏省	C35			0	0	1	0.0316411	0.0316411	5.42	1.41961	0.0211496	0.0211729	0.0349758	1.52414	2.15545	1.52414	2.15545	1.1045	1.32789
425	2020-01-01	25.2428	0.627759	0.044304	0.110465	0.0303843	0.249969	1.07681	1	3.21888	3.3322	0.3811	0.42216	0.086845	10.0136	2.3476	1.9537	0.553747	0.0740119	5.94441	江苏省	C35			0	0	1	0.0492897	0.0492897	5.55	2.51342	0.0253064	0.0253167	0.0377083		0		0	1.03543	1.19611
426	2010-01-01	21.2093	0.302007	-0.031222	-0.044279	0.042045	0.227057	2.83914	1	2.70805	2.83321	0.451	0.146638	0.374208	18.9483	10.6	10.0093	0.242068	0.0599387	5.73462	内蒙古自治区	D44	0.1213	2.49568	0	0	1	0.10266	0.10266	6.11	2.02955	0.0362146	0.0362146	0.0697751	2.84662	5.15235	2.82605	7.75356	1.16496	1.2607
426	2011-01-01	21.8678	0.486809	0.07797	0.135313	0.0320414	-0.039838	1.67742	0	2.77259	2.89037	0.3302	0.537051	0.19021	17.323	9.5	8.9147	0.32116	0.16565	5.73462	内蒙古自治区	B09	0.1597	2.77071	0	0	1	0.102104	0.102104	6.27	3.14934	0.0363665	0.0363665	0.0688867	1.65735	3.07986	1.57849	4.29345	1.39753	1.56646
426	2012-01-01	21.9249	0.487297	0.032738	0.063825	0.0452536	1.31571	2.08496	0	2.83321	2.94444	0.3302	0.546707	0.402724	14.3917	7.9	7.3258	0.300213	0.187083	5.73462	内蒙古自治区	B09	0.1991	2.99122	0	0	1	0.0587436	0.0587436	6.47	4.16485	0.0306703	0.0306794	0.0449839	2.2133	4.29345	1.68564	4.29345	1.54063	1.91497
426	2013-01-01	22.172	0.358713	0.013178	0.02253	0.00778877	-0.06512	1.31543	0	2.89037	2.99573	0.3051	0.96201	0.355377	13.5889	7.8	7.2361	0.307438	0.0512748	5.73462	内蒙古自治区	B09	0.2253	3.11485	1	0	0	0.0249356	0.0249356	5.62	0.89748	0.0248161	0.0248279	0.0272863	2.19408	4.29345	2.42214	6.68189	1.09612	1.39423
426	2014-01-01	22.0927	0.299452	0.036537	0.057492	-0.0494659	0.402081	1.8588	0	2.94444	3.04452	0.3051	0.96201	0.357196	11.0119	7.3	6.7577	0.218419	0.0810333	5.73462	内蒙古自治区	B09	0.2691	3.2925	1	0	1	0.0341561	0.0341561	5.85	2.44663	0.027469	0.0274687	0.0409783	0.700509	1.36147	1.38034	3.74991	1.19727	1.27713
426	2016-01-01	23.0018	0.501488	0.010942	0.023429	0.0201152	0.043384	1.69474	0	3.04452	3.13549	0.3211	0.899941	0.149466	11.3331	6.7	6.2157	0.202388	0.299101	5.73462	内蒙古自治区	B09	0.3156	3.45189	1	0	1	0.0517097	0.0517097	5.71	1.68205	0.0357237	0.0357237	0.095591	1.49262	2.78292	1.85204	5.0715	0.99894	1.30167
426	2017-01-01	22.9566	0.423948	0.057982	0.108093	0.125053	1.43897	1.85514	0	3.09104	3.17805	0.2976	0.893107	0.356468	8.1098	6.9	6.4437	0.19867	0.225278	5.73462	内蒙古自治区	B09			1	0	1	0.0824417	0.0824417	4.96	1.56238	0.0237237	0.0237332	0.0444185	1.78905	3.5174	2.13837	5.0715	1.28409	1.72157
426	2018-01-01	22.9131	0.427777	-0.018685	-0.032542	0.128455	0.155136	1.33417	0	3.13549	3.21888	0.2976	0.890496	0.32038	6.9911	6.5892	6.0945	0.218271	0.209506	5.73462	内蒙古自治区	B09			1	0	1	0.118629	0.118629		1.54114	0.0302358	0.0302822	0.0562334	1.37625	2.74447	1.37625	2.74447	1.14958	1.33715
426	2019-01-01	22.95	0.420149	0.011229	0.019491	0.0477492	-0.641795	1.32225	0	3.17805	3.2581	0.3027	0.828794	0.314394	8.8823	6.1	5.646	0.316801	0.103348	5.73462	内蒙古自治区	B09			0	0	1	0.012019	0.012019	8.59	2.13996	0.0316434	0.0316434	0.0720279	1.09892	1.5541	1.09892	1.5541	0.89629	0.99909
426	2020-01-01	22.9549	0.446472	-0.019787	-0.034919	0.0448075	0.076175	1.79714	0	3.21888	3.29584	0.3027	0.749634	0.370431	10.0136	2.3476	1.9537	0.236303	0.210169	5.73462	内蒙古自治区	B09			0	0	1	0.0142055	0.0142055	9.18	2.38542	0.034887	0.034887	0.0623022		0		0	1.19721	1.37134
428	2010-01-01	22.2406	0.65925	0.033875	0.09537	0.0945249	0.081149	1.74771	1	2.70805	2.77259	0.4543	0.0909559	0.485149	18.9483	10.6	10.0093	0.306479	0.352771	5.80524	湖南省	H61			0	0	1	0.011166	0.011166	9.94	2.73515	0.0253444	0.0253428	0.0496519	0.891803	1.74336	57.7395	130.527	0.93982	0.99315
428	2011-01-01	22.4311	0.68591	0.026496	0.081237	0.0906542	0.139307	1.22411	1	2.77259	2.83321	0.4543	0.0707046	0.453423	17.323	9.5	8.9147	0.382578	0.303332	5.80524	湖南省	H61			0	0	1	0.00328735	0.00328735	9.86	3.97233	0.0222892	0.0222892	0.0292472	74.8618	130.527	57.3561	130.527	1.11358	1.30097
428	2012-01-01	22.6272	0.731865	0.018917	0.06399	0.0599407	0.051183	1.18173	1	2.83321	2.89037	0.4543	0.0680832	0.503094	14.3917	7.9	7.3258	0.460913	0.270952	5.80524	湖南省	H61			0	0	0	0.00375762	0.00375762	9.64	4.41426	0.0193351	0.0193351	0.0277805	74.5621	130.527	56.7058	130.527	0.96292	1.17312
428	2013-01-01	22.8078	0.76369	0.015093	0.060184	0.0266352	0.082586	1.31351	1	2.89037	2.94444	0.4603	0.0541081	0.407607	13.5889	7.8	7.2361	0.534655	0.229035	5.80524	湖南省	H61			1	0	1	0.0104879	0.0104361	9.3	3.80268	0.0320909	0.032083	0.0720831	73.1752	127.718	56.1309	127.718	0.87423	0.90214
428	2014-01-01	22.9458	0.80305	-0.011045	-0.050984	0.0125288	-0.149701	1.25628	1	2.94444	2.99573	0.4603	0.0428781	0.400547	11.0119	7.3	6.7577	0.47724	0.32581	5.80524	湖南省	H61			1	0	1	0.0070952	0.00706991	7.07	3.8819	0.0292321	0.0292495	0.0387726	2.61758	5.18583	3.59391	9.14899	1.41714	1.21293
428	2015-01-01	22.977	0.642123	-0.003732	-0.013391	0.0192446	-0.211163	1.52114	1	2.99573	3.04452	0.3248	1.02396	0.360365	13.3431	6.9	6.3862	0.439095	0.203028	5.80524	湖南省	H61			1	0	1	0.00753467	0.00753467	7.16	2.75654	0.047966	0.047966	0.0790654	1.86522	3.24715	3.97379	10.5189	1.14851	1.24648
428	2016-01-01	22.9103	0.666576	-0.047504	-0.137273	0.011545	-0.159735	1.35055	1	3.04452	3.09104	0.3248	1.09429	0.416694	11.3331	6.7	6.2157	0.493958	0.172618	5.80524	湖南省	H61			1	0	1	0.00925127	0.00925127	7.27	3.0961	0.02536	0.02536	0.0305756	3.61108	7.21031	5.64645	14.2355	1.03247	1.25442
428	2017-01-01	22.9235	0.676985	-0.007883	-0.02402	0.0206686	0.059095	1.10496	1	3.09104	3.13549	0.3248	0.947515	0.384458	8.1098	6.9	6.4437	0.509833	0.167152	5.80524	湖南省	H61			1	0	1	0.00992751	0.00992751	8.51	3.13726	0.0146347	0.0146347	0.0295425	5.37871	10.5189	6.51563	14.2355	0.91639	1.19753
428	2018-01-01	22.6969	0.658974	-0.086081	-0.26006	0.019057	-0.098735	1.01011	1	3.13549	3.17805	0.3248	0.960239	0.457173	6.9911	6.5892	6.0945	0.403991	0.254983	5.80524	湖南省	H61			1	0	1	0.0119482	0.0119482		3.39657	0.020673	0.020673	0.0329018	7.38364	14.2355	7.38364	14.2355	1.02531	1.12366
428	2019-01-01	22.6054	0.626011	0.000298	0.000837	0.0595664	0.159084	1.03248	1	3.17805	3.21888	0.3248	0.916714	0.454975	8.8823	6.1	5.646	0.503671	0.12234	5.80524	湖南省	H61			1	0	1	0.0373883	0.0373883	5.5	2.9421	0.0197937	0.0197937	0.0325232	10.066	14.2355	10.066	14.2355	0.85384	0.97116
428	2020-01-01	22.5352	0.699642	-0.093918	-0.277483	-0.0100108	-0.535926	1.13898	1	3.21888	3.2581	0.3248	0.795638	0.486432	10.0136	2.3476	1.9537	0.615325	0.0843169	5.80524	湖南省	H61			1	0	1	0.0347859	0.0347859	5.7	4.02977	0.0344047	0.0344047	0.0716586		0		0	0.89914	1.01915
429	2010-01-01	23.0772	0.544009	0.045092	0.09947	0.0560771	0.069739	1.02484	1	2.56495	2.89037	0.4083	0.0946004	0.359358	18.9483	10.6	10.0093	0.117007	0.427002	5.93895	广东省	G58	0.1055	2.35613	1	0	1	0.042735	0.042735	6.21	1.97713	0.0178247	0.0178036	0.02317	2.50621	4.89288	6.55984	17.84	0.70872	0.86928
429	2011-01-01	23.1916	0.597053	0.020052	0.046856	0.0525577	0.075655	0.922429	1	2.63906	2.94444	0.4083	0.109802	0.344287	17.323	9.5	8.9147	0.153988	0.443065	5.93895	广东省	G58	0.1673	2.8172	1	0	1	0.056717	0.056717	6.58	3.46538	0.0162912	0.0165515	0.0167714	5.55331	11.0814	6.66826	17.84	0.63851	0.78861
429	2012-01-01	23.3	0.611355	0.016123	0.040775	0.0472213	0.025671	0.91797	1	2.70805	2.99573	0.4083	0.112358	0.624877	14.3917	7.9	7.3258	0.209998	0.401356	5.93895	广东省	G54	0.2025	3.00815	1	0	1	0.0772711	0.0772711	7.16	3.56428	0.0132332	0.0132766	0.0195683	9.00686	17.84	7.02958	17.84	0.58554	0.75359
429	2013-01-01	23.2644	0.601973	0.007741	0.019685	0.0596678	0.200584	0.904573	1	2.77259	3.04452	0.4083	0.12966	0.606322	13.5889	7.8	7.2361	0.120014	0.481959	5.93895	广东省	G54	0.2504	3.22047	1	0	1	0.0586987	0.0586987	7.35	2.16219	0.0166355	0.0167097	0.0297917	9.09013	17.84	7.26096	17.84	0.67442	0.84714
429	2014-01-01	23.2501	0.530826	0.028471	0.065701	0.0772958	0.096082	0.956221	1	2.83321	3.09104	0.4084	0.118638	0.573522	11.0119	7.3	6.7577	0.089941	0.440885	5.93895	广东省	G54	0.2943	3.38201	1	0	1	0.0618048	0.0618048	5.9	1.51575	0.017187	0.0171762	0.0307621	7.81968	14.7113	8.74929	23.8528	0.76753	0.79569
429	2015-01-01	23.2171	0.493845	0.043818	0.089909	0.0823433	0.062158	1.04019	1	2.89037	3.13549	0.4084	0.131085	0.54437	13.3431	6.9	6.3862	0.142805	0.35104	5.93895	广东省	G54	0.3515	3.55962	1	0	1	0.088089	0.088089	6.12	0.88584	0.0372462	0.037033	0.0361407	2.57277	5.14091	4.40638	11.9009	0.98367	1.14067
429	2016-01-01	23.5004	0.449772	0.075153	0.14691	0.119724	0.827921	1.07925	1	2.94444	3.17805	0.2455	1.60299	0.577748	11.3331	6.7	6.2157	0.0961685	0.353603	5.93895	广东省	G54			0	0	0	-0.00846656	-0.00846656	6.75	-0.916091	0.0215634	0.0217678	0.0269396	4.7423	9.1415	3.45772	9.1415	0.86521	1.0657
429	2017-01-01	23.528	0.427832	0.104935	0.186934	0.132842	0.093452	1.12618	1	2.99573	3.21888	0.2455	1.60291	0.514754	8.1098	6.9	6.4437	0.124816	0.303016	5.93895	广东省	G54			1	0	0	-0.00778096	-0.00778096	6.85	-1.1626	0.0187268	0.0191145	0.0363289	3.92298	6.82905	3.40692	6.85113	0.61291	0.93391
429	2018-01-01	23.5142	0.383508	0.115989	0.19521	0.117575	0.041967	1.11226	1	3.04452	3.2581	0.2455	1.60291	0.466378	6.9911	6.5892	6.0945	0.185499	0.198009	5.93895	广东省	G54	0.1492	2.7027	1	0	0	-0.00703533	-0.00703533	7.24	-1.32589	0.0129624	0.0136823	0.0299692	3.94915	6.85113	3.94915	6.85113	0.4554	0.53529
429	2019-01-01	23.5954	0.420036	0.085344	0.142838	0.112509	-0.049945	1.26173	1	3.09104	3.29584	0.2456	1.60282	0.505003	8.8823	6.1	5.646	0.103402	0.316635	5.93895	广东省	G54	0.2259	3.11751	1	0	0	-0.0118916	-0.0118916	7.39	-0.55681	0.0103822	0.0117103	0.025643	0.0156142	0.0220819	0.0156142	0.0220819	0.25534	0.30728
429	2020-01-01	23.7063	0.481871	0.067518	0.119008	0.133487	0.239512	1.0542	1	3.13549	3.3322	0.2456	1.60279	0.58435	10.0136	2.3476	1.9537	0.131435	0.350436	5.93895	广东省	G54	0.2768	3.32071	1	0	0	-0.0100692	-0.0100692	7.76	0.455853	0.0132042	0.0140748	0.0265843		0		0	0.41009	0.50327
430	2012-01-01	20.0558	0.255149	0.21083	0.306293	0.242508	0.225204	3.64852	1	2.83321	3.04452	0.3002	0.681296	0.521829	14.3917	7.9	7.3258	0.250095	0.00505354	5.80524	湖南省	N78	0.3522	3.56161	1	0	0	-0.00319845	-0.00319845	7.85	1.7804	0.021328	0.021328	0.0330118	78.55	141.227	59.2089	141.227	0.91574	1.08065
430	2013-01-01	20.2171	0.280697	0.09395	0.128514	0.141109	-0.26693	2.58489	1	2.89037	3.09104	0.3002	0.743596	0.40376	13.5889	7.8	7.2361	0.117394	0.163303	5.80524	湖南省	N78	0.4069	3.70598	1	0	0	-0.0026125	-0.0026125	6.78	0.607584	0.0208032	0.0208032	0.0294512	75.6674	131.896	56.8751	131.896	0.90185	0.97664
430	2014-01-01	20.3446	0.272118	0.093268	0.128848	0.159689	-0.0326	3.00148	1	2.94444	3.13549	0.3002	0.657033	0.682198	11.0119	7.3	6.7577	0.161508	0.11061	5.80524	湖南省	N78	0.4765	3.86388	1	0	0	0.00159863	0.00159863	7	0.682347	0.0153262	0.0153262	0.0310645	4.67817	8.81389	4.81453	9.94705	0.78913	0.71223
430	2015-01-01	20.5872	0.29778	0.146817	0.20577	0.239532	0.394353	4.26907	1	2.99573	3.17805	0.3002	0.657033	0.645629	13.3431	6.9	6.3862	0.218804	0.0789759	5.80524	湖南省	N78	0.5531	4.01295	1	0	0	0.00213451	0.00213451	6.99	-1.40363	0.0443546	0.0443546	0.0905458	5.40486	9.82674	4.30725	9.94705	1.03132	1.12112
430	2016-01-01	21.4383	0.667676	0.041442	0.093547	0.0648062	-0.122535	2.03206	1	3.04452	3.21888	0.3002	0.657033	0.306754	11.3331	6.7	6.2157	0.573866	0.0938097	5.80524	湖南省	N78			1	0	0	0.0126934	0.0126934	7.07	0.828437	0.0227499	0.0227499	0.0277801	0.622414	1.13316	3.76313	9.11972	0.84166	1.04961
430	2017-01-01	21.5718	0.331729	0.030146	0.058936	0.0523613	-0.071825	1.51917	1	3.09104	3.2581	0.2783	0.716542	0.25982	8.1098	6.9	6.4437	0.254103	0.0776266	5.80524	湖南省	N78			1	0	0	-0.0039752	-0.0039752		1.42858	0.0125283	0.0125239	0.0195767	0.109635	0.218912	4.05081	8.20547	0.90831	1.17878
430	2018-01-01	21.6379	0.36453	0.010341	0.015878	0.0591088	-0.147832	1.12253	1	3.13549	3.29584	0.2783	0.716542	0.234499	6.9911	6.5892	6.0945	0.120181	0.244349	5.80524	湖南省	N78			1	0	1	-0.00015294	-0.00015294	8.59	1.51644	0.0198896	0.0198896	0.0376022	4.67552	8.20547	4.67552	8.20547	0.86732	0.93871
430	2019-01-01	21.7046	0.399074	0.004399	0.007123	0.0584065	-0.092092	1.15536	1	3.17805	3.3322	0.2783	0.716542	0.201135	8.8823	6.1	5.646	0.111229	0.287845	5.80524	湖南省	N78			1	0	1	0.00238568	0.00238568	9.18	1.70208	0.0216355	0.0216355	0.0234419	5.80215	8.20547	5.80215	8.20547	0.94374	1.04962
430	2020-01-01	21.7513	0.459123	-0.03375	-0.05919	-0.00773397	-0.602132	1.12991	1	3.21888	3.3673	0.2783	0.716542	0.183095	10.0136	2.3476	1.9537	0.103156	0.355967	5.80524	湖南省	N78			1	0	1	0.00960727	0.00960727	9.94	2.7904	0.0231278	0.0231278	0.0452919		0		0	0.80165	0.92279
488	2010-01-01	24.2808	0.564953	0.041133	0.086785	0.0242417	0.155764	0.958769	1	2.3979	2.89037	0.1891	0.997081	0.367258	18.9483	10.6	10.0093	0.360978	0.203975	5.85164	山东省	C22			1	0	1	0.0250998	0.0250998	9.86	2.05905	0.021115	0.020953	0.0247333	5.89403	10.4015	4.20067	10.4015	0.91065	1.12524
488	2011-01-01	24.5438	0.671543	0.014589	0.038927	-0.00958701	0.031643	0.903126	1	2.48491	2.94444	0.1889	0.982588	0.498367	17.323	9.5	8.9147	0.436524	0.235019	5.85164	山东省	C22			1	0	1	0.0261954	0.0261954	9.64	4.41853	0.0175112	0.0177962	0.0225218	5.31893	10.4015	3.87677	10.4015	0.90616	1.10351
488	2012-01-01	24.5887	0.699418	0.001	0.003183	0.0410026	0.113492	0.885716	1	2.56495	2.99573	0.189	1.02196	0.413854	14.3917	7.9	7.3258	0.418831	0.280587	5.85164	山东省	C22			1	0	1	0.0635381	0.0635381	9.3	4.15401	0.0163511	0.0164281	0.0152256	4.39462	8.01442	3.21478	8.01442	0.74846	0.94569
488	2013-01-01	24.5845	0.691966	0.014496	0.047637	0.0236232	0.031739	0.893466	1	2.63906	3.04452	0.1973	0.92664	0.445724	13.5889	7.8	7.2361	0.406422	0.285544	5.85164	山东省	C22			1	0	1	-0.00324619	-0.00324619	7.07	2.65665	0.0168978	0.0168288	0.0276093	0.780497	1.55635	0.613764	1.55635	0.71474	0.85499
488	2014-01-01	24.7632	0.747491	0.008689	0.031277	0.0173419	-0.063133	0.941878	1	2.70805	3.09104	0.1811	0.990562	0.435478	11.0119	7.3	6.7577	0.49445	0.253041	5.85164	山东省	C22			1	0	1	0.0109324	0.0109324	7.16	2.81823	0.0141499	0.0148951	0.0296156	0.85131	1.55635	2.54824	6.17804	0.59776	0.69628
488	2015-01-01	25.0795	0.778623	0.014511	0.061881	-0.124694	0.057114	0.973996	1	2.77259	3.13549	0.1513	1.47846	0.310021	13.3431	6.9	6.3862	0.623821	0.154802	5.85164	山东省	C22			1	0	1	-0.00041143	-0.00041143	7.27	4.61512	0.0413833	0.041221	0.0573676	0.450188	0.854092	24.5269	56.3506	1.00904	1.18586
488	2016-01-01	25.1335	0.725773	0.025244	0.101578	0.0261656	0.117581	0.955363	1	2.83321	3.17805	0.1513	1.68527	0.350142	11.3331	6.7	6.2157	0.567642	0.158131	5.85164	山东省	C22			1	0	1	-0.000246572	-0.000246572	8.51	2.23538	0.024168	0.024355	0.0390643	3.28562	5.99778	27.1804	56.1704	0.73817	0.90418
488	2017-01-01	25.3832	0.713381	0.040008	0.14228	0.000225004	0.306002	0.98981	1	2.89037	3.21888	0.1513	1.85531	0.267242	8.1098	6.9	6.4437	0.541998	0.171382	5.85164	山东省	C22			1	0	1	0.011304	0.011304		2.60659	0.0223444	0.0227948	0.0412044	30.62	55.4965	28.0416	55.4965	1.25723	1.78348
488	2018-01-01	25.3803	0.754349	0.024317	0.09136	0.133876	-0.020246	0.913039	1	2.94444	3.2581	0.1529	1.83785	0.265043	6.9911	6.5892	6.0945	0.583132	0.171217	5.85164	山东省	C22			0	0	0	0.0945164	0.0945164		1.07774	0.0233256	0.0235696	0.028153	26.5889	50.1726	26.5889	50.1726	1.11849	1.34044
488	2019-01-01	25.3078	0.731114	0.01725	0.067161	0.124876	0.052628	0.889442	1	2.99573	3.29584	0.1533	1.82082	0.351575	8.8823	6.1	5.646	0.537968	0.193146	5.85164	山东省	C22			0	0	1	0.0745294	0.0745294		2.03342	0.0178585	0.0183033	0.0259138	6.94666	9.82407	6.94666	9.82407	0.88506	1.03934
488	2020-01-01	25.2404	0.718262	0.020115	0.073119	0.122957	0.011222	0.911487	1	3.04452	3.3322	0.1532	1.81899	0.411155	10.0136	2.3476	1.9537	0.557423	0.16084	5.85164	山东省	C22	0.0903	2.20055	0	0	1	0.0711434	0.0711434		2.24382	0.0215235	0.0216223	0.0330937		0		0	0.82075	0.96537
498	2013-01-01	22.9661	0.755201	0.028665	0.120901	0.0781726	0.092598	1.07449	1	2.83321	3.04452	0.6066	0.203888	0.049271	13.5889	7.8	7.2361	0.672767	0.0824343	5.85164	山东省	E48	0.1497	2.70605	1	0	0	0.0686643	0.0686643		2.90603	0.0460669	0.0460669	0.0437869	41.9034	72.8959	32.6987	73.8517	1.05052	1.139
498	2015-01-01	23.0666	0.708156	0.036953	0.132628	0.0799381	0.084248	1.21273	1	2.94444	3.13549	0.6066	0.1543	0.039921	13.3431	6.9	6.3862	0.703436	0.00471982	5.85164	山东省	E48	0.1725	2.84781	0	0	0	0.0245689	0.0245689		2.30813	0.0477327	0.0477327	0.0644158	0.478426	0.955808	1.16942	3.03373	1.11093	1.25112
498	2016-01-01	23.4342	0.769289	0.033856	0.132392	0.0541276	0.09826	1.11375	1	2.99573	3.17805	0.6066	0.16097	0.036525	11.3331	6.7	6.2157	0.67164	0.0976488	5.85164	山东省	E48	0.2087	3.03831	1	0	0	0.0523134	0.0523134		2.13226	0.0294524	0.0294524	0.0380811	0.412911	0.825252	1.31403	3.03373	0.97449	1.19791
498	2017-01-01	23.5927	0.769372	0.035376	0.153365	0.0131866	0.520037	1.07627	1	3.04452	3.21888	0.6066	0.151185	0.036493	8.1098	6.9	6.4437	0.616435	0.152937	5.85164	山东省	E48	0.2335	3.1506	1	0	1	0.0618237	0.0618237		3.2794	0.0189758	0.0189758	0.0340513	1.39988	2.59454	1.24501	2.59454	1.02733	1.4498
498	2018-01-01	23.8968	0.733793	0.032617	0.129895	0.0347447	0.192467	0.988602	1	3.09104	3.2581	0.6066	0.140418	0.02711	6.9911	6.5892	6.0945	0.621351	0.112442	5.85164	山东省	E48	0.282	3.33932	1	0	1	0.0861028	0.0861028		2.01693	0.0315408	0.031577	0.0596267	1.13995	2.20848	1.13995	2.20848	0.95123	1.08167
498	2019-01-01	24.1909	0.742626	0.028826	0.109497	0.00149181	0.575019	0.906138	1	3.13549	3.29584	0.6066	0.13411	0.028333	8.8823	6.1	5.646	0.5767	0.165927	5.85164	山东省	E48	0.308	3.42751	1	0	1	0.0677139	0.0677139		3.63933	0.0199654	0.0199923	0.0285338	0.434084	0.613888	0.434084	0.613888	0.97401	1.13669
498	2020-01-01	24.7321	0.765899	0.03172	0.127173	0.0176919	0.480508	0.973707	1	3.17805	3.3322	0.4629	0.591182	0.042094	10.0136	2.3476	1.9537	0.637505	0.128394	5.85164	山东省	E48			1	0	1	0.188525	0.188525		3.49168	0.0244955	0.0244854	0.0424543		0		0	0.85308	1.03121
501	2010-01-01	22.7325	0.751975	0.056801	0.221949	0.217679	0.327485	2.00275	1	2.94444	2.94444	0.1842	1.6525	0.245274	18.9483	10.6	10.0093	0.704824	0.0471507	5.88231	湖北省	F52			1	0	1	0.16773	0.16773		1.90607	0.0246471	0.0246471	0.0569527	0.366805	0.715967	0.711695	1.92388	0.71508	0.68728
501	2011-01-01	22.9949	0.769568	0.051932	0.218126	0.190094	0.208485	1.5674	1	2.99573	2.99573	0.2017	1.50722	0.393327	17.323	9.5	8.9147	0.738624	0.0309437	5.88231	湖北省	F52			1	0	1	0.0734182	0.0734182	5.47	3.26632	0.0200078	0.0200078	0.0322281	0.323744	0.608185	0.807155	1.92388	0.63921	0.68908
501	2012-01-01	23.1247	0.760921	0.050216	0.213654	0.196137	0.170228	1.28935	1	3.04452	3.04452	0.2202	1.36184	0.338148	14.3917	7.9	7.3258	0.743201	0.0177197	5.88231	湖北省	F52			1	0	1	0.071112	0.071112	5.68	2.79428	0.0227902	0.0227902	0.0480431	0.793833	1.4274	0.916277	2.17462	0.78381	0.97933
501	2013-01-01	23.2597	0.752536	0.051215	0.210281	0.146043	0.130225	1.26479	1	3.09104	3.09104	0.2402	1.24889	0.374788	13.5889	7.8	7.2361	0.741497	0.0110387	5.88231	湖北省	F52	0.0645	1.86408	1	0	1	0.0678902	0.0678902	5.7	1.54888	0.0203984	0.0203984	0.0375902	0.687099	1.3157	1.36148	3.6497	0.70293	0.89835
501	2014-01-01	23.4738	0.759467	0.045341	0.186109	0.066141	0.018928	1.27216	1	3.13549	3.13549	0.2513	1.19353	0.465519	11.0119	7.3	6.7577	0.755416	0.0040513	5.88231	湖北省	F52	0.1215	2.49733	1	0	1	0.0606421	0.0606421	5.84	1.7116	0.0176099	0.0176099	0.0327283	0.545276	1.06153	1.37447	3.05725	0.73351	0.74074
501	2015-01-01	23.5998	0.767476	0.047944	0.202916	0.0480719	0.021142	1.38844	1	3.17805	3.17805	0.2409	1.0149	0.414394	13.3431	6.9	6.3862	0.659137	0.108338	5.88231	湖北省	F52	0.1526	2.72523	1	0	1	0.0841506	0.0841506	6.78	2.68041	0.0379406	0.037879	0.0374756	1.33281	2.64832	1.35954	3.05725	0.89193	1.05432
501	2016-01-01	23.6019	0.659722	0.055878	0.195065	0.0835836	0.009472	1.26489	1	3.21888	3.21888	0.2154	1.25832	0.400641	11.3331	6.7	6.2157	0.551981	0.107742	5.88231	湖北省	F52	0.1943	2.96682	1	0	1	0.112593	0.112593	7.09	1.64084	0.0229141	0.0229141	0.0279138	1.0542	1.99572	1.2767	2.82216	0.86747	1.05943
501	2017-01-01	23.6147	0.601672	0.069328	0.187633	0.0143452	0.024447	1.24587	1	3.2581	3.2581	0.2155	1.25832	0.377084	8.1098	6.9	6.4437	0.511324	0.090347	5.88231	湖北省	F52	0.2303	3.1368	1	0	1	0.275604	0.275604	6	2.73243	0.0176918	0.0176249	0.0346319	0.21991	0.408926	1.34427	2.82216	0.80585	1.13012
501	2018-01-01	23.8538	0.639567	0.051334	0.136118	0.109487	-0.022985	0.963085	1	3.29584	3.29584	0.2155	1.25832	0.291296	6.9911	6.5892	6.0945	0.546787	0.0927804	5.88231	湖北省	F52	0.3027	3.41016	1	0	1	0.258731	0.258731	6.31	0.559968	0.0190821	0.0190903	0.0240424	1.61115	2.82216	1.61115	2.82216	0.94841	1.06965
501	2019-01-01	23.8843	0.596956	0.052709	0.137959	0.0600944	0.002854	1.02972	1	3.3322	3.3322	0.2155	1.07955	0.273988	8.8823	6.1	5.646	0.548797	0.048159	5.88231	湖北省	F52	0.3621	3.58934	1	0	1	0.272541	0.272541	6.37	2.31561	0.0163643	0.0164775	0.0250487	1.95015	2.75793	1.95015	2.75793	0.72167	0.85683
501	2020-01-01	23.8501	0.565163	0.023597	0.056363	0.0539363	-0.569757	0.95812	1	3.3673	3.3673	0.2155	1.07462	0.275321	10.0136	2.3476	1.9537	0.443396	0.121767	5.88231	湖北省	F52			1	0	1	0.215054	0.215054	6.13	2.3739	0.0369072	0.0370571	0.0820609		0		0	1.09991	1.2011
502	2010-01-01	20.5222	0.717066	-0.0746	-0.177702	0.205871	-0.844934	2.62253	0	2.94444	2.99573	0.2265	0.238611	0.044454	18.9483	10.6	10.0093	0.716731	0.000335085	5.93895	广东省	K70			1	0	1	0.396579	0.396579		1.86028	0.0307549	0.0307549	0.052378	7.57746	14.0279	5.6286	14.0279	1.05346	1.22069
502	2011-01-01	19.9291	0.406705	0.057877	0.147119	0.0652542	7.78053	2.39511	0	2.99573	3.04452	0.2265	0.128852	0.074247	17.323	9.5	8.9147	0.398319	0.00838603	5.93895	广东省	K70			1	0	1	0.161571	0.161571	7.73	3.81855	0.0252818	0.0252818	0.0502274	5.99956	11.9807	4.96083	11.9807	1.0522	1.22784
502	2012-01-01	19.5198	0.212002	-0.030251	-0.045084	-0.433939	-0.946591	4.01762	0	3.04452	3.09104	0.2265	0.125585	0.104099	14.3917	7.9	7.3258	0.212002	0	5.93895	广东省	K70			1	0	1	0.215125	0.215125	7.88	7.41047	0.0315983	0.0315983	0.0545046	3.72873	6.56636	5.03585	12.1952	1.22809	1.51851
502	2013-01-01	19.5511	0.210434	0.026307	0.033351	0.0253213	-0.130912	3.9757	0	3.09104	3.13549	0.2265	0.194535	0.094685	13.5889	7.8	7.2361	0.210434	0	5.93895	广东省	K70	0.3935	3.6725	1	0	1	0.275277	0.275277	8.33	2.96985	0.0260879	0.0260879	0.0487175	3.45458	6.09129	9.3024	24.4217	0.98701	1.05934
502	2014-01-01	19.4166	0.167579	0.012965	0.016016	0.0568196	1.10772	6.56725	0	3.13549	3.17805	0.2265	0.507309	0.100314	11.0119	7.3	6.7577	0.167579	0	5.93895	广东省	K70	0.5033	3.9186	1	0	1	0.323466	0.323466	8.64	2.99397	0.0278661	0.0278661	0.0670289	5.86004	11.7201	13.6336	36.7362	1.11598	0.90511
502	2015-01-01	19.8187	0.475371	-0.071671	-0.110605	-0.061509	-0.676851	14.8397	0	3.17805	3.21888	0.2265	0.414511	0.077475	13.3431	6.9	6.3862	0.475371	0	5.93895	广东省	K70	0.545	3.9982	1	0	1	0.276259	0.276259	9.3	5.603	0.0450984	0.0450984		12.2141	24.4217	13.6988	36.7362	0.88304	0.87005
502	2016-01-01	20.2497	0.596444	0.08207	0.181876	0.327182	14.1535	6.84045	0	3.21888	3.2581	0.2265	0.572099	0.046397	11.3331	6.7	6.2157	0.596444	0	5.93895	广东省	K70	0.6497	4.17393	1	0	1	0.22129	0.22129	9.68	-1.12377	0.0322649	0.0322649	0.0480973	18.6977	36.7362	13.876	36.7362	1.19021	1.37652
502	2017-01-01	20.0656	0.715851	-0.148615	-0.425426	-0.248874	-0.92634	4.62163	0	3.2581	3.29584	0.2265	0.595259	0.044421	8.1098	6.9	6.4437	0.715851	0	5.93895	广东省	K70	0.7081	4.26	1	0	1	0.120654	0.120654	7.76	7.13532	0.0242424	0.0242424	0.0397844	18.4438	36.7362	15.3932	36.7362	1.30307	1.71315
502	2018-01-01	19.8474	0.472495	0.163308	0.415964	-0.0354967	-0.210643	3.82236	0	3.29584	3.3322	0.2265	0.790336	0.053773	6.9911	6.5892	6.0945	0.472495	0	5.93895	广东省	K70	0.8109	4.39556	1	0	1	0.080059	0.080059	7.96	2.73297	0.0242837	0.0242837	0.0368321	13.7398	25.7091	13.7398	25.7091	0.78439	0.84718
502	2019-01-01	19.3244	0.149953	-0.029698	-0.045862	-0.0472158	-0.062911	5.45207	0	3.3322	3.3673	0.2265	0.703428	0.086661	8.8823	6.1	5.646	0.149953	0	5.93895	广东省	K70	0.9204	4.52222	1	0	0	0.0660494	0.0660494	8.16	3.66284	0.0241049	0.0241049	0.0312717	3.14693	4.45042	3.14693	4.45042	0.96813	1.05389
502	2020-01-01	19.2604	0.175108	-0.078683	-0.093908	-0.0657595	-0.096735	7.50511	0	3.3673	3.4012	0.2265	0.534331	0.087785	10.0136	2.3476	1.9537	0.167121	0.00798654	5.93895	广东省	K70			1	0	1	0.0698854	0.0698854	8.37	3.75602	0.0301626	0.0301626	0.0348292		0		0	0.63819	0.70964
503	2010-01-01	21.1646	0.166907	0.00681	0.008307	-0.00672254	-0.274246	4.91991	0	2.94444	2.99573	0.238	0.126005	0.057069	18.9483	10.6	10.0093	0.164008	0.00289923	5.84078	海南省	S90			1	0	1	0.057035	0.057035		2.25819	0.0321351	0.0321351	0.0525727	6.14092	12.266	5.64474	13.378	1.2271	1.23556
503	2011-01-01	21.0737	0.111885	0.012781	0.014873	0.0509817	-0.176553	3.27354	0	2.99573	3.04452	0.2381	0.172827	0.05818	17.323	9.5	8.9147	0.109068	0.00281671	5.84078	海南省	S90	0.0645	1.86408	0	0	0	0.0101735	0.0101735	5.7	2.66749	0.028592	0.028592	0.0436345	3.25373	5.67743	3.01571	7.78886	1.26868	1.46075
503	2012-01-01	21.1143	0.128211	0.015458	0.017571	0.0445524	0.184749	4.71577	0	3.04452	3.09104	0.2679	0.162846	0.057652	14.3917	7.9	7.3258	0.12587	0.00234161	5.84078	海南省	I63	0.1215	2.49733	0	0	0	0.0134805	0.0134805	5.84	3.88858	0.0231285	0.0231285	0.0392035	3.61118	6.70486	3.03634	7.78886	0.99329	1.21012
503	2013-01-01	21.0796	0.109044	0.008486	0.00963	0.111752	0.067223	13.2514	0	3.09104	3.13549	0.2727	0.14308	0.06334	13.5889	7.8	7.2361	0.107035	0.00200876	5.84078	海南省	I64	0.1526	2.72523	0	0	0	0.0153664	0.0153664	6.78	2.40802	0.0332307	0.0332307	0.0619479	1.05584	2.11143	2.51124	6.56079	1.0783	1.06568
503	2014-01-01	21.0844	0.0743834	0.013509	0.014872	-0.0172886	-0.052622	19.6491	0	3.13549	3.17805	0.2756	0.147197	0.073902	11.0119	7.3	6.7577	0.0728257	0.00155767	5.84078	海南省	I64	0.1943	2.96682	0	0	0	0.0122004	0.0122004	7.09	3.25206	0.0276879	0.0276879	0.0505958	0.898507	1.78323	8.3955	20.2721	0.96832	1.01888
503	2015-01-01	21.1165	0.0687405	0.006613	0.007122	0.00905026	-0.006377	20.3634	0	3.17805	3.21888	0.2762	0.150218	0.047667	13.3431	6.9	6.3862	0.0676904	0.00105016	5.84078	海南省	I64	0.2303	3.1368	0	0	1	0.0274376	0.0274376	6	2.53017	0.0522591	0.0522591	0.0822109	3.39237	6.56079	8.00829	20.2721	1.31826	1.37323
503	2016-01-01	21.1236	0.0530016	0.008811	0.009382	0.0153742	0.118693	25.3794	0	3.21888	3.2581	0.2769	0.151231	0.031514	11.3331	6.7	6.2157	0.0524453	0.000556382	5.84078	海南省	I64	0.3027	3.41016	0	0	0	0.0319469	0.0319469	6.31	2.84626	0.0365913	0.0365913	0.0603712	9.59743	18.4889	10.3488	23.4783	1.14994	1.32148
503	2017-01-01	21.0938	0.0384133	-0.000204	-0.000214	-0.166725	-0.151451	26.8177	1	3.2581	3.29584	0.2574	0.125716	0.027031	8.1098	6.9	6.4437	0.0383681	4.51761e-05	5.84078	海南省	I64	0.3621	3.58934	0	0	0	0.0088659	0.0088659	6.37	4.74434	0.0376709	0.0376709		8.43708	15.3735	10.068	20.3629	0.50775	0.67122
503	2018-01-01	20.9704	0.048998	-0.138305	-0.144577	-0.0181053	-0.481069	11.1965	1	3.29584	3.3322	0.2622	0.154339	0.025828	6.9911	6.5892	6.0945	0.048998	0	5.84078	海南省	I64			0	0	0	0.00980353	0.00980353	6.13	2.45329	0.0387258	0.0387258	0.0657803	10.6136	20.3629	10.6136	20.3629	1.5156	1.60196
503	2019-01-01	20.9896	0.0595511	0.011984	0.012673	0.0506003	0.360628	11.8486	1	3.3322	3.3673	0.2622	0.096894	0.009492	8.8823	6.1	5.646	0.0595511	0	5.84078	海南省	I64			0	0	1	0.0234362	0.0234362		2.46014	0.0353294	0.0353294	0.0533682	14.3987	20.3629	14.3987	20.3629	1.50421	1.72598
503	2020-01-01	20.9832	0.256475	-0.163474	-0.189607	-0.0717189	0.596241	6.05054	1	3.3673	3.4012	0.2622	0.115347	0.008985	10.0136	2.3476	1.9537	0.256475	0	5.84078	海南省	I64			1	0	1	0.0135705	0.0135705	6.75	2.99443	0.0278098	0.0278098	0.0422905		0		0	1.06076	1.16836
504	2017-01-01	19.8188	0.682708	-0.102694	-0.348233	-0.11711	0.002105	18.7203	1	3.2581	3.29584	0.2558	1.01793	0.025455	8.1098	6.9	6.4437	0.622522	0.0601866	5.80524	湖南省	R85			1	0	1	0.0243427	0.0243427	6.85	7.10971	0.0280062	0.0280062	0.0424958	11.3276	22.1473	10.8251	22.1473	0.88532	0.9868
504	2018-01-01	19.6524	0.685587	-0.101808	-0.322207	-0.0443164	0.415306	11.9909	1	3.29584	3.3322	0.2558	0.964359	0.055495	6.9911	6.5892	6.0945	0.660572	0.0250152	5.80524	湖南省	M75	0.1492	2.7027	1	0	1	0.0552969	0.0552969	7.24	8.05158	0.0289042	0.0289042	0.0707553	8.45336	15.2052	8.45336	15.2052	0.5875	0.67828
505	2014-01-01	21.2213	0.988419	-0.125387	-2.45887	-0.148095	0.060344	2.78715	1	3.13549	3.29584	0.2636	0.168244	0.265518	11.0119	7.3	6.7577	0.775411	0.213008	5.84078	海南省	K70	0.2259	3.11751	1	0	1	0.0456427	0.0456427	7.39	7.00108	0.0372134	0.0372134	0.0825907	8.75418	17.0505	7.55482	17.0505	1.12762	0.84276
505	2017-01-01	22.5287	0.572467	0.037638	0.080921	-0.226804	7.16975	1.27829	1	3.2581	3.4012	0.4206	0.404896	0.219225	8.1098	6.9	6.4437	0.545711	0.026756	5.84078	海南省	K70	0.2768	3.32071	1	0	1	0.0643535	0.0643535	7.76	4.80073	0.0207835	0.0207835	0.0435226	1.73526	3.08754	1.54175	3.21712	0.62065	0.80099
505	2018-01-01	22.316	0.422619	0.038388	0.077627	0.172898	-0.064226	1.10248	1	3.29584	3.43399	0.4206	0.399787	0.258646	6.9911	6.5892	6.0945	0.3891	0.0335189	5.84078	海南省	C13	0.3522	3.56161	1	0	1	0.080234	0.080234	7.85	0.093753	0.0351518	0.0351518	0.0551517	0.150921	0.300879	0.150921	0.300879	0.9697	0.98138
505	2019-01-01	22.3779	0.428227	0.035205	0.061281	0.0568441	0.004206	1.06748	1	3.3322	3.46574	0.4206	0.34768	0.231388	8.8823	6.1	5.646	0.403369	0.0248578	5.84078	海南省	C13	0.4069	3.70598	1	0	1	0.0655104	0.0655104	6.78	1.53655	0.0289677	0.0289677	0.0599342	0.0916235	0.129575	0.0916235	0.129575	0.87596	0.94074
505	2020-01-01	22.4629	0.455856	0.040126	0.071992	-0.0432869	0.174921	1.34898	1	3.3673	3.49651	0.3968	0.354647	0.198603	10.0136	2.3476	1.9537	0.431361	0.0244947	5.84078	海南省	C13	0.4765	3.86388	1	0	1	0.07184	0.07184	7	3.16076	0.0408751	0.0408751	0.0940906		0		0	0.98347	1.05979
506	2010-01-01	22.4279	0.822343	0.062852	0.338766	0.0502554	0.187976	1.47065	0	2.89037	3.13549	0.4709	0.448784	0.009838	18.9483	10.6	10.0093	0.584289	0.238053	5.85164	山东省	K70	0.5531	4.01295	1	0	1	0.0949408	0.0949408	6.99	3.27791	0.031874	0.031874	0.0488953	7.9471	15.6624	8.93369	24.6401	1.01829	1.08035
506	2011-01-01	22.5143	0.786778	0.038764	0.197568	-0.118666	0.109026	1.32323	0	2.94444	3.17805	0.4717	0.448126	0.019917	17.323	9.5	8.9147	0.645775	0.141003	5.85164	山东省	K70			1	0	1	0.0959364	0.0959364	7.07	6.70068	0.0329814	0.0329814	0.0518254	2.78934	5.48865	5.75346	14.4664	1.21678	1.40938
506	2012-01-01	22.3618	0.692001	0.055317	0.215239	0.0409845	-0.193252	1.86488	0	2.99573	3.21888	0.4717	0.437768	0.013383	14.3917	7.9	7.3258	0.524957	0.167044	5.85164	山东省	K70			1	0	1	0.0833557	0.0833557		5.21472	0.029961	0.029961	0.0547331	7.86588	14.4664	5.81246	14.4664	1.27518	1.54558
506	2013-01-01	21.9424	0.450567	0.041094	0.101776	-0.0101046	-0.152642	1.70703	0	3.04452	3.2581	0.2992	0.887398	0.085896	13.5889	7.8	7.2361	0.432436	0.018131	5.85164	山东省	K70	0.2259	3.11751	1	0	1	-0.0053617	-0.0053617	7.39	2.8914	0.024696	0.024677	0.0386473	7.18515	12.5865	9.8401	21.9181	0.90425	1.12714
506	2015-01-01	21.8989	0.524292	0.001812	0.003773	-0.0312831	2.88579	3.26918	0	3.13549	3.3322	0.2508	0.963697	0.113545	13.3431	6.9	6.3862	0.456565	0.0677269	5.85164	山东省	B09	0.2768	3.32071	1	0	1	0.00146517	0.00146517	7.76	3.44632	0.0533114	0.0533114	0.090084	12.3678	21.6301	10.0025	25.353	1.02958	1.13338
506	2016-01-01	21.8954	0.511496	0.003056	0.006339	-0.0838218	-0.414817	3.66862	0	3.17805	3.3673	0.2508	0.968238	0.139107	11.3331	6.7	6.2157	0.459078	0.0524178	5.85164	山东省	B09	0.3522	3.56161	1	0	1	0.00767976	0.00767976	7.85	4.30507	0.0308187	0.0308187	0.0418504	13.5996	25.353	12.0007	25.353	0.93632	1.12115
506	2017-01-01	21.6583	0.57663	-0.16461	-0.358018	0.043465	-0.05301	3.26359	0	3.21888	3.4012	0.2508	0.832606	0.222216	8.1098	6.9	6.4437	0.541893	0.0347372	5.85164	山东省	B09	0.4069	3.70598	1	0	1	0.00822692	0.00822692	6.78	4.23913	0.0224838	0.0224838		13.1514	25.353	12.8511	25.353	1.11887	1.39035
506	2018-01-01	21.6526	0.559942	0.011753	0.027227	0.113766	-0.354477	1.54643	0	3.2581	3.43399	0.2508	0.595428	0.223739	6.9911	6.5892	6.0945	0.514469	0.0454734	5.85164	山东省	B09	0.4765	3.86388	1	0	1	0.00639901	0.00639901	7	2.3874	0.0363564	0.0363564	0.0664118	12.8284	24.7745	12.8284	24.7745	0.73659	0.90906
506	2019-01-01	21.6872	0.582766	-0.012471	-0.029107	0.0556485	0.038126	1.60302	0	3.29584	3.46574	0.2508	0.699681	0.20376	8.8823	6.1	5.646	0.409209	0.173557	5.85164	山东省	B09	0.5531	4.01295	1	0	1	0.0079382	0.0079382	6.99	2.95844	0.0330047	0.0330047	0.0572615	12.844	18.1641	12.844	18.1641	0.94696	1.0445
506	2020-01-01	21.5662	0.753075	-0.196465	-0.582595	0.0573491	-0.175273	1.71253	0	3.3322	3.49651	0.2508	0.712643	0.202784	10.0136	2.3476	1.9537	0.74185	0.011225	5.85164	山东省	B09			1	0	1	0.00524015	0.00524015	7.07	3.78937	0.0308616	0.0308616	0.0535247		0		0	0.91948	1.01721
507	2010-01-01	21.3206	0.218068	0.111923	0.148946	0.0194042	-0.096262	2.42026	1	2.89037	3.09104	0.164	0.940939	0.041662	18.9483	10.6	10.0093	0.144759	0.0733086	5.93895	广东省	S90			1	0	1	0.00608436	0.00608436		1.37261	0.0302095	0.0302547	0.0566633	5.47567	10.1129	3.90791	10.1129	1.11614	1.19883
507	2011-01-01	21.9517	0.476831	0.108656	0.175629	0.0709853	0.223186	1.24681	1	2.94444	3.13549	0.164	0.74945	0.238564	17.323	9.5	8.9147	0.171579	0.305252	5.93895	广东省	S90			1	0	1	0.00648644	0.00648644	5.5	1.95646	0.025499	0.0254946	0.0367195	5.07205	10.1129	3.74179	10.1129	1.176	1.36646
507	2012-01-01	21.9869	0.4375	0.043677	0.080409	0.000269336	0.44102	1.28726	1	2.99573	3.17805	0.2506	0.168593	0.263375	14.3917	7.9	7.3258	0.110332	0.327168	5.93895	广东省	G55			1	0	1	0.00391264	0.00391264	5.7	3.32583	0.0215971	0.0216638	0.0388974	2.22305	4.36743	2.22144	5.83886	0.96623	1.16834
507	2013-01-01	22.0922	0.354787	0.024397	0.040257	0.00326648	0.973029	1.4255	1	3.04452	3.21888	0.2562	0.13437	0.226305	13.5889	7.8	7.2361	0.0767591	0.278028	5.93895	广东省	G55	0.1055	2.35613	1	0	1	0.00482304	0.00482304	6.21	1.70992	0.0313013	0.0312658	0.0794547	1.467	2.934	1.73676	4.56079	1.02307	1.3053
507	2014-01-01	22.4023	0.50672	0.003596	0.006535	0.0381838	0.656754	1.80539	1	3.09104	3.2581	0.2583	0.115138	0.329689	11.0119	7.3	6.7577	0.282273	0.224447	5.93895	广东省	G55	0.1673	2.8172	1	0	1	0.00263575	0.00263575	6.58	2.08255	0.0301372	0.0301335	0.0651926	1.4678	2.934	1.8025	4.56079	1.20834	1.25249
507	2015-01-01	22.4234	0.488875	0.014869	0.029602	0.0377288	-0.054406	1.54528	1	3.13549	3.29584	0.2583	0.121553	0.395245	13.3431	6.9	6.3862	0.207117	0.281758	5.93895	广东省	G55	0.2025	3.00815	1	0	1	0.00250578	0.00250578	7.16	1.79164	0.043128	0.0431177	0.0596563	2.33848	4.56079	1.97085	4.56079	1.1022	1.24539
507	2016-01-01	22.4674	0.490038	0.021477	0.042068	0.0488306	-0.109526	1.34886	1	3.17805	3.3322	0.2583	0.153236	0.442987	11.3331	6.7	6.2157	0.15485	0.335187	5.93895	广东省	G55	0.2504	3.22047	1	0	1	0.00486935	0.00486935	7.35	1.87097	0.0220253	0.0220251	0.0232452	1.62136	3.17756	1.46785	3.80828	0.9271	1.13508
507	2017-01-01	22.5008	0.477613	0.02851	0.055221	0.061915	0.033041	1.81798	1	3.21888	3.3673	0.2583	0.156647	0.428343	8.1098	6.9	6.4437	0.156842	0.32077	5.93895	广东省	G55	0.2943	3.38201	1	0	1	0.0027352	0.0027352	5.9	2.17502	0.0337968	0.0337758	0.0842894	0.526177	1.02869	0.690447	1.65941	1.54638	2.0253
507	2018-01-01	22.6459	0.522906	0.029893	0.060287	0.0553634	0.405413	1.27861	1	3.2581	3.4012	0.2583	0.151203	0.383192	6.9911	6.5892	6.0945	0.277241	0.245665	5.93895	广东省	G55	0.3515	3.55962	1	0	1	0.000353991	0.000353991	6.12	1.49771	0.0250795	0.0250623	0.0495667	0.832747	1.65941	0.832747	1.65941	1.05868	1.18641
507	2019-01-01	22.948	0.38872	0.03071	0.055409	0.033013	0.270311	1.0052	1	3.29584	3.43399	0.2964	0.361444	0.318891	8.8823	6.1	5.646	0.234217	0.154502	5.93895	广东省	G55	0.4267	3.7535	1	0	1	0.000260881	0.000260881	6.23	1.13892	0.0201932	0.0202017	0.0255051	0.673788	0.95288	0.673788	0.95288	0.89802	1.02832
507	2020-01-01	23.325	0.56503	0.025289	0.04991	0.0228679	0.064271	0.961003	1	3.3322	3.46574	0.2964	0.369238	0.365717	10.0136	2.3476	1.9537	0.282552	0.282477	5.93895	广东省	G55			1	0	1	0.000960334	0.000960334	6.54	2.24641	0.0183284	0.0183388	0.0278841		0		0	0.67685	0.77385
509	2014-01-01	20.2558	0.980329	-0.080831	-1.26421	-0.09128	-0.167142	5.06728	0	3.09104	3.21888	0.2413	0.472945	0.203608	11.0119	7.3	6.7577	0.964105	0.016224	5.8136	四川省	C29			1	0	1	0.0105893	0.0105893		6.79452	0.0329028	0.0329028	0.0895369	14.6185	29.0824	14.2591	29.6037	0.98215	0.81785
509	2015-01-01	20.1573	0.941537	0.033236	0.872038	-0.0163501	-0.219526	10.1297	0	3.13549	3.2581	0.2413	0.376823	0.20829	13.3431	6.9	6.3862	0.902193	0.0393434	5.8136	四川省	C29			0	0	1	0.000418895	0.000418895	7.73	6.52926	0.0503999	0.0503999	0.0864318	16.2388	29.0824	32.3931	80.2952	1.23095	1.32241
509	2016-01-01	19.6489	0.934028	-0.164535	-2.68482	-0.203198	-0.554193	15.536	0	3.17805	3.29584	0.2413	0.365382	0.059306	11.3331	6.7	6.2157	0.863907	0.0701204	5.8136	四川省	C29			0	1	0	-0.00367282	-0.00367282	7.88	9.98603	0.0368686	0.0368686	0.0649744	15.7766	27.5829	32.7331	81.8322	1.26011	1.46601
509	2018-01-01	19.148	0.926764	-0.198947	-2.06689	-0.444414	-0.460436	11.6968	0	3.2581	3.3673	0.2413	0.356253	0.050792	6.9911	6.5892	6.0945	0.921814	0.00495048	5.8136	四川省	C29	0.3935	3.6725	0	0	0	-0.0381855	-0.0381855	8.33	11.0879	0.0438404	0.0438404	0.100471	41.3035	81.8322	41.3035	81.8322	0.76581	0.85021
510	2010-01-01	21.6068	0.513404	0.031819	0.071366	0.173819	0.183283	2.65601	0	2.89037	3.09104	0.0514	1.62584	0.4924	18.9483	10.6	10.0093	0.504193	0.00921099	5.8136	四川省	C26	0.5033	3.9186	0	0	0	0.0190301	0.0190301	8.64	1.97451	0.0280451	0.0280451	0.0480171	4.02087	7.48871	5.632	13.5166	1.09742	1.17514
510	2011-01-01	21.5794	0.524906	-0.04855	-0.100951	-0.00251575	-0.042705	1.82647	0	2.94444	3.13549	0.0514	1.51728	0.589825	17.323	9.5	8.9147	0.494877	0.0300288	5.8136	四川省	C26	0.545	3.9982	0	0	0	-0.0010622	-0.0010622	9.3	4.40701	0.0292087	0.0292087	0.0546134	6.15556	12.3102	5.39533	12.6328	1.19631	1.34405
510	2012-01-01	21.5567	0.509003	0.001857	0.003845	0.0394447	-0.160208	2.03366	0	2.99573	3.17805	0.0514	1.51728	0.595248	14.3917	7.9	7.3258	0.428783	0.0802196	5.8136	四川省	C26	0.6497	4.17393	0	0	1	-0.0140321	-0.0140321	9.68	4.12238	0.0308001	0.0308001	0.0568272	6.23508	12.3102	5.86298	12.6403	1.14301	1.37634
510	2013-01-01	21.3342	0.48871	-0.092269	-0.184532	0.0658564	-0.076923	2.25117	1	3.04452	3.21888	0.0514	1.54281	0.681309	13.5889	7.8	7.2361	0.418779	0.0699314	5.8136	四川省	C26	0.7081	4.26	0	1	1	-0.0040062	-0.0040062	7.76	3.02592	0.0309115	0.0309115	0.0518053	6.40947	12.6328	5.88688	12.6403	1.016	1.0995
510	2014-01-01	21.3131	0.559173	-0.080232	-0.168402	0.0697369	0.02326	2.40978	1	3.09104	3.2581	0.0416	1.90815	0.626613	11.0119	7.3	6.7577	0.518229	0.0409439	5.8136	四川省	C26	0.8109	4.39556	0	0	1	-0.0996509	-0.0996509	7.96	2.53907	0.032255	0.032255	0.0562354	4.73737	8.20915	4.74584	13.2078	1.22029	1.04766
510	2016-01-01	21.0022	0.35885	0.037931	0.066113	0.196997	-0.053043	5.62059	0	3.17805	3.3322	0.1	1.21571	0.715003	11.3331	6.7	6.2157	0.333858	0.0249917	5.8136	四川省	C26	0.9204	4.52222	0	0	1	-0.131859	-0.131859	8.16	2.31909	0.0331859	0.0331859	0.10981	2.9419	5.18712	2.7486	5.69567	0.70572	0.81056
510	2017-01-01	21.1292	0.416092	0.029965	0.049066	0.0301348	0.12645	3.70991	0	3.21888	3.3673	0.1305	1.35138	0.601691	8.1098	6.9	6.4437	0.397081	0.0190112	5.8136	四川省	C26			0	0	0	-0.0838869	-0.0838869	8.37	2.95478	0.0257629	0.0257629	0.0504071	3.15186	5.69567	2.58561	5.69567	1.37179	1.77229
510	2018-01-01	21.1183	0.35626	0.068916	0.112303	0.140468	0.197461	1.87404	0	3.2581	3.4012	0.1305	1.29733	0.577408	6.9911	6.5892	6.0945	0.339416	0.0168436	5.8136	四川省	C26			0	0	0	-0.0205214	-0.0205214		1.02764	0.0268649	0.0269441	0.0443391	0.799866	1.56782	0.799866	1.56782	1.05472	1.15975
510	2019-01-01	21.1998	0.347894	0.041829	0.064542	0.0425842	0.120651	1.83114	0	3.29584	3.43399	0.1305	1.19927	0.500162	8.8823	6.1	5.646	0.326342	0.0215519	5.8136	四川省	C26			0	0	0	-0.0185388	-0.0185388	4.68	1.97627	0.024089	0.024089	0.0411697	1.10861	1.56782	1.10861	1.56782	1.10156	1.25062
510	2020-01-01	21.3201	0.39717	0.04402	0.070321	0.107514	-0.048339	1.86896	0	3.3322	3.46574	0.1005	1.55708	0.513635	10.0136	2.3476	1.9537	0.36747	0.0296994	5.8136	四川省	C26			0	0	0	-0.0407309	-0.0407309	4.76	1.15303	0.026697	0.026697	0.0509214		0		0	0.75554	0.85082
513	2010-01-01	22.0213	0.279313	0.133353	0.186033	0.172938	0.050416	3.14745	0	2.89037	2.94444	0.2621	0.945453	0.219537	18.9483	10.6	10.0093	0.252653	0.0266595	5.93895	广东省	C27	0.0854	2.14476	0	0	0	-0.0357165	-0.0357165	5.46	0.543237	0.0246196	0.0245957	0.055879	2.34052	4.20863	1.97897	4.78844	0.83927	0.84871
513	2011-01-01	22.25	0.345714	0.093842	0.137255	0.15386	0.159971	1.4544	0	2.94444	2.99573	0.2621	0.947315	0.23693	17.323	9.5	8.9147	0.330453	0.015261	5.93895	广东省	C27	0.1399	2.63834	0	0	0	-0.0388107	-0.0388107	5.68	0.103944	0.0227547	0.0227759	0.0411531	0.337382	0.674704	0.382343	0.909389	1.05955	1.18801
513	2012-01-01	22.452	0.435524	0.092847	0.153502	0.10543	0.246801	1.9933	0	2.99573	3.04452	0.2621	1.04966	0.200095	14.3917	7.9	7.3258	0.421777	0.0137473	5.93895	广东省	C27	0.1635	2.79423	0	0	0	-0.00368079	-0.00368079	5.87	1.5873	0.0252376	0.0252232	0.0480511	0.472104	0.909389	0.400262	0.909389	1.03064	1.19476
513	2013-01-01	22.6052	0.451033	0.085901	0.154463	0.0670098	0.171206	1.82639	0	3.04452	3.09104	0.2621	1.04476	0.301083	13.5889	7.8	7.2361	0.354809	0.0962237	5.93895	广东省	C27	0.2114	3.05117	0	0	0	-0.0847191	-0.0847191	5.21	0.47447	0.0278074	0.0278742	0.0489667	0.411695	0.800842	9.00391	20.4326	0.90727	0.93895
513	2014-01-01	22.7115	0.440964	0.079838	0.144042	0.0982381	0.200394	1.86698	0	3.09104	3.13549	0.3787	0.851551	0.403085	11.0119	7.3	6.7577	0.365509	0.0754543	5.93895	广东省	C27	0.2199	3.09059	0	0	0	-0.0773198	-0.0773198	4.87	1.21571	0.0230327	0.0230296	0.0469311	0.415953	0.800842	8.93174	20.4326	0.87358	0.7404
513	2015-01-01	22.8124	0.404534	0.085768	0.148345	0.11486	0.194127	2.29563	0	3.13549	3.17805	0.3668	0.838652	0.411482	13.3431	6.9	6.3862	0.390582	0.0139524	5.93895	广东省	C27	0.2592	3.25501	0	0	0	0.0731544	0.0731544	5.17	-0.136022	0.0401576	0.0401776	0.0704395	11.5101	20.2272	8.62891	20.2272	0.99193	1.03245
513	2016-01-01	23.0774	0.325153	0.089206	0.1393	0.121491	0.155767	1.95849	0	3.17805	3.21888	0.342	0.914204	0.317304	11.3331	6.7	6.2157	0.314423	0.0107304	5.93895	广东省	C27	0.2979	3.39417	0	0	0	-0.193277	-0.193277	5.21	-1.04303	0.0228188	0.0227854	0.0307557	11.48	20.2272	8.28331	20.2272	0.83538	1.01889
513	2017-01-01	23.4894	0.293382	0.33963	0.489409	0.0827706	0.114901	2.01009	0	3.21888	3.2581	0.342	0.872346	0.208911	8.1098	6.9	6.4437	0.277463	0.015919	5.93895	广东省	C27			0	0	0	-0.12404	-0.12404	4.27	-5.1074	0.0190718	0.0191117	0.0354503	10.6174	19.5219	8.77101	19.5219	0.85874	1.19739
513	2018-01-01	23.5819	0.326166	0.070899	0.102832	0.0726958	0.038646	1.23149	0	3.2581	3.29584	0.3421	0.850257	0.184522	6.9911	6.5892	6.0945	0.307936	0.0182305	5.93895	广东省	C27			0	0	0	-0.023084	-0.023084		-3.58301	0.0279583	0.028133	0.0401915	2.34343	4.68202	2.34343	4.68202	1.19798	1.3001
513	2019-01-01	23.6123	0.317149	0.082543	0.121671	0.0983043	0.059142	1.68135	0	3.29584	3.3322	0.342	0.905277	0.175791	8.8823	6.1	5.646	0.294477	0.0226723	5.93895	广东省	C27	0.1943	2.96682	0	0	1	0.0640353	0.0640353	7.09	-1.76918	0.022983	0.0232294	0.0383213	1.52507	2.15678	1.52507	2.15678	0.8863	0.99413
513	2020-01-01	23.7481	0.337565	0.110525	0.164484	0.104938	0.121018	1.7662	0	3.3322	3.3673	0.3384	0.883708	0.160415	10.0136	2.3476	1.9537	0.295418	0.0421472	5.93895	广东省	C27	0.3027	3.41016	0	0	1	0.12656	0.12656	6.31	-1.61351	0.0251887	0.0252121	0.0488181		0		0	0.86063	0.92117
514	2010-01-01	22.2505	0.467011	0.040492	0.070133	-0.0305642	0.7225	1.76752	1	2.89037	2.94444	0.6384	0.058745	0.201994	18.9483	10.6	10.0093	0.214659	0.252352	5.84286	重庆市	K70	0.3621	3.58934	0	0	1	0.111576	0.111576	6.37	2.44898	0.0313451	0.0313443	0.061219	2.07842	3.89066	1.59388	3.89066	0.8347	1.04332
514	2011-01-01	22.3822	0.456428	0.045557	0.08458	-0.13331	0.151264	1.07099	1	2.94444	2.99573	0.6384	0.0621721	0.169843	17.323	9.5	8.9147	0.275732	0.180696	5.84286	重庆市	K70	0.1635	2.79423	0	0	1	0.447553	0.447553	5.87	4.55384	0.0196994	0.019699	0.0260547	2.02903	3.89066	1.50297	3.89066	0.95652	1.14784
514	2012-01-01	22.6352	0.551443	0.00492	0.010039	-0.0775968	-0.324502	1.116	1	2.99573	3.04452	0.6383	0.0535342	0.181456	14.3917	7.9	7.3258	0.300977	0.250466	5.84286	重庆市	K70	0.2114	3.05117	0	0	1	0.458729	0.458729	5.21	4.79143	0.025405	0.0254276	0.0317547	1.05409	2.10463	0.975555	2.37515	1.16736	1.45134
514	2013-01-01	22.759	0.589756	0.012667	0.02958	0.0286398	0.518589	1.06684	1	3.04452	3.09104	0.6358	0.0155558	0.208279	13.5889	7.8	7.2361	0.412071	0.177685	5.84286	重庆市	K70	0.2592	3.25501	1	1	1	0.00404398	0.00404398	5.17	2.26866	0.0256465	0.0256597	0.0601868	0.696575	1.24956	0.678837	1.52008	0.91187	1.12895
514	2015-01-01	22.7191	0.547649	-0.01329	-0.029993	0.00634125	-0.406762	1.86752	1	3.13549	3.17805	0.6319	0.0289698	0.210643	13.3431	6.9	6.3862	0.35756	0.190089	5.84286	重庆市	K70	0.2979	3.39417	1	0	1	0.00654434	0.00654434	5.21	2.56656	0.0562534	0.0562598	0.0914603	0.765069	1.52008	2.5006	6.3359	1.13575	1.31436
514	2016-01-01	22.6076	0.489082	0.011101	0.023127	0.0330084	-0.409003	1.98638	1	3.17805	3.21888	0.6319	0.0327617	0.114431	11.3331	6.7	6.2157	0.24086	0.248222	5.84286	重庆市	K70			1	0	1	0.00445681	0.00445681	4.27	2.04472	0.0351408	0.0351408	0.0660043	0.609359	1.15624	2.27356	5.72754	1.22522	1.47562
514	2017-01-01	22.5649	0.451933	0.015283	0.028885	0.0955586	0.524779	1.27067	1	3.21888	3.2581	0.6319	0.0145727	0.114919	8.1098	6.9	6.4437	0.217472	0.234461	5.84286	重庆市	K70			1	0	1	0.00241555	0.00241555		0.946007	0.0227512	0.0227425	0.0480025	3.02871	5.72754	2.49846	5.72754	0.97549	1.38061
514	2018-01-01	22.6059	0.472779	0.006756	0.012571	0.080573	-0.481157	0.941484	1	3.2581	3.29584	0.6319	0.0354775	0.106195	6.9911	6.5892	6.0945	0.409442	0.0633372	5.84286	重庆市	K70			1	0	1	0.00995799	0.00995799	6.75	0.127176	0.0259751	0.0259829	0.0475139	2.29939	4.5713	2.29939	4.5713	0.98272	1.0936
514	2019-01-01	22.5953	0.425527	0.041575	0.075492	0.0249626	0.602988	1.03678	1	3.29584	3.3322	0.6319	0.0229179	0.103361	8.8823	6.1	5.646	0.301174	0.124352	5.84286	重庆市	K70			1	0	1	0.0251848	0.0251848	6.85	1.49853	0.0272924	0.0272924	0.0639975	1.92363	2.72042	1.92363	2.72042	1.02966	1.16827
514	2020-01-01	22.757	0.498147	0.019115	0.035714	-0.185191	-0.279162	0.916595	1	3.3322	3.3673	0.6319	0.0224621	0.084529	10.0136	2.3476	1.9537	0.419817	0.0783298	5.84286	重庆市	K70	0.1492	2.7027	1	0	1	0.0386318	0.0386318	7.24	4.41802	0.0205665	0.0205894	0.0317678		0		0	0.74597	0.87921
516	2010-01-01	21.719	0.605198	0.059277	0.151261	0.105635	0.090801	1.82968	0	2.89037	3.21888	0.2086	0.673083	0.363521	18.9483	10.6	10.0093	0.491348	0.11385	5.83493	陕西省	F52	0.2259	3.11751	0	0	1	0.0212769	0.0212769	7.39	2.14135	0.0266613	0.026661	0.0474127	1.26583	2.43949	3.74901	8.96741	0.89829	0.97498
516	2011-01-01	21.8691	0.644467	0.043491	0.11638	0.148882	0.338022	1.76255	0	2.94444	3.2581	0.2086	0.717455	0.546945	17.323	9.5	8.9147	0.586076	0.058391	5.83493	陕西省	F52	0.2768	3.32071	0	0	1	0.0303861	0.0303861	7.76	3.07262	0.0201992	0.0201992	0.035398	0.317087	0.63352	3.75181	8.96741	0.87753	1.02282
516	2012-01-01	22.0135	0.671566	0.032707	0.095914	0.133511	0.007257	1.52097	0	2.99573	3.29584	0.2086	0.594943	0.456139	14.3917	7.9	7.3258	0.645923	0.0256429	5.83493	陕西省	F52	0.3522	3.56161	0	0	1	-0.0115157	-0.0115157	7.85	2.43017	0.0208538	0.0208344	0.0291763	5.08156	8.96741	3.63174	8.96741	0.98757	1.18812
516	2013-01-01	22.0074	0.644833	0.033546	0.098158	0.0907799	0.047913	1.80202	0	3.04452	3.3322	0.2086	0.572357	0.436778	13.5889	7.8	7.2361	0.623781	0.0210525	5.83493	陕西省	F52	0.4069	3.70598	0	0	1	0.0100338	0.0100338	6.78	0.839766	0.0268258	0.0268384	0.0480146	4.44196	8.6257	3.35305	8.6257	0.91689	1.03397
516	2014-01-01	21.9798	0.545332	0.09832	0.243229	0.0870625	0.089092	2.99924	0	3.09104	3.3673	0.2086	0.635279	0.42907	11.0119	7.3	6.7577	0.508667	0.0366649	5.83493	陕西省	F52	0.4765	3.86388	0	0	1	0.116739	0.116739	7	1.77489	0.0316501	0.031673	0.0468727	3.84932	7.08279	12.8899	30.0657	1.5162	1.52656
516	2015-01-01	22.3935	0.373586	0.054606	0.097852	0.0516106	0.004383	3.34023	0	3.13549	3.4012	0.1888	0.593805	0.282659	13.3431	6.9	6.3862	0.340007	0.0335794	5.83493	陕西省	F52	0.5531	4.01295	0	0	1	0.0625595	0.0625595	6.99	-1.49488	0.0498372	0.0498372	0.0900376	0.528489	0.928473	14.1674	35.4742	1.19566	1.30271
516	2016-01-01	22.438	0.370194	0.037041	0.058969	0.079072	0.007772	3.1332	0	3.17805	3.43399	0.1888	0.557875	0.268175	11.3331	6.7	6.2157	0.351088	0.0191064	5.83493	陕西省	F52			0	0	1	0.116147	0.116147	7.07	-0.198582	0.0293208	0.0293263	0.0405955	17.3507	30.0657	14.333	35.4742	1.10537	1.31043
516	2017-01-01	22.4867	0.377534	0.03456	0.055203	0.0662419	0.032773	2.00995	0	3.21888	3.46574	0.1888	0.564968	0.242847	8.1098	6.9	6.4437	0.354481	0.0230526	5.83493	陕西省	F52			0	0	1	0.243582	0.243582		0.459091	0.0204205	0.0204483	0.0216442	19.1063	35.4742	16.2649	35.4742	0.93391	1.24929
516	2018-01-01	22.712	0.209426	0.335138	0.472607	-0.105677	-0.497636	1.53318	0	3.2581	3.49651	0.1888	0.578407	0.085917	6.9911	6.5892	6.0945	0.13096	0.0784668	5.83493	陕西省	Q83			0	0	0	0.0189077	0.0189077	7.73	1.51384	0.0235396	0.0235396	0.0416933	19.3291	35.4742	19.3291	35.4742	0.87886	0.95446
516	2019-01-01	23.029	0.501938	-0.04759	-0.076594	-0.00342176	-0.514083	1.44523	0	3.29584	3.52636	0.1888	0.626622	0.452186	8.8823	6.1	5.646	0.186013	0.315924	5.83493	陕西省	Q83			0	0	1	0.0351296	0.0351296	7.88	2.77926	0.0208202	0.0208815	0.0289289	3.13395	4.43207	3.13395	4.43207	1.03558	1.20282
516	2020-01-01	23.2185	0.584864	0.003145	0.006947	0.00340879	0.621658	2.59356	0	3.3322	3.55535	0.1888	0.626622	0.513761	10.0136	2.3476	1.9537	0.259059	0.325806	5.83493	陕西省	Q83	0.3935	3.6725	0	0	1	0.12816	0.12816	8.33	3.55171	0.0329479	0.0329479	0.0656223		0		0	0.98913	1.09104
517	2010-01-01	22.6947	0.734616	0.040436	0.138339	-0.277823	-0.37238	1.09912	0	2.89037	2.89037	0.7802	0.0961252	0.001137	18.9483	10.6	10.0093	0.473775	0.260841	6.00851	浙江省	K70	0.5033	3.9186	0	0	0	0.0567867	0.0567867	8.64	6.11321	0.0307179	0.0307179	0.0668665	0.255949	0.457851	1.23139	2.79182	1.033	1.26371
517	2011-01-01	23.0579	0.776253	0.04624	0.192007	-0.0513807	0.30199	1.04396	0	2.94444	2.94444	0.7802	0.0989002	0.000938	17.323	9.5	8.9147	0.673985	0.102268	6.00851	浙江省	K70	0.545	3.9982	1	0	1	0.0404578	0.0404578	9.3	5.89506	0.0254473	0.0254473	0.0526437	0.99953	1.74636	1.13872	2.36463	0.67489	0.81751
517	2012-01-01	23.0962	0.73887	0.040302	0.165991	0.268394	0.263393	1.07169	0	2.99573	2.99573	0.7802	0.0971135	0.000969	14.3917	7.9	7.3258	0.688324	0.0505465	6.00851	浙江省	K70	0.6497	4.17393	1	0	1	0.0529953	0.0529953	9.68	2.37821	0.0265298	0.0265298	0.0550021	1.22634	2.36463	1.37893	3.33947	1.04158	1.26729
517	2013-01-01	22.8305	0.604261	0.047842	0.149719	0.1685	1.25765	1.04927	0	3.04452	3.04452	0.7802	0.0967199	0.001085	13.5889	7.8	7.2361	0.592958	0.0113031	6.00851	浙江省	K70	0.7081	4.26	1	0	1	0.0568656	0.0568656	7.76	1.83469	0.0209381	0.0209381	0.0276754	1.21792	2.34956	1.33964	3.33947	0.99713	1.22486
517	2014-01-01	22.5155	0.387116	0.043471	0.089197	-0.106587	-0.254577	1.15246	0	3.09104	3.09104	0.7802	0.101903	0.001201	11.0119	7.3	6.7577	0.23093	0.156185	6.00851	浙江省	K70	0.8109	4.39556	1	0	1	0.0596855	0.0596855	7.96	2.24484	0.0259379	0.0259387	0.0522437	1.71525	3.33947	1.21708	3.33947	0.86874	0.93682
517	2015-01-01	22.7945	0.543365	0.014818	0.028283	0.0832303	-0.675024	3.16223	0	3.13549	3.13549	0.4793	0.733164	0.000703	13.3431	6.9	6.3862	0.299896	0.243469	6.00851	浙江省	K70	0.9204	4.52222	1	0	1	0.0467712	0.0467712	8.16	0.758967	0.0535938	0.0536032	0.108723	0.748844	1.46828	1.83175	4.86582	1.01958	1.15573
517	2016-01-01	23.1308	0.668969	0.015643	0.040805	0.016345	0.536415	2.12202	0	3.17805	3.17805	0.4793	0.731799	0.000455	11.3331	6.7	6.2157	0.510619	0.158349	6.00851	浙江省	K70			1	0	0	0.0306167	0.0306167	8.37	3.1265	0.0325364	0.0325896	0.0520449	0.913088	1.67452	1.80917	4.86582	1.08662	1.30552
517	2017-01-01	23.3031	0.678841	0.044568	0.136851	-0.0198387	1.46823	1.47139	0	3.21888	3.21888	0.4793	0.733095	0.000502	8.1098	6.9	6.4437	0.472003	0.206838	6.00851	浙江省	K70			1	0	1	0.0391819	0.0391819		3.75924	0.0175133	0.0175133	0.0294272	1.90483	3.39754	1.55636	3.39754	0.9124	1.1769
517	2018-01-01	23.9144	0.803889	0.029226	0.121725	-0.111687	-0.06952	1.10141	0	3.2581	3.2581	0.4793	0.731799	0.000419	6.9911	6.5892	6.0945	0.657199	0.146691	6.00851	浙江省	K70			0	0	1	0.0927997	0.0927997	6.52	5.71877	0.0338445	0.0338388	0.099118	1.62001	3.1913	1.62001	3.1913	1.01361	1.17242
517	2019-01-01	24.4125	0.831331	0.054592	0.304914	0.0116911	0.679175	1.03958	0	3.29584	3.29584	0.4793	0.737239	0.000604	8.8823	6.1	5.646	0.712981	0.118349	6.00851	浙江省	K70			0	0	1	0.0682909	0.0682909	7.01	3.25939	0.026491	0.026491	0.0355088	1.47108	2.08042	1.47108	2.08042	1.01521	1.22596
517	2020-01-01	24.9394	0.844589	0.032988	0.205746	-0.158309	0.677686	0.985115	0	3.3322	3.3322	0.4793	0.739845	0.000333	10.0136	2.3476	1.9537	0.681705	0.162883	6.00851	浙江省	K70			0	0	1	0.0758795	0.0758795	5.85	6.13235	0.0263019	0.0264717	0.0445535		0		0	0.85619	1.03945
518	2010-01-01	20.6846	0.0855663	0.010844	0.011679	0.227039	0.073622	7.57668	0	2.89037	2.94444	0.0583	0.749438	0.261255	18.9483	10.6	10.0093	0.0847347	0.000831565	5.94441	江苏省	C27			0	1	1	0.000224193	0.000224193	5.97	1.10688	0.0308334	0.0308334	0.0611407	0.835497	1.65958	5.74153	13.8947	0.89522	0.94252
518	2011-01-01	20.6927	0.055853	0.002538	0.002731	0.0206901	0.171684	4.16367	0	2.94444	2.99573	0.0389	1.44474	0.231672	17.323	9.5	8.9147	0.0538445	0.00200848	5.94441	江苏省	C27			0	0	1	0.000192552	0.000192552	6.12	3.36921	0.028855	0.028855	0.0590814	7.58854	13.8947	7.17254	14.9585	1.15109	1.31495
518	2012-01-01	20.6321	0.0904971	0.015382	0.016587	0.0597725	0.075059	4.45518	0	2.99573	3.04452	0.0389	1.5504	0.244936	14.3917	7.9	7.3258	0.0869069	0.00359028	5.94441	江苏省	C27			0	0	1	0.000155734	0.000155734	6.19	3.69332	0.0252123	0.0252123	0.0431991	7.35609	13.8947	7.25798	14.9585	1.20159	1.40673
518	2013-01-01	20.528	0.111607	-0.114628	-0.127436	-0.0231164	-0.20468	4.24186	0	3.04452	3.09104	0.0389	1.46572	0.254815	13.5889	7.8	7.2361	0.10375	0.00785715	5.94441	江苏省	C27			0	0	1	0.0209812	0.0209812	5.75	2.68558	0.0225565	0.0225565	0.034296	6.75705	12.1992	7.10142	14.2418	0.94114	1.05366
518	2014-01-01	20.5225	0.117947	-0.011198	-0.01265	0.024557	0.155623	7.02699	0	3.09104	3.13549	0.0389	2.41511	0.30759	11.0119	7.3	6.7577	0.111967	0.00598021	5.94441	江苏省	C27			0	0	1	0.0201762	0.0201762	5.81	3.75947	0.0238464	0.0238464	0.0537674	7.53922	13.7745	5.90676	14.2418	0.813	0.70637
518	2015-01-01	20.5424	0.270619	-0.136637	-0.169744	-0.163102	-0.01404	9.02972	0	3.13549	3.17805	0.0625	2.34634	0.313881	13.3431	6.9	6.3862	0.250766	0.0198528	5.94441	江苏省	C27			0	0	1	0.0254529	0.0254529	6.03	5.49573	0.041728	0.041728	0.0638956	8.09098	14.2418	6.86952	18.1151	0.89266	0.95419
518	2016-01-01	20.7405	0.399331	0.006057	0.009196	0.0113822	0.376169	9.38564	0	3.17805	3.21888	0.086	2.25794	0.234741	11.3331	6.7	6.2157	0.398356	0.000975686	5.94441	江苏省	C27			0	0	1	0.0206374	0.0206374	6.18	5.2614	0.0289358	0.0289358	0.0552111	1.28485	2.42195	3.19988	7.68202	0.8021	0.97461
518	2017-01-01	20.6524	0.274877	0.010929	0.016555	-0.0115774	0.057258	7.83372	0	3.21888	3.2581	0.14	1.74837	0.078761	8.1098	6.9	6.4437	0.272507	0.00237006	5.94441	江苏省	C27			0	0	1	0.0212725	0.0212725	6.52	6.19201	0.0163318	0.0163318	0.0253056	3.17538	6.29524	3.52495	7.68202	0.92166	1.15131
518	2018-01-01	20.6463	0.305737	-0.031996	-0.045082	0.0243735	0.142924	4.15313	0	3.2581	3.29584	0.14	1.74837	0.089918	6.9911	6.5892	6.0945	0.305327	0.000409489	5.94441	江苏省	C27			0	0	0	0.0123746	0.0123746	5.85	4.61379	0.0245788	0.0245788	0.0492261	4.09403	7.68202	4.09403	7.68202	0.96313	1.05094
518	2019-01-01	20.6353	0.278996	0.019	0.026853	0.0640214	0.056545	4.35971	0	3.29584	3.3322	0.14	1.50094	0.088368	8.8823	6.1	5.646	0.277099	0.00189718	5.94441	江苏省	C27			0	0	0	0.00646099	0.00646099	5.97	2.91428	0.0342011	0.0342011	0.0968351	0.980602	1.38678	0.980602	1.38678	1.0841	1.17769
518	2020-01-01	20.5293	0.168336	0.031798	0.041114	0.121686	0.209442	6.56774	0	3.3322	3.3673	0.14	1.49628	0.087133	10.0136	2.3476	1.9537	0.167122	0.00121402	5.94441	江苏省	C27			0	0	0	0.00882872	0.00882872	6.12	1.86763	0.0384653	0.0384653	0.124109		0		0	0.43079	0.40433
519	2010-01-01	19.9901	0.245625	0.022834	0.031804	-0.0305658	0.196263	5.60542	1	2.89037	3.13549	0.2158	0.626452	0.317957	18.9483	10.6	10.0093	0.232945	0.0126807	5.80524	湖南省	C34			0	0	0	0.00601839	0.00601839	6.19	3.26482	0.0346024	0.0346024	0.0766858	2.50673	4.83717	5.04046	12.1172	1.04008	1.04726
519	2011-01-01	19.9727	0.256212	-0.023688	-0.031621	-0.039842	0.000716	2.75344	1	2.94444	3.17805	0.2158	0.601692	0.284809	17.323	9.5	8.9147	0.244319	0.0118926	5.80524	湖南省	C34			0	0	0	0.00516865	0.00516865		4.0923	0.0232365	0.0232365	0.0388074	5.39354	10.5985	5.25327	12.1172	1.14047	1.27927
519	2012-01-01	19.9771	0.252177	0.007389	0.009908	0.0108831	-0.132289	5.02908	1	2.99573	3.21888	0.2158	0.601692	0.275429	14.3917	7.9	7.3258	0.242797	0.00938012	5.80524	湖南省	C34			0	0	0	-0.000155811	-0.000155811	7.73	6.03158	0.0381227	0.0381227	0.0709529	4.56577	8.55737	3.83445	8.55737	0.99632	1.17606
519	2013-01-01	22.3163	0.266653	0.093306	0.136466	-0.0252813	5.88731	1.29662	1	3.04452	3.2581	0.3604	0.549992	0.302945	13.5889	7.8	7.2361	0.238677	0.0279758	5.80524	湖南省	C30			1	0	0	-0.00655206	-0.00655206	7.88	0.140605	0.0248923	0.0248923	0.0449233	0.973017	1.8131	4.15294	9.55341	0.99698	1.05751
519	2014-01-01	24.6168	0.0187715	0.014657	0.104227	-0.00404727	-0.021418	0.152768	1	3.09104	3.29584	0.3604	0.489273	0.331902	11.0119	7.3	6.7577	0.173513	0.0142026	5.80524	湖南省	C30	0.3935	3.6725	1	0	1	-0.00434183	-0.00434183	8.33	1.06562	0.0229184	0.0229184	0.0389303	3.8287	7.34948	3.93661	9.55341	1.10563	1.07128
519	2015-01-01	22.3634	0.192024	0.044865	0.055384	-0.027406	-0.248665	2.15014	1	3.13549	3.3322	0.3604	0.479875	0.349322	13.3431	6.9	6.3862	0.179053	0.0129715	5.80524	湖南省	C30	0.5033	3.9186	1	0	1	-0.00326429	-0.00326429	8.64	1.46215	0.0312062	0.0312772		3.98792	7.74031	2.84001	7.74031	1.13765	1.01999
519	2016-01-01	23.0516	0.282296	0.017053	0.024176	0.0153208	1.48504	1.44153	1	3.17805	3.3673	0.3368	0.472702	0.247496	11.3331	6.7	6.2157	0.266927	0.0153692	5.80524	湖南省	C30	0.545	3.9982	1	0	1	0.00372127	0.00372127	9.3	0.238515	0.0348104	0.0348104	0.0497455	1.89027	3.7621	3.18027	8.64068	1.13896	1.36378
519	2017-01-01	22.9983	0.226262	0.012032	0.016151	0.0551965	0.256374	1.2688	1	3.21888	3.4012	0.233	1.14515	0.250214	8.1098	6.9	6.4437	0.197884	0.0283786	5.80524	湖南省	C35	0.6497	4.17393	1	0	0	0.00410904	0.00410904	9.68	0.119471	0.0275214	0.0275214	0.0545868	2.25801	4.04456	3.53763	8.64068	1.41043	1.75888
519	2018-01-01	23.0672	0.245685	0.034506	0.045183	0.143806	0.037321	1.04855	1	3.2581	3.43399	0.233	1.14515	0.213153	6.9911	6.5892	6.0945	0.202952	0.0427331	5.80524	湖南省	C35	0.7081	4.26	1	0	0	0.000707222	0.000707222	7.76	-2.30994	0.027432	0.027432	0.0462986	2.73876	4.87858	2.73876	4.87858	1.06221	1.10718
519	2019-01-01	23.1222	0.256386	0.023815	0.031803	0.0828303	0.074298	1.14739	1	3.29584	3.46574	0.2297	1.03072	0.200391	8.8823	6.1	5.646	0.223706	0.0326799	5.80524	湖南省	C35	0.8109	4.39556	1	0	0	-0.00457249	-0.00457249	7.96	-0.427919	0.024591	0.0245773	0.0442051	3.24995	4.59613	3.24995	4.59613	1.06101	1.16558
519	2020-01-01	23.222	0.29993	0.023692	0.03287	0.148218	0.21448	1.44645	1	3.3322	3.49651	0.1897	1.44147	0.205953	10.0136	2.3476	1.9537	0.271607	0.0283235	5.80524	湖南省	C35	0.9204	4.52222	1	0	0	-0.028435	-0.028435	8.16	-0.665962	0.0317452	0.0317309	0.066371		0		0	0.89526	1.03014
520	2010-01-01	22.7744	0.853835	0.001698	0.010563	-0.0220593	0.321374	1.28697	1	2.89037	2.94444	0.2727	0.0815613	0.464062	18.9483	10.6	10.0093	0.353622	0.500213	5.88231	湖北省	G55			1	0	0	-0.0235276	-0.0235276	8.37	4.29931	0.0257907	0.0257907	0.0530203	19.8001	37.0388	533.902	1501.82	0.83797	0.99556
520	2011-01-01	22.9007	0.973778	-0.106349	-1.29044	0.00642177	0.126354	1.22198	1	2.94444	2.99573	0.2672	0.0985205	0.591275	17.323	9.5	8.9147	0.543938	0.42984	5.88231	湖北省	G55			1	0	0	-0.00985121	-0.00985121		6.49253	0.02412	0.02412	0.0261854	372.692	660.301	533.726	1501.82	0.93647	1.09481
520	2015-01-01	20.0564	0.501002	0.239659	0.642728	0.0418543	-0.215797	24.4953	0	3.13549	3.17805	0.1789	0.384507	0.22497	13.3431	6.9	6.3862	0.388888	0.112113	5.88231	湖北省	G55			1	0	1	0.0408373	0.0408373		6.21908	2.35257	2.35257		11.3271	22.2106	8.5075	22.2106
520	2016-01-01	20.0842	0.496333	0.018665	0.037229	-0.0180355	-0.075181	15.6455	0	3.17805	3.21888	0.1789	0.378021	0.173848	11.3331	6.7	6.2157	0.400431	0.0959021	5.88231	湖北省	G55			1	0	1	0.0698241	0.0698241		6.96373	0.0329515	0.0329515	0.067445	6.34306	12.6415	4.84545	12.6415	1.13558	1.33447
520	2017-01-01	20.0712	0.391237	0.096916	0.17435	0.104812	0.16898	8.20112	0	3.21888	3.2581	0.1789	0.432798	0.116776	8.1098	6.9	6.4437	0.310339	0.0808977	5.88231	湖北省	G55	0.0807	2.08815	1	0	1	0.0428038	0.0428038		4.1291	0.0201896	0.0201896	0.0308813	4.04593	7.91905	4.36671	10.1511	1.2188	1.49434
520	2018-01-01	20.26	0.399409	0.106446	0.176149	0.296632	0.00974	5.03189	0	3.2581	3.29584	0.1789	0.432099	0.528506	6.9911	6.5892	6.0945	0.349472	0.0499368	5.88231	湖北省	G55	0.145	2.67415	1	0	1	0.090233	0.090233		1.16428	0.0252552	0.0252552	0.056125	5.33446	10.1511	5.33446	10.1511	0.94429	1.002
520	2019-01-01	20.2493	0.343084	0.051359	0.081703	0.0838866	-0.057234	7.20394	0	3.29584	3.3322	0.1789	1.05043	0.566498	8.8823	6.1	5.646	0.298894	0.04419	5.88231	湖北省	G55	0.181	2.89591	1	0	1	0.0585551	0.0585551		4.17834	0.0212335	0.0212335	0.0389687	1.57832	2.23208	1.57832	2.23208	0.67467	0.74437
520	2020-01-01	20.2669	0.33569	0.016765	0.025376	0.043747	-0.097584	5.76693	0	3.3322	3.3673	0.1789	1.26688	0.660936	10.0136	2.3476	1.9537	0.320003	0.0156869	5.88231	湖北省	G55	0.2301	3.13593	1	0	1	0.108107	0.108107		2.99088	0.0200202	0.0200202	0.037783		0		0	0.63933	0.70328
521	2010-01-01	22.6856	0.614091	0.054859	0.159431	0.0525659	0.300892	1.29716	1	2.89037	2.94444	0.2138	0.803233	0.121587	18.9483	10.6	10.0093	0.575014	0.0390771	5.8584	安徽省	C38	0.2639	3.27299	1	0	1	0.15182	0.15182		2.09144	0.0280387	0.0280387	0.0511709	5.19485	10.1176	3.84835	10.1176	0.97697	1.04302
521	2011-01-01	22.7518	0.624569	0.012098	0.031796	-0.0546104	0.094435	0.96069	1	2.94444	2.99573	0.2138	0.798111	0.123105	17.323	9.5	8.9147	0.571401	0.0531687	5.8584	安徽省	C38	0.3176	3.45821	1	0	1	0.0542645	0.0542645		4.52361	0.0210759	0.0210624	0.0268441	3.92589	7.10455	3.26464	8.39019	1.01642	1.20366
521	2012-01-01	22.7884	0.621935	0.020812	0.055238	0.0532027	0.033638	0.969775	1	2.99573	3.04452	0.2158	0.717378	0.157731	14.3917	7.9	7.3258	0.542241	0.0796941	5.8584	安徽省	C38	0.3704	3.612	1	0	1	0.0886075	0.0886075		3.25882	0.0229089	0.0228953	0.0314973	0.988195	1.94279	0.820838	2.0703	1.12315	1.37278
521	2013-01-01	22.8659	0.623602	0.033658	0.089232	0.0632459	0.132381	1.03607	1	3.04452	3.09104	0.2158	0.678433	0.133622	13.5889	7.8	7.2361	0.563023	0.0605793	5.8584	安徽省	C38			1	0	1	0.0442709	0.0442709		1.00544	0.0220652	0.0221712	0.0349212	1.16023	2.0703	1.16308	3.16957	0.94266	1.06819
521	2014-01-01	22.9215	0.61834	0.031989	0.084382	0.0183664	0.021432	1.12478	1	3.09104	3.13549	0.2158	0.679559	0.135838	11.0119	7.3	6.7577	0.558581	0.0597587	5.8584	安徽省	C38			1	0	1	0.0616751	0.0616751		1.42574	0.0269479	0.0269241	0.0600542	1.04582	2.0703	1.36095	3.16957	1.12022	1.05897
521	2015-01-01	22.9278	0.622796	0.002348	0.006188	0.0233248	-0.032419	1.18613	1	3.13549	3.17805	0.2158	0.553017	0.134657	13.3431	6.9	6.3862	0.539825	0.0829708	5.8584	安徽省	C38			0	0	1	0.010034	0.0100281	3.92	1.73344	0.0384818	0.0384757	0.0342002	0.942746	1.87629	1.37519	3.22796	0.99587	1.15308
521	2016-01-01	23.2496	0.586964	0.02025	0.050743	0.0787836	0.202661	1.08185	1	3.17805	3.21888	0.2247	0.512202	0.096269	11.3331	6.7	6.2157	0.543285	0.0436783	5.8584	安徽省	C38			0	0	1	0.00858822	0.00858822	4.31	0.012844	0.0253006	0.0252918	0.0297678	1.58298	3.14656	1.40361	3.22796	1.03005	1.24248
521	2017-01-01	23.4934	0.676899	0.002536	0.006993	-0.034552	0.34093	0.989368	1	3.21888	3.2581	0.2247	0.536613	0.090181	8.1098	6.9	6.4437	0.632676	0.0442234	5.8584	安徽省	C38	0.1037	2.33892	0	0	1	0.0190474	0.0190474	5.11	1.79436	0.0158214	0.0157739	0.0239605	1.84062	3.22796	1.6205	3.22796	1.08828	1.43508
521	2018-01-01	23.4681	0.66999	0.002213	0.006777	-0.0141732	0.041241	0.870803	1	3.2581	3.29584	0.2358	0.436396	0.111424	6.9911	6.5892	6.0945	0.640275	0.0297153	5.8584	安徽省	C38	0.1625	2.78809	0	0	1	0.0167716	0.0167716	5.62	1.76618	0.0235092	0.0235836	0.0329861	1.31396	2.31545	1.31396	2.31545	1.07364	1.15781
521	2019-01-01	23.3767	0.640058	0.002924	0.008492	0.090479	-0.053568	0.876621	1	3.29584	3.3322	0.2379	0.404095	0.153537	8.8823	6.1	5.646	0.585814	0.0542448	5.8584	安徽省	C38	0.1958	2.97451	0	0	1	0.011171	0.011171	6.29	1.49039	0.022781	0.0228234	0.0230482	1.63727	2.31545	1.63727	2.31545	1.17335	1.32972
521	2020-01-01	23.5023	0.69186	-0.005222	-0.015708	0.0871568	-0.070391	1.04264	1	3.3322	3.3673	0.2379	0.414148	0.148532	10.0136	2.3476	1.9537	0.663862	0.0279975	5.8584	安徽省	C38	0.2451	3.19908	1	0	0	0.004999	0.004999	6.21	1.85021	0.0325126	0.0325427	0.0829925		0		0	0.72458	0.80789
523	2010-01-01	20.6529	0.489093	0.016972	0.03049	0.0606696	0.331772	2.20617	1	2.89037	3.49651	0.45425	0.0877955	0.154975	18.9483	10.6	10.0093	0.47753	0.0115627	5.93895	广东省	C26	0.2761	3.31818	1	0	0	0.0029015	0.0029015	5.61	2.23019	0.0330656	0.0330674	0.070093	0.816909	1.60367	0.994868	2.25462	0.96022	1.01615
523	2011-01-01	21.1407	0.345721	0.014907	0.024857	-0.0580638	0.587855	1.67482	1	2.94444	3.52636	0.3522	0.637794	0.09353	17.323	9.5	8.9147	0.339313	0.00640864	5.93895	广东省	C26	0.3193	3.46355	1	0	0	0.00319938	0.00319938	5.81	3.37434	0.0264143	0.0264143	0.0424353	0.785418	1.53024	0.872535	2.18119	1.17865	1.33792
523	2012-01-01	21.3333	0.449016	0.012042	0.020149	-0.0152208	0.575136	1.76685	1	2.99573	3.55535	0.3522	0.173071	0.071435	14.3917	7.9	7.3258	0.439672	0.00934455	5.93895	广东省	C26	0.405	3.7013	1	0	0	-0.00420926	-0.00420926	5.99	3.74306	0.0280499	0.0280499	0.0516552	1.11975	2.18119	1.75025	4.40085	1.0987	1.32607
523	2013-01-01	21.6379	0.58191	0.015129	0.031885	0.0498206	0.268269	2.22587	1	3.04452	3.58352	0.3522	0.133268	0.197827	13.5889	7.8	7.2361	0.569186	0.0127248	5.93895	广东省	C26			1	0	1	0.0428678	0.0428678	5.72	2.30412	0.0329489	0.0329444	0.0557671	1.10186	2.18119	1.82933	4.40085	1.36513	1.60187
523	2014-01-01	21.8257	0.642641	0.014514	0.03771	-0.0151407	0.323422	2.11447	1	3.09104	3.61092	0.3522	0.150195	0.151932	11.0119	7.3	6.7577	0.626558	0.0160833	5.93895	广东省	C26			1	0	1	0.0944256	0.0944256		3.49412	0.023425	0.0233868	0.0325606	2.34062	4.40085	1.84307	4.40085	0.94044	1.11273
523	2015-01-01	21.9845	0.68796	0.009075	0.02725	-0.0116355	0.399643	2.5914	1	3.13549	3.63759	0.3523	0.204978	0.126531	13.3431	6.9	6.3862	0.675572	0.0123874	5.93895	广东省	C26			1	0	1	0.00156871	0.00156871	8.18	3.47011	0.048778	0.0487716	0.0820178	1.86989	3.58241	2.16217	5.35724	1.1773	1.32052
523	2016-01-01	22.1512	0.571952	0.010128	0.027016	-0.166748	0.300994	1.8494	1	3.17805	3.66356	0.3004	0.687518	0.111213	11.3331	6.7	6.2157	0.561549	0.0104025	5.93895	广东省	C26			1	0	1	0.00184592	0.00184592	8.31	4.48169	0.0277958	0.0277962	0.0352903	0.854358	1.7087	75.7329	172.658	1.12328	1.35082
523	2017-01-01	22.2945	0.617673	0.007525	0.018648	-0.0331874	0.199196	1.40766	1	3.21888	3.68888	0.3004	0.685907	0.090944	8.1098	6.9	6.4437	0.607039	0.0106339	5.93895	广东省	C26	0.2946	3.38303	1	0	1	-0.033745	-0.033745	9.28	3.48952	0.0146535	0.014651	0.0240106	2.38888	4.49567	84.9939	172.658	0.91104	1.22771
523	2018-01-01	22.6784	0.73211	0.005571	0.017727	-0.0673341	0.013821	1.07071	1	3.2581	3.71357	0.3004	0.60755	0.058761	6.9911	6.5892	6.0945	0.724986	0.00712307	5.93895	广东省	C26	0.3727	3.61819	1	0	1	-0.0274575	-0.0274575	9.37	4.26386	0.023914	0.0239167	0.0322486	98.6477	172.658	98.6477	172.658	0.92692	0.97379
523	2019-01-01	22.9085	0.785858	0.00751	0.030107	-0.0626162	0.03535	1.30848	1	3.29584	3.73767	0.3104	0.536595	0.066053	8.8823	6.1	5.646	0.748516	0.0373416	5.93895	广东省	C26	0.4257	3.75115	1	0	0	-0.00108071	-0.00108071	9.73	5.05287	0.030853	0.0308517	0.0634369	122.088	172.658	122.088	172.658	1.00154	1.11687
524	2010-01-01	20.4182	0.180748	0.008765	0.01114	0.0666416	0.213248	3.92714	1	2.89037	2.94444	0.3719	0.429016	0.607347	18.9483	10.6	10.0093	0.101149	0.0795987	5.93895	广东省	H61	0.5097	3.93124	1	0	1	0.0511316	0.0511316	10	1.754	0.0309727	0.0309727	0.0634979	2.97635	5.87794	57.0981	130.278	0.83253	0.91387
524	2011-01-01	20.3897	0.173977	0.028175	0.034252	0.113748	0.158814	2.46643	1	2.94444	2.99573	0.3719	0.424889	0.588201	17.323	9.5	8.9147	0.119227	0.0547502	5.93895	广东省	H61	0.544	3.99636	1	0	1	0.0592511	0.0592511	7.94	1.91389	0.0297379	0.0297379	0.0537114	73.9019	129.837	57.4724	130.278	0.98919	1.09835
524	2012-01-01	20.4234	0.177834	0.042506	0.051581	0.120835	0.058999	2.49634	1	2.99573	3.04452	0.3719	0.419671	0.537214	14.3917	7.9	7.3258	0.133134	0.0446997	5.93895	广东省	H61	0.6486	4.17223	1	0	1	0.022152	0.022152	8.01	1.05325	0.0261231	0.0261231	0.0555999	75.089	130.278	57.6612	130.278	1.10085	1.32057
524	2013-01-01	20.4504	0.160154	0.04583	0.055142	0.0718383	-0.036832	2.29281	1	3.04452	3.09104	0.3719	0.459043	0.499255	13.5889	7.8	7.2361	0.114923	0.0452311	5.93895	广东省	H61	0.7418	4.30649	1	0	1	0.0232943	0.0232943	8.17	-1.16367	0.0205985	0.0205869	0.0301793	74.462	130.278	57.409	130.278	0.95725	1.0751
524	2014-01-01	20.4761	0.29115	0.045745	0.064063	0.0634364	-0.046958	4.57953	1	3.09104	3.13549	0.3719	0.517988	0.458928	11.0119	7.3	6.7577	0.106234	0.184915	5.93895	广东省	H61			1	0	1	0.0195458	0.0195458	7.95	2.5611	0.0245192	0.02453	0.0483567	1.46035	2.65194	1.31655	2.68868	0.73993	0.67898
524	2015-01-01	20.553	0.269534	0.048301	0.067078	0.0647634	0.013301	6.6098	1	3.13549	3.17805	0.3719	0.539008	0.404239	13.3431	6.9	6.3862	0.0992433	0.170291	5.93895	广东省	H61			1	0	1	0.00473172	0.00473172		0.672616	0.0509114	0.0509114	0.103553	0.165267	0.302848	1.91727	4.3786	1.15106	1.24821
524	2016-01-01	20.5642	0.269299	0.036095	0.049405	0.0496956	-0.009948	5.14463	1	3.17805	3.21888	0.3719	0.518373	0.377834	11.3331	6.7	6.2157	0.108118	0.16118	5.93895	广东省	H61			0	0	0	-0.00268753	-0.00268753	8.59	2.38123	0.0409584	0.0409066		1.24951	2.29969	7.07864	17.9655	1.11757	1.28815
524	2017-01-01	22.2135	0.419242	0.047778	0.091706	0.114941	20.1113	1.45963	1	3.21888	3.2581	0.4441	0.749572	0.128127	8.1098	6.9	6.4437	0.312365	0.106878	5.93895	广东省	H61			0	0	0	-0.00270927	-0.00270927	9.18	-2.35075	0.0226545	0.0226545	0.0425465	2.19023	4.3786	8.10621	17.9655	1.18124	1.58817
524	2018-01-01	22.2457	0.432239	0.048325	0.084167	0.0539023	0.107297	1.17931	1	3.2581	3.29584	0.446	0.746335	0.119049	6.9911	6.5892	6.0945	0.360424	0.0718159	5.93895	广东省	H61			0	0	0	-0.00259584	-0.00259584	9.94	-2.58209	0.0227903	0.02296	0.0332438	9.82737	17.9655	9.82737	17.9655	1.06988	1.152
524	2019-01-01	22.2854	0.425437	0.06175	0.1081	0.0659128	0.126342	1.19424	1	3.29584	3.3322	0.446	0.746335	0.123239	8.8823	6.1	5.646	0.399228	0.0262095	5.93895	广东省	H61			0	0	0	0.0259831	0.0259831	9.86	-0.249599	0.0195256	0.0195404	0.0247235	12.7035	17.9655	12.7035	17.9655	1.00444	1.15527
524	2020-01-01	21.9814	0.321346	-0.06316	-0.102075	-0.12159	-0.764483	1.82789	1	3.3322	3.3673	0.4512	0.696983	0.152863	10.0136	2.3476	1.9537	0.29066	0.0306861	5.93895	广东省	H61			0	0	0	0.0167876	0.0167876	9.64	2.60958	0.0382801	0.0382891	0.10788		0		0	0.57613	0.60373
525	2010-01-01	22.0302	0.802555	-0.002571	-0.012957	-0.0212265	0.073306	1.96855	1	2.89037	2.99573	0.2851	0.386508	0.231236	18.9483	10.6	10.0093	0.781432	0.0211231	5.94441	江苏省	C26			0	0	0	0.0242551	0.0242551	9.3	4.18853	0.024453	0.0244446	0.0532567	2.81562	5.57367	2.64247	6.51462	0.66388	0.6933
525	2011-01-01	22.7584	0.620172	0.012944	0.040394	0.0143571	0.519975	1.29396	0	2.94444	3.04452	0.4475	0.508473	0.252183	17.323	9.5	8.9147	0.548921	0.0712503	5.94441	江苏省	C26			0	0	0	0.0406827	0.0406827	7.07	3.98794	0.022773	0.022773	0.0422	1.75228	3.48238	1.68522	4.42333	0.89913	0.9645
525	2012-01-01	22.9333	0.650526	0.035594	0.097966	0.031953	0.239407	1.16586	0	2.99573	3.09104	0.4475	0.4478	0.192874	14.3917	7.9	7.3258	0.611939	0.0385871	5.94441	江苏省	C26			0	0	0	0.00539585	0.00539585	7.16	4.03072	0.02251	0.0225141	0.0335518	1.17808	2.34119	2.52181	6.59085	0.95401	1.17043
525	2013-01-01	23.0573	0.654953	0.036307	0.105318	0.0993212	0.009192	1.21653	0	3.04452	3.13549	0.4475	0.402138	0.244804	13.5889	7.8	7.2361	0.609756	0.0451964	5.94441	江苏省	C26			0	0	0	0.006925	0.006925	7.27	2.17206	0.0284526	0.0284824	0.0458315	1.40246	2.50843	2.52667	6.59085	1.32479	1.36498
525	2014-01-01	23.0971	0.630683	0.038506	0.107731	0.0726214	-0.059219	1.38009	0	3.09104	3.17805	0.4475	0.413954	0.276525	11.0119	7.3	6.7577	0.60949	0.0211924	5.94441	江苏省	C26			0	0	0	0.00766065	0.00766065	8.51	2.04132	0.0192507	0.0192401	0.0283083	3.3266	6.59085	2.63123	6.59085	0.94073	0.81475
525	2015-01-01	22.836	0.518339	0.0139	0.033239	0.0297113	-0.331146	1.55693	0	3.13549	3.21888	0.4475	0.46459	0.386228	13.3431	6.9	6.3862	0.504521	0.0138187	5.94441	江苏省	C26			0	0	0	0.00190679	0.00190679		1.46541	0.0369748	0.0369582	0.047784	2.92984	5.68157	2.36032	5.7387	0.98217	1.08085
525	2016-01-01	23.0798	0.540696	0.013492	0.028759	0.02522	-0.223645	1.42621	0	3.17805	3.2581	0.5175	0.366152	0.292324	11.3331	6.7	6.2157	0.509358	0.0313384	5.94441	江苏省	C26			0	0	0	0.00980822	0.00980822	5.47	1.12046	0.0290607	0.0292335	0.042637	3.29687	5.7387	2.63498	5.7387	1.04331	1.2221
525	2017-01-01	23.2286	0.548565	0.063389	0.139294	0.0434734	0.433729	1.44088	0	3.21888	3.29584	0.5175	0.296325	0.332054	8.1098	6.9	6.4437	0.499192	0.0493733	5.94441	江苏省	C26			0	0	0	0.0192957	0.0192957	5.68	1.03662	0.0260688	0.0259778	0.0482059	0.608559	1.08145	2.04127	4.33927	1.23742	1.64901
525	2018-01-01	23.3196	0.64405	0.04931	0.138245	0.028152	0.164918	1.21953	0	3.2581	3.3322	0.5175	0.296325	0.291391	6.9911	6.5892	6.0945	0.60676	0.0372904	5.94441	江苏省	C26	0.0645	1.86408	0	0	0	0.0201071	0.0201071	5.7	1.76156	0.0243602	0.0243313	0.036835	2.25877	4.33927	2.25877	4.33927	1.01919	1.15214
525	2019-01-01	23.3452	0.670422	-0.024789	-0.072355	0.106411	-0.218984	1.07971	0	3.29584	3.3673	0.4584	0.287308	0.261447	8.8823	6.1	5.646	0.592254	0.0781681	5.94441	江苏省	C26	0.1215	2.49733	1	1	0	0.0263107	0.0263107	5.84	2.24478	0.0213251	0.021332	0.038683	2.30362	3.25782	2.30362	3.25782	0.8568	0.98548
525	2020-01-01	23.1693	0.64406	-0.011765	-0.034268	0.0200332	-0.128392	0.94902	0	3.3322	3.4012	0.451	0.244663	0.318445	10.0136	2.3476	1.9537	0.560523	0.083537	5.94441	江苏省	C26	0.1526	2.72523	1	0	0	0.010483	0.010483	6.78	3.37839	0.0338899	0.0338899	0.0572323		0		0	1.07275	1.17969
526	2010-01-01	19.0756	0.184769	0.036219	0.045462	0.00881104	2.73166	6.33641	0	2.89037	2.94444	0.1818	1.22813	0.100278	18.9483	10.6	10.0093	0.182929	0.00183991	5.9405	福建省	S90	0.1943	2.96682	1	0	0	0.00545895	0.00545895	7.09	2.94472	0.0309827	0.0309827	0.0549201	5.16611	10.256	4.34443	10.256	0.88551	0.99652
526	2011-01-01	19.1047	0.205193	0.022787	0.028312	-0.000199055	-0.797803	3.38442	0	2.94444	2.99573	0.1818	1.45548	0.003166	17.323	9.5	8.9147	0.203484	0.00170976	5.9405	福建省	S90	0.2303	3.1368	1	0	0	0.00385262	0.00385262	6	3.75823	0.0248989	0.0248989	0.0476732	3.30199	6.21286	2.82113	6.21286	0.79634	0.9244
526	2012-01-01	19.1294	0.201354	0.01831	0.022981	-0.0285992	6.26092	4.69056	0	2.99573	3.04452	0.2852	0.588922	0.00413	14.3917	7.9	7.3258	0.199685	0.00166807	5.9405	福建省	K70	0.3027	3.41016	1	0	0	-0.00127393	-0.00127393	6.31	5.63344	0.0252917	0.0252917	0.0530811	3.2236	6.07486	2.30283	6.07486	1.02902	1.23833
526	2013-01-01	19.1036	0.214055	-0.033174	-0.041867	-0.0224654	-0.844061	9.54413	0	3.04452	3.09104	0.2852	0.535332	0.003812	13.5889	7.8	7.2361	0.212344	0.00171174	5.9405	福建省	K70	0.3621	3.58934	1	0	0	-0.00511333	-0.00511333	6.37	5.3827	0.0384752	0.0384752	0.0430202	2.49599	4.90743	1.97621	4.90743	1.04141	1.34945
526	2014-01-01	19.1178	0.214994	0.010167	0.012944	0.0629007	0.849454	9.38427	0	3.09104	3.13549	0.2852	0.492171	0.418736	11.0119	7.3	6.7577	0.213306	0.00168751	5.9405	福建省	K70			1	0	0	-0.00715585	-0.00715585	6.13	5.19557	0.0254218	0.0254218	0.0524031	2.1898	4.16923	1.81778	4.48679	1.08659	1.00991
526	2015-01-01	19.6307	0.570159	-0.050269	-0.089311	0.00924051	0.332865	19.6997	0	3.13549	3.17805	0.2852	0.734902	0.231056	13.3431	6.9	6.3862	0.569149	0.00101041	5.9405	福建省	K70			1	0	0	-0.00668533	-0.00668533		4.67	0.0541112	0.0541112		0.644563	1.24079	0.492051	1.24079	0.73035	0.72137
526	2016-01-01	21.9591	0.987003	-0.053426	-1.06829	0.0250619	51.1378	2.07687	1	3.17805	3.21888	0.1559	1.72825	0.042917	11.3331	6.7	6.2157	0.981208	0.0057951	5.9405	福建省	P82			1	0	1	0.0947388	0.0947388	5.5	-2.50043	0.0328921	0.0328921	0.0596844	0.329415	0.65869	0.288123	0.65869	1.10438	1.26904
526	2018-01-01	22.0185	0.979221	0.002836	0.145176	0.0668113	0.028882	1.45968	1	3.2581	3.29584	0.1559	1.71278	0.04037	6.9911	6.5892	6.0945	0.975023	0.00419786	5.9405	福建省	P82			1	0	1	0.128866	0.128866	5.7	2.74149	0.0408018	0.0408018		0.27857	0.496529	0.27857	0.496529
526	2019-01-01	22.0032	0.974683	0.003398	0.147551	0.0691559	0.034272	1.80656	1	3.29584	3.3322	0.1559	1.68415	0.037784	8.8823	6.1	5.646	0.971062	0.00362151	5.9405	福建省	P82	0.1055	2.35613	1	0	1	0.164059	0.164059	6.21	4.02449	0.0269699	0.0269699	0.0466923	0.330304	0.46712	0.330304	0.46712	0.92218	1.02391
526	2020-01-01	21.9803	0.962444	0.01203	0.383544	0.0475939	-0.187857	2.39616	0	3.3322	3.3673	0.1559	2.00546	0.054918	10.0136	2.3476	1.9537	0.959395	0.00304901	5.9405	福建省	P82	0.2504	3.22047	0	0	1	-0.000910605	-0.000910605	7.35	4.69567	0.0380092	0.0380092	0.0846722		0		0	1.07936	1.142
528	2010-01-01	23.6462	0.544765	0.110001	0.246375	0.0369208	0.509004	1.83843	1	2.89037	2.89037	0.3869	0.235073	0.095163	18.9483	10.6	10.0093	0.494718	0.0500477	5.78435	广西壮族自治区	C35	0.2943	3.38201	0	0	1	-0.00106766	-0.00106766	5.9	1.23679	0.0278085	0.0278864	0.0519006	4.90691	9.19759	3.83318	9.19759	1.177	1.38784
528	2011-01-01	23.8479	0.589365	0.064143	0.148929	-0.0887755	0.163486	1.14434	1	2.94444	2.94444	0.3498	0.200779	0.095758	17.323	9.5	8.9147	0.407717	0.181647	5.78435	广西壮族自治区	C35	0.3515	3.55962	0	0	0	0.00080355	0.00080355	6.12	4.62484	0.0252255	0.0253681	0.0304544	0.930328	1.63455	0.848864	1.63455	1.30632	1.53761
528	2012-01-01	23.8405	0.586932	0.0123	0.029865	0.0255697	-0.293575	1.08454	1	2.99573	2.99573	0.3498	0.193957	0.116102	14.3917	7.9	7.3258	0.367444	0.219488	5.78435	广西壮族自治区	C35	0.4267	3.7535	0	0	0	-0.000730034	-0.000730034	6.23	3.45102	0.0266929	0.0268707	0.0417389	0.892987	1.58715	0.673196	1.58715	1.344	1.76756
528	2013-01-01	23.8225	0.577607	0.014824	0.035492	0.0488481	-0.003561	0.901597	1	3.04452	3.04452	0.3498	0.12432	0.138792	13.5889	7.8	7.2361	0.313736	0.263871	5.78435	广西壮族自治区	C35			0	0	0	7.42874e-05	7.42874e-05	6.54	1.12937	0.0200924	0.02041	0.0215643	0.861838	1.50279	0.711832	1.77322	1.03606	1.32128
528	2014-01-01	23.7583	0.561288	0.008907	0.020989	0.0266535	-0.182069	1.24175	1	3.09104	3.09104	0.3498	0.101822	0.12417	11.0119	7.3	6.7577	0.348255	0.213032	5.78435	广西壮族自治区	C35			0	0	0	0.00212413	0.00212413		1.74349	0.0229331	0.0231566	0.0415428	0.36568	0.643283	2.36955	5.79028	0.91132	1.23439
528	2015-01-01	23.738	0.563075	0.001008	0.002303	0.00713261	-0.35339	1.02069	1	3.13549	3.13549	0.3498	0.20724	0.119097	13.3431	6.9	6.3862	0.366169	0.196906	5.78435	广西壮族自治区	C35			1	0	1	-0.00147934	-0.00147934	6.12	1.69064	0.040623	0.0406111	0.0342508	0.466815	0.91371	3.0165	6.17167	1.02404	1.22473
528	2016-01-01	23.7478	0.570183	0.002322	0.005359	0.0669539	0.052522	0.969793	1	3.17805	3.17805	0.3498	0.222551	0.119838	11.3331	6.7	6.2157	0.442991	0.127192	5.78435	广西壮族自治区	C35			1	0	1	-0.00612509	-0.00612509	6.42	1.12121	0.0228055	0.0228093	0.0229885	3.11296	5.79028	2.89785	6.17167	0.91849	1.14088
528	2017-01-01	23.7986	0.579048	0.015257	0.035877	0.0439838	0.607934	1.02222	1	3.21888	3.21888	0.3498	0.177883	0.114266	8.1098	6.9	6.4437	0.499366	0.0796813	5.78435	广西壮族自治区	C35	0.0507	1.62334	1	0	1	-0.00674045	-0.00674045	6.25	1.64784	0.017639	0.0176719	0.03202	2.93179	5.25796	2.42104	5.25796	1.06485	1.52536
528	2018-01-01	23.9895	0.614775	0.034247	0.083674	0.0241831	0.605513	0.95353	1	3.2581	3.2581	0.3498	0.211967	0.104009	6.9911	6.5892	6.0945	0.463063	0.151712	5.78435	广西壮族自治区	C35	0.1123	2.41859	1	0	1	-0.00768976	-0.00768976	6.5	1.77778	0.0282319	0.0282656	0.0457431	0.588743	1.15545	0.588743	1.15545	1.18197	1.36039
528	2019-01-01	24.1198	0.637307	0.0383	0.102619	0.0622062	0.060407	0.980499	1	3.29584	3.29584	0.3467	0.216277	0.096455	8.8823	6.1	5.646	0.478132	0.159175	5.78435	广西壮族自治区	C35	0.1452	2.67553	1	0	1	-0.00937141	-0.00937141	7.4	1.99077	0.0182866	0.0183523	0.0210832	0.81703	1.15545	0.81703	1.15545	0.99978	1.20892
528	2020-01-01	24.2499	0.649732	0.042131	0.11832	0.0590355	0.199468	0.969404	1	3.3322	3.3322	0.3467	0.19697	0.090212	10.0136	2.3476	1.9537	0.585209	0.0645223	5.78435	广西壮族自治区	C35	0.1914	2.95178	1	0	1	-0.00974839	-0.00974839	6.98	2.17803	0.0200877	0.0201153	0.0309464		0		0	0.91911	1.07872
529	2010-01-01	20.7162	0.27863	0.062719	0.087934	0.05748	0.136762	2.28355	1	2.89037	2.94444	0.5018	0.113318	0.175218	18.9483	10.6	10.0093	0.278314	0.000316445	5.93895	广东省	C13	0.2356	3.15955	1	0	1	-0.0111665	-0.0111665	6.36	1.17386	0.0280871	0.0280871	0.0464809	0.235219	0.434148	2.55782	6.15591	1.05721	1.12767
529	2011-01-01	20.8252	0.291967	0.066765	0.093464	0.107419	0.122265	2.15483	1	2.94444	2.99573	0.5018	0.11391	0.168578	17.323	9.5	8.9147	0.290372	0.00159551	5.93895	广东省	C13	0.305	3.41773	1	0	1	-0.00200321	-0.00200321	6.49	1.77119	0.0259627	0.0259627	0.0422548	0.749245	1.44366	2.46744	6.15591	1.04359	1.20727
529	2012-01-01	20.9102	0.298454	0.053373	0.075743	0.0460994	0.13084	3.5122	1	2.99573	3.04452	0.5119	0.124301	0.158063	14.3917	7.9	7.3258	0.296906	0.00154847	5.93895	广东省	C13	0.3766	3.6286	1	0	1	-0.0022473	-0.0022473	6.59	3.54962	0.023704	0.023704	0.0308268	3.21933	6.15591	2.32707	6.15591	0.99108	1.21507
529	2013-01-01	20.9891	0.293831	0.063961	0.090861	0.026629	0.176151	3.19655	1	3.04452	3.09104	0.5126	0.108058	0.149313	13.5889	7.8	7.2361	0.292556	0.00127483	5.93895	广东省	C13			1	0	1	-0.000858807	-0.000858807	6.58	1.19901	0.0236307	0.0236307	0.0424284	2.67853	4.71225	2.12252	4.71225	1.04825	1.1652
529	2014-01-01	21.1105	0.270361	0.110527	0.153805	0.100622	0.016476	3.76835	1	3.09104	3.13549	0.5126	0.111198	0.122239	11.0119	7.3	6.7577	0.245065	0.0252959	5.93895	广东省	C13			1	0	1	-0.000359369	-0.000359369		-0.397662	0.0255675	0.0255675	0.0507795	2.59923	4.56284	2.33058	4.83866	1.07143	1.01062
529	2015-01-01	21.0955	0.208073	0.050888	0.06691	0.0367839	0.027174	4.94864	1	3.13549	3.17805	0.5126	0.101866	0.119302	13.3431	6.9	6.3862	0.205971	0.00210173	5.93895	广东省	C13			0	0	1	0.00318854	0.00318854	7.73	-0.031271	0.0482194	0.0482194	0.0559336	1.60151	2.83394	2.40354	4.87463	1.2209	1.34372
529	2016-01-01	21.1858	0.214726	0.07053	0.089447	0.117378	0.072822	4.45162	1	3.17805	3.21888	0.515	0.0946293	0.111106	11.3331	6.7	6.2157	0.212538	0.00218797	5.93895	广东省	C13			0	0	0	0.00119087	0.00119087	7.88	-0.075952	0.0331333	0.0331333	0.0530517	2.36597	4.71439	1.95174	4.75037	1.21387	1.43504
529	2017-01-01	21.4377	0.291799	0.085863	0.115733	0.142214	0.115302	2.19986	1	3.21888	3.2581	0.515	0.103324	0.083009	8.1098	6.9	6.4437	0.29053	0.00126968	5.93895	广东省	C13	0.3935	3.6725	0	0	1	0.00139969	0.00139969	8.33	-3.54014	0.0165606	0.0165154	0.0355353	1.16795	2.04069	1.20043	2.15048	0.98397	1.20081
529	2018-01-01	21.4692	0.256164	0.092194	0.126937	0.0603483	0.083639	1.48479	1	3.2581	3.29584	0.515	0.0976873	0.082525	6.9911	6.5892	6.0945	0.252925	0.00323909	5.93895	广东省	C13	0.5033	3.9186	0	0	1	0.00596385	0.00596385	8.64	-2.76721	0.0244014	0.0243935	0.0435743	1.23133	2.15048	1.23133	2.15048	0.89133	0.97817
529	2019-01-01	21.6662	0.301763	0.122533	0.170469	0.0580503	0.20832	1.83885	1	3.29584	3.3322	0.515	0.109275	0.064311	8.8823	6.1	5.646	0.219471	0.0822922	5.93895	广东省	C13	0.545	3.9982	0	0	1	0.00575135	0.00575135	9.3	-1.03874	0.0326119	0.0326258	0.0629279	1.52062	2.15048	1.52062	2.15048	0.95235	1.04192
529	2020-01-01	22.0399	0.452043	0.107224	0.176002	0.15428	0.124329	1.50076	1	3.3322	3.3673	0.515	0.111675	0.041604	10.0136	2.3476	1.9537	0.329949	0.122094	5.93895	广东省	C13	0.6497	4.17393	0	0	1	0.00470712	0.00470712	9.68	-1.86252	0.023484	0.0234965	0.0343272		0		0	1.08273	1.17567
530	2010-01-01	21.7922	0.375602	0.039009	0.060958	0.0590291	0.072415	1.42107	1	2.89037	2.89037	0.2196	0.835858	0.123138	18.9483	10.6	10.0093	0.337636	0.0379657	5.7878	辽宁省	C34	0.7081	4.26	1	0	1	0.00243044	0.00243044	7.76	1.10521	0.030814	0.0307874	0.0559023	4.29046	7.46455	3.22135	7.46455	1.26165	1.3169
530	2011-01-01	21.8396	0.395404	0.031331	0.051006	0.0551349	0.245884	1.12469	1	2.94444	2.94444	0.2196	0.928499	0.113188	17.323	9.5	8.9147	0.367662	0.0277415	5.7878	辽宁省	C34	0.8109	4.39556	1	0	1	0.0050204	0.0050204	7.96	2.00086	0.0255115	0.025522	0.0509812	4.10136	7.46455	3.22294	7.46455	1.13434	1.29403
530	2012-01-01	21.8007	0.349769	0.042079	0.067115	-0.0227636	-0.18316	1.03995	1	2.99573	2.99573	0.2196	0.533455	0.137878	14.3917	7.9	7.3258	0.324821	0.0249474	5.7878	辽宁省	C34	0.9204	4.52222	1	0	1	0.00714468	0.00714468	8.16	2.35122	0.0287505	0.0287894	0.0650044	0.3956	0.787152	0.313229	0.787152	1.10978	1.33456
530	2013-01-01	21.8109	0.322938	0.053843	0.081124	0.00257144	0.00902	1.32238	1	3.04452	3.04452	0.2196	0.682095	0.133203	13.5889	7.8	7.2361	0.300485	0.0224532	5.7878	辽宁省	C34			1	0	1	0.011005	0.011005	8.37	0.503086	0.0271158	0.0270643	0.0445662	0.370465	0.732495	0.303134	0.732495	1.18046	1.27982
530	2014-01-01	21.8397	0.324261	0.038038	0.056237	0.00933085	-0.071623	1.3847	1	3.09104	3.09104	0.2196	0.587491	0.135659	11.0119	7.3	6.7577	0.306981	0.0172806	5.7878	辽宁省	C34			0	0	1	0.0658206	0.0658206		0.477075	0.0239506	0.023936	0.0439822	0.169593	0.312983	0.574983	1.52656	1.20374	1.16135
530	2015-01-01	22.13	0.335244	0.036773	0.05493	-0.0123866	0.127517	1.6202	0	3.13549	3.13549	0.2134	0.714799	0.110204	13.3431	6.9	6.3862	0.297766	0.0374783	5.7878	辽宁省	C34			0	0	0	0.0115407	0.0115407	7.73	1.46137	0.0449749	0.0449611	0.106535	0.33487	0.669273	0.596825	1.52656	1.05846	1.16607
530	2016-01-01	22.3294	0.334328	0.040134	0.060329	-0.00154636	0.106985	1.38991	0	3.17805	3.17805	0.1996	0.726633	0.102222	11.3331	6.7	6.2157	0.275518	0.05881	5.7878	辽宁省	C34			0	0	0	0.00415813	0.00415813	7.88	0.876387	0.0284929	0.0284785	0.0406335	0.798633	1.52656	1.20634	3.13406	1.01253	1.20746
530	2017-01-01	22.4495	0.378105	0.038179	0.05959	-0.0368754	0.168708	1.08843	0	3.21888	3.21888	0.1996	0.602984	0.158529	8.1098	6.9	6.4437	0.319068	0.0590371	5.7878	辽宁省	C34	0.3935	3.6725	0	0	0	-8.43701e-05	-8.43701e-05	8.33	2.21246	0.0195199	0.019572	0.0349408	0.783289	1.52656	1.39181	3.13406	0.96361	1.23531
530	2018-01-01	22.4404	0.378905	0.020025	0.03222	-0.0214892	-0.054647	0.827665	0	3.2581	3.2581	0.1998	0.519302	0.171202	6.9911	6.5892	6.0945	0.290363	0.0885425	5.7878	辽宁省	C34	0.5033	3.9186	0	0	0	-0.00281537	-0.00281537	8.64	2.07841	0.0261016	0.0260587	0.0440791	1.69267	3.13406	1.69267	3.13406	1.21444	1.31919
530	2019-01-01	22.4326	0.374875	0.015527	0.024918	0.00229754	-0.068265	0.889845	0	3.29584	3.29584	0.2027	0.519924	0.17961	8.8823	6.1	5.646	0.315918	0.0589576	5.7878	辽宁省	C34	0.545	3.9982	0	0	0	0.0124836	0.0124836	9.3	2.03336	0.0234232	0.0234045	0.0420917	1.89183	2.67545	1.89183	2.67545	0.9484	1.02491
530	2020-01-01	22.4605	0.392913	0.004078	0.00662	-0.00231317	-0.057092	0.970879	0	3.3322	3.3322	0.2027	0.525657	0.156849	10.0136	2.3476	1.9537	0.336822	0.0560906	5.7878	辽宁省	C34	0.6497	4.17393	0	0	0	0.0148757	0.0148757	9.68	2.20084	0.0251702	0.0251909	0.0504882		0		0	0.865	0.95563
531	2010-01-01	22.5704	0.618082	0.043042	0.118758	0.0392127	0.043451	1.13796	1	2.83321	2.89037	0.3356	0.696965	0.576269	18.9483	10.6	10.0093	0.326511	0.291571	5.93895	广东省	D44	0.7081	4.26	0	0	0	0.0147921	0.0147921	7.76	2.81033	0.0255574	0.0255574	0.0403379	1.89957	3.76402	3.64514	9.79561	0.90864	1.07528
531	2011-01-01	22.5941	0.657995	0.016431	0.045424	0.113798	0.105995	1.00354	1	2.89037	2.94444	0.2612	1.45153	0.541507	17.323	9.5	8.9147	0.4408	0.217195	5.93895	广东省	D44	0.8109	4.39556	1	1	0	0.00376044	0.00376044	7.96	2.65512	0.021944	0.0235628	0.0416466	1.99503	3.76402	3.55533	9.79561	0.96411	1.08444
531	2012-01-01	22.7897	0.6875	0.040951	0.125687	0.21369	-0.057192	1.23027	1	2.94444	2.99573	0.2612	1.45153	0.426678	14.3917	7.9	7.3258	0.571737	0.115763	5.93895	广东省	D44	0.9204	4.52222	1	0	1	0.00323847	0.00323847	8.16	1.80066	0.0279792	0.0279792	0.0529729	3.71291	6.76708	2.70336	6.76708	1.18422	1.437
531	2013-01-01	22.8501	0.67673	0.045781	0.143944	0.166787	0.043476	1.16749	1	2.99573	3.04452	0.2612	1.45153	0.38177	13.5889	7.8	7.2361	0.458613	0.218117	5.93895	广东省	D44			1	0	1	-0.000878613	-0.000878613	8.37	0.500333	0.0200182	0.020298	0.029888	3.57381	6.76708	3.13162	8.29998	0.96421	1.22481
531	2014-01-01	22.7373	0.535875	0.099874	0.256266	0.0660984	0.339516	1.761	1	3.04452	3.09104	0.2612	1.56006	0.412337	11.0119	7.3	6.7577	0.317782	0.218093	5.93895	广东省	D44			0	0	0	-0.0169343	-0.0169343		1.16138	0.026107	0.0262033	0.0525217	3.14139	5.50351	3.55113	9.02657	1.04682	1.19727
531	2015-01-01	22.8482	0.52846	0.061811	0.132064	0.0309286	-0.493467	1.53902	1	3.09104	3.13549	0.2612	1.34053	0.359964	13.3431	6.9	6.3862	0.292361	0.236099	5.93895	广东省	D44			0	0	1	0.0252664	0.0252664	8.59	1.44259	0.0405253	0.0405366	0.0430285	1.65247	2.92363	1.79054	3.65021	1.07211	1.24258
531	2017-01-01	22.9423	0.541766	0.022017	0.047628	0.054469	0.125222	1.13385	1	3.17805	3.21888	0.2612	1.41566	0.329862	8.1098	6.9	6.4437	0.407423	0.134343	5.93895	广东省	D44			1	0	1	0.0228568	0.0228568	9.18	1.81297	0.0190125	0.0190715	0.0188945	1.91443	3.61894	2.47972	5.29851	0.98317	1.25302
531	2018-01-01	23.0558	0.588476	0.010507	0.024233	0.041046	0.05178	0.924901	1	3.21888	3.2581	0.2612	1.41566	0.272426	6.9911	6.5892	6.0945	0.515645	0.0728314	5.93895	广东省	D44			1	0	1	0.0245588	0.0245588	9.94	0.585011	0.0213459	0.0214022	0.0345007	2.70776	5.29851	2.70776	5.29851	0.98185	1.08058
531	2019-01-01	23.1767	0.602805	0.039115	0.095447	0.0651354	0.035156	1.00756	1	3.2581	3.29584	0.2612	1.41566	0.257365	8.8823	6.1	5.646	0.553394	0.0494113	5.93895	广东省	D44			1	0	1	0.0288744	0.0288744	9.86	1.58651	0.030965	0.031121	0.0800849	1.18764	1.67957	1.18764	1.67957	1.33484	1.51365
531	2020-01-01	23.3337	0.567491	0.070709	0.169879	0.0597492	0.072294	1.05092	1	3.29584	3.3322	0.2612	1.41566	0.19135	10.0136	2.3476	1.9537	0.458241	0.10925	5.93895	广东省	D44			1	0	1	0.0346589	0.0346589	9.64	1.66876	0.0265322	0.0265739	0.0482925		0		0	1.02224	1.18674
532	2010-01-01	20.9358	0.205617	0.021181	0.026421	0.0185496	0.275855	2.75116	1	2.83321	2.94444	0.1006	1.26237	0.178887	18.9483	10.6	10.0093	0.101258	0.104359	5.93895	广东省	D44			1	0	1	0.0275441	0.0275441	9.3	1.17043	0.0295585	0.0295592	0.0399655	3.09072	6.07563	2.44478	6.07563	1.26812	1.38571
532	2011-01-01	20.7404	0.18351	0.035435	0.044053	0.00569738	-0.163963	2.75258	1	2.89037	2.99573	0.1057	1.74301	0.221806	17.323	9.5	8.9147	0.10972	0.0737901	5.93895	广东省	S90			1	0	1	0.0280673	0.0280673	7.07	2.7277	0.0359447	0.03592	0.0539197	2.12174	4.02402	1.71922	4.02402	1.32965	1.47252
532	2012-01-01	20.6897	0.137633	0.061357	0.073145	0.0326598	-0.051376	2.95597	1	2.94444	3.04452	0.1335	1.49194	0.210402	14.3917	7.9	7.3258	0.0811566	0.0564765	5.93895	广东省	S90			1	0	1	0.0368055	0.0368055	7.16	2.69159	0.0223466	0.0223876	0.0327585	1.51823	2.9484	2.22771	5.66192	1.00581	1.23357
532	2013-01-01	20.8039	0.187312	0.072969	0.087272	0.0338104	0.077926	4.64224	1	2.99573	3.09104	0.1491	2.22854	0.176064	13.5889	7.8	7.2361	0.115702	0.0716092	5.93895	广东省	S90			1	0	1	0.0366434	0.0366434	7.27	1.98868	0.0288703	0.0288939	0.0558924	1.33609	2.47928	1.77518	4.81644	0.8953	1.02586
532	2014-01-01	20.8213	0.213197	0.042062	0.052602	0.0256778	-0.210485	4.69268	1	3.04452	3.13549	0.15	2.61987	0.15728	11.0119	7.3	6.7577	0.151908	0.061289	5.93895	广东省	S90			1	0	1	0.0520532	0.0520532	8.51	1.4974	0.0273601	0.027368	0.0535156	1.4701	2.71351	1.04708	2.71351	1.20895	1.05264
532	2015-01-01	20.9252	0.36587	0.046762	0.066188	0.0151048	0.228968	8.13747	1	3.09104	3.17805	0.1479	2.43969	0.056342	13.3431	6.9	6.3862	0.32247	0.0433997	5.93895	广东省	S90			1	0	1	0.0784615	0.0784615		3.03688	0.0496552	0.0496501	0.0752229	1.17577	2.33716	1.1622	3.11588	1.16706	1.2686
532	2016-01-01	21.3944	0.582156	0.034043	0.06794	0.0459579	0.460573	3.86322	1	3.13549	3.21888	0.1449	2.39447	0.032571	11.3331	6.7	6.2157	0.40532	0.176835	5.93895	广东省	S90			0	0	0	-0.000647719	-0.000647719	6.72	2.21924	0.0360374	0.0360325	0.0654036	0.872712	1.60695	2.46454	6.45546	1.14629	1.32329
532	2017-01-01	21.572	0.628915	0.030171	0.076889	0.054004	0.545473	2.17224	1	3.17805	3.2581	0.1449	2.39447	0.025978	8.1098	6.9	6.4437	0.478803	0.150112	5.93895	广东省	S90			0	0	0	0.00475152	0.00475152	6.91	2.91014	0.0208777	0.0208799	0.0330484	0.938875	1.72235	2.33761	5.06192	1.43474	1.85779
532	2018-01-01	21.6715	0.6367	0.026279	0.071604	0.0394961	0.107033	1.95149	1	3.21888	3.29584	0.1449	2.39447	0.030216	6.9911	6.5892	6.0945	0.502452	0.134248	5.93895	广东省	S90	0.2445	3.19663	0	1	0	-0.00580781	-0.00580781	7.33	3.00932	0.0379471	0.0379369	0.0968729	2.48119	4.84851	2.48119	4.84851	1.36883	1.50835
532	2019-01-01	21.6513	0.599001	0.031013	0.081194	0.0594266	-0.184461	2.21501	1	3.2581	3.3322	0.1449	2.39454	0.039746	8.8823	6.1	5.646	0.451349	0.147653	5.93895	广东省	S90	0.3103	3.43495	0	0	0	-0.0188696	-0.0188696	7.47	3.10447	0.0344658	0.0344495	0.0961093	2.36144	3.33957	2.36144	3.33957	1.32831	1.48397
532	2020-01-01	21.5691	0.493387	0.073056	0.161758	0.0696249	0.190596	2.22325	1	3.29584	3.3673	0.2845	0.770322	0.038893	10.0136	2.3476	1.9537	0.408264	0.0851238	5.93895	广东省	S90	0.3426	3.53398	0	0	0	-0.00252015	-0.00252015	8.09	2.06748	0.0261075	0.0261033	0.0346052		0		0	0.94323	1.04831
533	2010-01-01	21.6029	0.596963	0.057546	0.155809	-0.00340975	0.028756	3.48208	0	2.83321	2.94444	0.247	0.739442	0.035344	18.9483	10.6	10.0093	0.591287	0.00567613	5.93895	广东省	C38	0.4013	3.69212	0	0	1	0.00748181	0.00748181	8.96	3.75288	0.0257459	0.0257473	0.0455479	4.80732	9.46759	3.52632	9.46759	0.96124	1.02492
533	2011-01-01	21.5167	0.537735	0.030462	0.070615	-0.0256959	-0.285811	2.00397	0	2.89037	2.99573	0.2485	0.682843	0.035635	17.323	9.5	8.9147	0.535385	0.00234986	5.93895	广东省	C38	0.4248	3.74903	0	1	1	0.0406698	0.0406698	7.56	4.8721	0.0215949	0.0215949	0.0330751	3.51512	6.18455	3.23205	8.2099	1.14687	1.34081
533	2012-01-01	21.6058	0.546238	0.032678	0.071378	0.00895742	-0.024012	1.69141	0	2.94444	3.04452	0.2485	0.704234	0.028284	14.3917	7.9	7.3258	0.378343	0.167895	5.93895	广东省	C38	0.5304	3.97105	0	0	1	0.0273286	0.0273286	7.8	3.96839	0.0197978	0.0197192	0.0284531	0.747968	1.38279	2.17354	5.36951	1.06793	1.31972
533	2013-01-01	22.0667	0.497427	0.05873	0.12142	0.0115714	0.170669	1.243	0	2.99573	3.09104	0.2497	0.69521	0.042199	13.5889	7.8	7.2361	0.369843	0.127584	5.93895	广东省	C38			0	0	1	0.0270987	0.0270987	7.62	0.493637	0.0199176	0.0199176	0.039608	1.12225	2.22249	2.57973	6.84629	0.81277	0.85732
533	2015-01-01	22.1501	0.49158	0.042598	0.083158	0.120728	0.06003	2.16984	0	3.09104	3.17805	0.2497	0.659282	0.037655	13.3431	6.9	6.3862	0.41443	0.0771509	5.93895	广东省	C38			0	0	1	0.0320188	0.0320188		1.16353	0.0455235	0.0455642	0.0626524	3.42686	6.84629	22.7704	54.4897	1.15837	1.32075
533	2016-01-01	21.9046	0.367516	0.070526	0.125295	0.0802869	0.050384	3.06726	0	3.13549	3.21888	0.1737	1.38408	0.071264	11.3331	6.7	6.2157	0.358595	0.00892119	5.93895	广东省	C38			1	0	1	0.00112906	0.00112906		1.72196	0.0342374	0.0342374	0.0547942	29.6814	54.4897	22.7589	54.4897	1.05513	1.28446
533	2017-01-01	22.1971	0.500873	0.017477	0.031426	-0.0331572	0.905499	2.16805	0	3.17805	3.2581	0.1737	1.57928	0.052523	8.1098	6.9	6.4437	0.497903	0.00296987	5.93895	广东省	C38			1	0	1	0.00575713	0.00575713		3.67766	0.0143864	0.0143706	0.0284451	27.8562	48.8314	24.6657	51.2459	0.15432	0.22875
533	2018-01-01	21.6357	0.622565	-0.357925	-0.786776	-0.0156619	0.156344	1.32163	0	3.21888	3.29584	0.1737	1.45977	0.089564	6.9911	6.5892	6.0945	0.522366	0.1002	5.93895	广东省	C38	0.0439	1.47933	1	0	1	0.0153197	0.0153197		3.79604	0.0359469	0.0359715	0.0646088	28.9151	51.2459	28.9151	51.2459	1.06434	1.11677
533	2019-01-01	21.5859	0.630724	-0.004219	-0.011298	0.0593356	-0.856299	1.42884	0	3.2581	3.3322	0.1737	1.47799	0.087981	8.8823	6.1	5.646	0.525791	0.104933	5.93895	广东省	C38	0.0959	2.26072	1	0	1	0.0172169	0.0172169		2.85022	0.0359484	0.0359484	0.0723066	1.70734	2.41455	1.70734	2.41455	1.18556	1.33759
533	2020-01-01	21.6171	0.610891	0.03552	0.093636	0.015684	0.075685	1.46602	0	3.29584	3.3673	0.1737	1.47799	0.080321	10.0136	2.3476	1.9537	0.523444	0.0874474	5.93895	广东省	C38	0.133	2.58776	1	0	1	0.0169371	0.0169371		3.23014	0.0274549	0.0274549	0.0441759		0		0	1.10541	1.23026
534	2010-01-01	20.9238	0.46429	0.030341	0.059426	0.0206371	-0.438587	1.62193	0	2.83321	2.94444	0.1868	0.403613	0.018941	18.9483	10.6	10.0093	0.40495	0.0593401	5.93895	广东省	K70	0.1814	2.89812	1	0	1	0.0266861	0.0266861		1.92653	0.0265378	0.0265132	0.0458507	1.65331	3.25934	1.52983	3.7657	1.0026	1.14634
534	2011-01-01	21.01	0.516649	0.011473	0.022566	-0.00103464	-0.359338	1.23926	0	2.89037	2.99573	0.1878	0.288686	0.016073	17.323	9.5	8.9147	0.428422	0.0882265	5.93895	广东省	K70	0.2163	3.07408	1	0	1	0.0145818	0.0145818		3.76844	0.030423	0.0303861	0.0613134	2.0437	3.7657	1.55312	3.7657	1.08751	1.19006
534	2012-01-01	21.814	0.613467	0.044488	0.123557	0.0789549	2.19559	1.2149	0	2.94444	3.04452	0.5609	0.0578564	0.007774	14.3917	7.9	7.3258	0.598594	0.0148724	5.93895	广东省	K70	0.272	3.30322	1	0	1	0.00452354	0.00452354		3.5382	0.0310694	0.0311337	0.0546221	1.36802	2.58174	1.03178	2.58174	1.40606	1.70872
534	2013-01-01	21.886	0.595931	0.04907	0.124034	0.179143	0.763064	1.11035	0	2.99573	3.09104	0.5609	0.0548504	0.096371	13.5889	7.8	7.2361	0.375765	0.220166	5.93895	广东省	K70	0.3345	3.51005	1	0	1	0.00864697	0.00864697		0.911838	0.0221304	0.022122	0.0300379	1.29502	2.58174	1.02472	2.58174	0.93703	1.12524
534	2014-01-01	21.973	0.532798	0.010994	0.023626	0.0964338	-0.53077	1.24795	0	3.04452	3.13549	0.5617	0.0707159	0.086234	11.0119	7.3	6.7577	0.415714	0.117083	5.93895	广东省	K70			1	0	1	0.00466633	0.00466633		1.28014	0.0258042	0.025805	0.0620854	1.17851	2.33053	0.857284	2.33053	0.98224	0.84117
534	2016-01-01	21.5802	0.403374	0.025342	0.046698	-0.0869811	-0.604157	3.81758	0	3.13549	3.21888	0.5238	0.127193	0.051383	11.3331	6.7	6.2157	0.37347	0.0299038	5.93895	广东省	K70			1	0	1	0.0111396	0.0111396		2.78053	0.0365172	0.0365322	0.0850522	0.567287	1.13172	1.22143	2.83712	1.13697	1.4344
534	2017-01-01	21.6029	0.358626	0.032397	0.052316	0.027721	0.310627	3.17282	0	3.17805	3.2581	0.5228	0.184995	0.075089	8.1098	6.9	6.4437	0.31172	0.0469064	5.93895	广东省	K70			0	0	0	-0.00262667	-0.00262667	7.73	1.36441	0.0208153	0.0208165	0.0466099	1.28252	2.42754	1.40136	2.83712	0.786	0.96825
534	2018-01-01	21.6795	0.409483	0.01699	0.027627	-0.0424808	0.012897	2.3816	0	3.21888	3.29584	0.5228	0.185014	0.07553	6.9911	6.5892	6.0945	0.306903	0.10258	5.93895	广东省	K70			0	0	0	-0.00399527	-0.00399527	7.88	3.52629	0.0134872	0.0134817		1.25016	2.34088	1.25016	2.34088	0.20349	0.22497
534	2019-01-01	21.447	0.54041	0.019871	0.038501	0.0753284	1.12323	2.7526	0	3.2581	3.3322	0.4228	0.387907	0.181988	8.8823	6.1	5.646	0.295334	0.245075	5.93895	广东省	C27	0.3935	3.6725	0	0	0	-0.00520481	-0.00520481	8.33	3.26302	0.0229342	0.0229516	0.0490095	0.289614	0.409575	0.289614	0.409575	0.71783	0.80064
534	2020-01-01	21.4774	0.53347	0.032874	0.070984	0.0669981	0.006974	3.69674	0	3.29584	3.3673	0.4228	0.408264	0.24921	10.0136	2.3476	1.9537	0.313724	0.219747	5.93895	广东省	C27	0.5033	3.9186	0	0	0	-0.00226767	-0.00226767	8.64	2.55455	0.0286703	0.0286201	0.0542061		0		0	0.93058	1.02651
536	2010-01-01	22.2739	0.327206	0.102752	0.160221	0.161	43.8847	1.3582	0	2.89037	3.4012	0.7142	0.220302	0.495752	18.9483	10.6	10.0093	0.294325	0.0328815	5.9405	福建省	C38	0.545	3.9982	0	0	0	-0.00529522	-0.00529522	9.3	-0.646927	0.0352497	0.0352497	0.0721162	0.949889	1.70633	1.29724	2.89315	1.19312	1.20556
536	2011-01-01	22.2389	0.269682	0.099518	0.141955	0.177384	-0.278284	1.20866	0	2.94444	3.43399	0.7077	0.229302	0.455693	17.323	9.5	8.9147	0.25085	0.0188324	5.9405	福建省	C39	0.6497	4.17393	0	0	0	-0.00731882	-0.00731882	9.68	-0.893837	0.0230894	0.0230999	0.0457228	1.38622	2.76331	2.23416	6.06306	0.9526	1.04095
536	2012-01-01	22.4794	0.437781	0.069926	0.10991	0.0859297	-0.165013	1.3677	0	2.99573	3.46574	0.7077	0.183671	0.307613	14.3917	7.9	7.3258	0.363057	0.0747235	5.9405	福建省	C39	0.7081	4.26	0	0	0	-0.00335113	-0.00335113	7.76	0.549123	0.0240108	0.0241426	0.0406979	0.593467	1.18682	2.45943	5.46745	0.84877	1.07081
536	2013-01-01	22.9967	0.619171	0.05637	0.136767	0.00587498	2.04208	1.38582	0	3.04452	3.49651	0.7077	0.147156	0.18295	13.5889	7.8	7.2361	0.549342	0.0698288	5.9405	福建省	C39	0.8109	4.39556	0	0	0	-0.00621528	-0.00621528	7.96	2.02278	0.0245658	0.0246219	0.0511188	2.09249	3.87907	2.07987	4.85994	0.45821	0.41766
536	2014-01-01	23.0686	0.617403	0.037129	0.097261	0.139611	0.26594	1.25601	0	3.09104	3.52636	0.6363	0.131658	0.203601	11.0119	7.3	6.7577	0.569466	0.0479369	5.9405	福建省	C39	0.9204	4.52222	0	0	0	-0.0166145	-0.0166145	8.16	0.12473	0.0316274	0.0316274	0.0528273	2.56996	4.85994	10.536	25.9957	0.88231	0.71932
536	2015-01-01	22.9174	0.663016	0.020671	0.057179	0.221599	-0.225788	1.30134	0	3.13549	3.55535	0.6363	0.0932081	0.21542	13.3431	6.9	6.3862	0.637969	0.0250469	5.9405	福建省	C39			0	0	0	-0.0130539	-0.0130539	8.37	-0.192294	0.0419003	0.0419003	0.0531298	1.21833	2.42213	10.8402	23.5579	1.17539	1.21601
536	2016-01-01	23.6647	0.309024	0.027276	0.047256	-0.0091688	-0.183595	1.31579	0	3.17805	3.58352	0.2868	1.22595	0.091976	11.3331	6.7	6.2157	0.301597	0.00742686	5.9405	福建省	C39			0	0	1	-0.0134361	-0.0134361		-2.17728	0.0275661	0.0275661	0.0486968	12.9587	23.5579	12.2946	28.6969	0.84492	0.99731
536	2017-01-01	23.7687	0.389247	0.009933	0.01531	0.0209124	0.102133	1.0285	0	3.21888	3.61092	0.2637	1.32927	0.32178	8.1098	6.9	6.4437	0.340114	0.049133	5.9405	福建省	C39			0	0	0	0.00238072	0.00238072	6.24	-0.279206	0.0183266	0.0183588	0.0324465	12.2745	23.5579	13.7786	28.6969	1.15196	1.35043
536	2018-01-01	23.6724	0.605061	-0.24863	-0.489395	-0.0567085	-0.075938	0.910202	0	3.2581	3.63759	0.2637	1.29989	0.526965	6.9911	6.5892	6.0945	0.492577	0.112484	5.9405	福建省	C39			0	0	0	0.000991039	0.000991039	6.32	2.33726	0.0256326	0.0256653	0.042122	15.1737	28.6969	15.1737	28.6969	1.23848	1.321
536	2019-01-01	23.4059	0.661928	-0.153807	-0.415388	-0.0360757	-0.673707	1.17244	0	3.29584	3.66356	0.2537	1.3511	0.578187	8.8823	6.1	5.646	0.534079	0.12785	5.9405	福建省	C39	0.171	2.83908	0	0	0	-0.00278652	-0.00278652	6.53	3.79035	0.0417392	0.0417392	0.0955597	16.1911	22.8977	16.1911	22.8977	1.43147	1.56291
537	2010-01-01	21.7222	0.646478	0.060882	0.194822	-0.00899407	0.503881	2.20616	1	2.89037	2.94444	0.2002	0.324203	0.000652	18.9483	10.6	10.0093	0.555875	0.0906031	5.89014	天津市	K70	0.2498	3.21808	0	0	0	-0.00379799	-0.00379799	6.57	3.48035	0.0364313	0.0364313	0.0635194	4.30668	7.96785	3.27961	7.96785	1.14656	1.41572
537	2011-01-01	21.8135	0.543696	0.149293	0.366581	0.122839	-0.029011	1.46577	1	2.94444	2.99573	0.2002	0.532821	0.000632	17.323	9.5	8.9147	0.480627	0.0630689	5.89014	天津市	K70	0.2889	3.3635	0	0	0	-0.00428851	-0.00428851	6.88	2.91012	0.0279494	0.0279494	0.0455929	0.59745	1.15066	3.54379	8.63559	1.18956	1.41393
537	2012-01-01	21.9123	0.538781	0.138433	0.301675	0.234561	0.198518	1.6863	1	2.99573	3.04452	0.2002	0.339145	0.000533	14.3917	7.9	7.3258	0.537679	0.00110217	5.89014	天津市	K70	0.3312	3.50014	1	0	0	8.10657e-05	8.10657e-05	6.66	1.10745	0.0288711	0.0288711	0.0459893	1.8555	3.35174	4.14213	8.92121	1.29064	1.63826
537	2013-01-01	22.1467	0.5022	0.148466	0.308248	0.208599	-0.164602	1.20616	1	3.04452	3.09104	0.2082	0.360706	0.00038	13.5889	7.8	7.2361	0.501328	0.000871866	5.89014	天津市	K70	0.3395	3.52489	1	0	0	0.00258243	0.00258243	5.69	-2.66658	0.0312736	0.0312736	0.0522568	3.90307	7.78129	4.20306	9.99293	1.18585	1.44572
537	2014-01-01	22.2949	0.480995	0.096368	0.18926	-0.0973908	-0.137333	1.40221	1	3.09104	3.13549	0.2082	0.166221	0.000283	11.0119	7.3	6.7577	0.480243	0.000751831	5.89014	天津市	K70	0.3789	3.63469	1	0	0	0.00521987	0.00521987	5.97	3.09546	0.0237908	0.0237908	0.0345012	2.94221	5.56947	2.52914	6.6412	0.93404	1.14341
537	2015-01-01	22.802	0.657062	0.037944	0.092746	-0.327058	0.125046	1.40741	1	3.13549	3.17805	0.2082	0.265459	0.000348	13.3431	6.9	6.3862	0.518469	0.138594	5.89014	天津市	K70	0.4098	3.71308	1	0	0	0.0104998	0.0104998	6.08	5.03716	0.0449983	0.0449983	0.059508	1.10599	2.21164	1.65336	4.44754	1.13266	1.26447
537	2016-01-01	23.6333	0.821369	0.040788	0.17852	-0.362231	1.7242	1.07498	1	3.17805	3.21888	0.2082	0.291538	0.000215	11.3331	6.7	6.2157	0.498783	0.322586	5.89014	天津市	K70			1	0	0	0.0100822	0.0100822	6.37	5.88012	0.0342071	0.0342071	0.0373473	1.09822	2.19624	1.67619	4.44754	1.28593	1.54072
537	2017-01-01	25.1393	0.855773	0.030298	0.264821	0.0969915	4.50306	1.00967	1	3.21888	3.2581	0.7613	0.0480004	0.020183	8.1098	6.9	6.4437	0.665454	0.201509	5.89014	天津市	K70			1	0	0	0.0153302	0.0153302		2.84136	0.0274866	0.0274887	0.0508758	2.22383	4.44754	1.82632	4.44754	1.34948	1.85367
537	2018-01-01	25.0534	0.859335	0.031506	0.220817	0.0785281	0.25019	1.00937	1	3.2581	3.29584	0.7613	0.060809	0.024002	6.9911	6.5892	6.0945	0.669408	0.189927	5.89014	天津市	K70			1	0	1	0.0525206	0.0525206	7.73	3.35951	0.0299495	0.0299476	0.0523257	1.19891	2.2513	1.19891	2.2513	1.29331	1.54592
537	2019-01-01	24.9705	0.80533	0.043081	0.25867	-0.0255759	-0.150431	1.00269	1	3.29584	3.3322	0.7613	0.0566082	0.023135	8.8823	6.1	5.646	0.640241	0.16509	5.89014	天津市	K70			1	0	1	0.0555522	0.0555522	7.88	4.4519	0.0215983	0.0216643	0.0339571	1.30138	1.84042	1.30138	1.84042	1.04957	1.25258
537	2020-01-01	25.0386	0.794792	0.030558	0.152698	-0.0853169	-0.140785	0.954303	1	3.3322	3.3673	0.7613	0.0528107	0.0189	10.0136	2.3476	1.9537	0.372313	0.42248	5.89014	天津市	K70	0.3935	3.6725	1	0	1	0.0667237	0.0667237	8.33	5.02392	0.0203869	0.0206203	0.0407665		0		0	0.64973	0.79833
538	2010-01-01	22.7558	0.421651	0.135843	0.230306	0.0566069	0.404872	5.455	1	2.89037	2.89037	0.4152	0.62634	0.030995	18.9483	10.6	10.0093	0.397033	0.0246184	5.76355	云南省	C27	0.5033	3.9186	1	0	1	0.0581139	0.0581139	8.64	2.7494	0.0219998	0.0219958	0.048035	1.39698	2.74095	2.21034	5.70624	0.56537	0.52059
538	2011-01-01	22.9305	0.38892	0.144811	0.242914	-0.0492566	0.122762	4.11465	1	2.94444	2.94444	0.4152	0.61533	0.11365	17.323	9.5	8.9147	0.367583	0.0213362	5.76355	云南省	C27	0.545	3.9982	1	0	1	0.0395849	0.0395849	9.3	5.67575	0.0142328	0.0142186	0.025127	2.42432	4.80488	1.74918	4.80488	0.44	0.47452
538	2012-01-01	23.0901	0.341024	0.160215	0.251541	0.0745453	0.209904	4.76797	1	2.99573	2.99573	0.4152	0.575502	0.117366	14.3917	7.9	7.3258	0.324034	0.0169903	5.76355	云南省	C27	0.6497	4.17393	1	0	1	0.0693449	0.0693449	9.68	4.27956	0.017526	0.0175273	0.0280094	1.61114	2.9653	2.15001	6.0293	0.54076	0.62493
538	2013-01-01	23.279	0.299057	0.196027	0.28754	0.0265231	0.155476	5.79604	1	3.04452	3.04452	0.4152	0.572809	0.098577	13.5889	7.8	7.2361	0.284091	0.0149654	5.76355	云南省	C27	0.7081	4.26	1	0	1	0.0626785	0.0626785	7.76	2.27255	0.0207142	0.0207171	0.0438156	1.75913	3.36384	2.73225	6.76208	0.54887	0.48884
538	2014-01-01	23.517	0.308801	0.170919	0.245753	0.0971073	0.189669	4.33311	1	3.09104	3.09104	0.4152	0.536608	0.101104	11.0119	7.3	6.7577	0.241129	0.0676721	5.76355	云南省	C27	0.8109	4.39556	1	0	1	0.0579155	0.0579155	7.96	-0.169015	0.0184978	0.0184995	0.0321695	1.81024	3.45462	1.77759	4.1874	0.55885	0.64791
538	2015-01-01	23.6829	0.298748	0.154668	0.222019	0.112981	0.10225	4.21904	1	3.13549	3.13549	0.4152	0.644788	0.085025	13.3431	6.9	6.3862	0.242399	0.0563492	5.76355	云南省	C27	0.9204	4.52222	1	0	1	0.0641406	0.0641406	8.16	-1.47056	0.0278418	0.0278638	0.0318563	1.78837	3.39824	1.37433	3.39824	0.55113	0.70011
538	2016-01-01	23.9255	0.355604	0.133594	0.199575	0.121398	0.08065	3.58102	1	3.17805	3.17805	0.4152	0.641305	0.072491	11.3331	6.7	6.2157	0.273914	0.0816904	5.76355	云南省	C27			1	0	1	0.0516207	0.0516207	8.37	-0.795411	0.0201445	0.0201368		0.724043	1.44805	0.751565	1.71007	0.55532	0.6991
538	2017-01-01	24.0448	0.345081	0.119816	0.18434	0.0417178	0.084958	4.17157	0	3.21888	3.21888	0.4152	0.707044	0.063004	8.1098	6.9	6.4437	0.271613	0.0734678	5.76355	云南省	C27			1	0	1	0.0459989	0.0459989		0.100772	0.0163469	0.01636	0.0344778	0.786197	1.44805	0.866134	1.71007	0.41567	0.64709
538	2018-01-01	24.137	0.344171	0.113283	0.172847	0.0865706	0.098443	2.87964	0	3.2581	3.2581	0.4152	0.730052	0.056466	6.9911	6.5892	6.0945	0.335325	0.00884633	5.76355	云南省	C27			0	0	0	0.0153099	0.0153099	7.73	-1.43842	0.020766	0.02075	0.036005	0.81073	1.51678	0.81073	1.51678	0.60102	0.64827
538	2019-01-01	24.6284	0.232755	0.080556	0.106857	0.0423848	0.110695	1.72275	0	3.29584	3.29584	0.2514	1.82655	0.04045	8.8823	6.1	5.646	0.193616	0.0391389	5.76355	云南省	C27			0	0	0	0.0146991	0.0146991	7.88	-1.31427	0.0193712	0.0195617	0.0291342	1.07253	1.51678	1.07253	1.51678	0.73321	0.8346
538	2020-01-01	24.7346	0.305607	0.105095	0.144185	0.0693398	0.103763	1.91147	0	3.3322	3.3322	0.2514	1.81374	0.056082	10.0136	2.3476	1.9537	0.283172	0.022435	5.76355	云南省	C27	0.3935	3.6725	0	0	0	0.00448385	0.00448385	8.33	-2.06785	0.021551	0.0217665	0.0354453		0		0	0.74656	0.8596
539	2010-01-01	24.267	0.621799	0.024348	0.062722	0.0183689	0.033306	1.04841	1	2.89037	2.89037	0.4899	0.160093	0.323943	18.9483	10.6	10.0093	0.365776	0.256022	5.93895	广东省	D44	0.5033	3.9186	0	0	0	0.00607225	0.00607225	8.64	2.69215	0.0192667	0.01863	0.0219628	2.64864	5.09402	2.91481	6.44561	0.64964	0.77687
539	2011-01-01	24.3991	0.664351	0.006954	0.019678	0.05139	0.156455	0.988918	1	2.94444	2.94444	0.4899	0.16339	0.37656	17.323	9.5	8.9147	0.387019	0.277332	5.93895	广东省	D44	0.545	3.9982	0	0	0	0.00196699	0.00196699	9.3	3.99708	0.0185837	0.0185915	0.0275559	3.21269	5.93854	2.66511	6.44561	0.64869	0.77075
539	2012-01-01	24.9085	0.665573	0.041263	0.131933	0.119494	1.01703	1.01506	1	2.99573	2.99573	0.6739	0.0789496	0.585145	14.3917	7.9	7.3258	0.370065	0.295508	5.93895	广东省	D44	0.6497	4.17393	0	0	0	0.00647853	0.00647853	9.68	3.35342	0.0188155	0.0187306	0.0363087	0.682783	1.3516	2.36584	5.76351	0.61777	0.77208
539	2013-01-01	24.9416	0.623187	0.065006	0.182615	0.142963	0.045491	0.943839	1	3.04452	3.04452	0.6739	0.0786766	0.611378	13.5889	7.8	7.2361	0.31891	0.304277	5.93895	广东省	D44	0.7081	4.26	0	0	1	0.0696322	0.0696322	7.76	1.00909	0.0162966	0.0162373	0.0258158	0.286965	0.507076	2.69393	5.76351	0.68577	0.859
539	2014-01-01	24.9586	0.597825	0.063192	0.162196	0.121485	-0.05787	1.03129	1	3.09104	3.09104	0.67392	0.0772851	0.566902	11.0119	7.3	6.7577	0.240528	0.357297	5.93895	广东省	D44	0.8109	4.39556	0	0	1	0.10368	0.10368	7.96	1.17482	0.016212	0.016527	0.0270612	3.19643	5.76351	2.62752	5.76351	0.58579	0.88301
539	2015-01-01	24.9988	0.57978	0.065674	0.159642	0.145195	-0.114394	1.04022	1	3.13549	3.13549	0.6739	0.110007	0.616382	13.3431	6.9	6.3862	0.227507	0.352273	5.93895	广东省	D44	0.9204	4.52222	0	0	1	0.125842	0.125842	8.16	0.451438	0.0389194	0.039096	0.0584415	2.77084	5.27716	2.08834	5.27716	0.96817	1.19282
539	2016-01-01	24.9814	0.584921	0.018038	0.043186	0.123163	-0.118283	0.963891	1	3.17805	3.17805	0.6739	0.106889	0.591631	11.3331	6.7	6.2157	0.244531	0.34039	5.93895	广东省	D44			0	0	1	0.161914	0.161914	8.37	1.34511	0.0186435	0.0188606	0.0170787	0.71583	1.29695	1.35126	3.32588	0.76638	0.97036
539	2017-01-01	24.986	0.581694	0.01606	0.038541	0.0517697	0.174712	0.937099	1	3.21888	3.21888	0.6739	0.112728	0.577351	8.1098	6.9	6.4437	0.271142	0.310552	5.93895	广东省	D44			0	0	1	0.10868	0.10868		2.24156	0.0119978	0.0120153	0.0207592	1.20861	2.15235	1.08948	2.15235	0.47001	0.68454
539	2018-01-01	25.0182	0.57019	0.012611	0.029732	0.0818214	0.028702	0.912862	1	3.2581	3.2581	0.6739	0.110646	0.561268	6.9911	6.5892	6.0945	0.263694	0.306496	5.93895	广东省	D44			0	0	1	0.0127212	0.0127212	7.73	1.6628	0.0139495	0.0139752	0.0260579	1.06198	2.02894	1.06198	2.02894	0.60495	0.6903
539	2019-01-01	25.047	0.546989	0.02429	0.055007	0.109613	0.071206	0.872236	1	3.29584	3.29584	0.6739	0.11067	0.510861	8.8823	6.1	5.646	0.260828	0.286161	5.93895	广东省	D44			0	0	1	0.0115148	0.0115148	7.88	1.39051	0.0163971	0.0163878	0.024686	0.332641	0.470426	0.332641	0.470426	0.76392	0.89745
539	2020-01-01	25.1773	0.584238	0.032646	0.075365	0.0730571	-0.035119	0.868008	1	3.3322	3.3322	0.6739	0.113798	0.548968	10.0136	2.3476	1.9537	0.295037	0.2892	5.93895	广东省	D44	0.3935	3.6725	0	0	1	0.0133377	0.0133377	8.33	2.02323	0.0166163	0.0167592	0.0293359		0		0	0.52486	0.63873
540	2010-01-01	23.2406	0.848338	0.060635	0.362413	-0.0277155	1.03492	1.85966	0	2.83321	2.89037	0.41	0.243908	0.006371	18.9483	10.6	10.0093	0.496569	0.351768	5.72989	贵州省	K70	0.5033	3.9186	0	0	1	0.0144177	0.0144177	8.64	4.05192	0.0350993	0.0350982	0.0580856	5.1329	9.996	5.25723	11.848	0.90569	1.22373
540	2011-01-01	23.6142	0.863577	0.03484	0.244259	-0.0912136	0.000784	1.3157	0	2.89037	2.94444	0.41	0.235927	0.166446	17.323	9.5	8.9147	0.709422	0.154156	5.72989	贵州省	K70	0.545	3.9982	0	0	1	0.00709846	0.00709846	9.3	6.84209	0.030142	0.0301537	0.0541837	4.23673	7.61743	4.32648	11.6889	1.26498	1.51125
540	2012-01-01	23.9775	0.89857	0.019966	0.172441	-0.0599436	0.0672	1.2411	0	2.94444	2.99573	0.4153	0.235133	0.113059	14.3917	7.9	7.3258	0.633584	0.264987	5.72989	贵州省	K70	0.6497	4.17393	1	0	1	0.0051077	0.0051077	9.68	6.75634	0.0254494	0.0256017	0.0427946	4.80225	8.87486	4.4235	11.6889	1.20613	1.50063
540	2013-01-01	24.3192	0.899756	0.034699	0.344454	-0.00445183	1.13161	1.10387	0	2.99573	3.04452	0.4125	0.277702	0.078601	13.5889	7.8	7.2361	0.649749	0.250008	5.72989	贵州省	K70	0.7081	4.26	0	0	0	0.00586329	0.00586329	7.76	3.38888	0.0251951	0.0252457	0.0429558	2.08472	4.07143	3.16784	8.63079	1.03139	1.23551
540	2014-01-01	24.4936	0.82405	0.040135	0.283864	0.0368471	0.5035	1.21686	0	3.04452	3.09104	0.3963	0.387079	0.080123	11.0119	7.3	6.7577	0.631378	0.192673	5.72989	贵州省	K70	0.8109	4.39556	1	0	1	0.00358224	0.00358224	7.96	2.77851	0.0247221	0.0252054	0.0394582	1.56231	2.814	3.78719	8.63079	1.23882	1.41891
540	2015-01-01	24.7378	0.766098	0.052924	0.254129	-0.00175719	0.350735	1.43301	0	3.09104	3.13549	0.4178	0.256286	0.060914	13.3431	6.9	6.3862	0.525099	0.240999	5.72989	贵州省	K70	0.9204	4.52222	0	0	1	0.00707548	0.00707548	8.16	2.45799	0.0507559	0.0507639	0.104066	4.42976	8.63079	4.15912	9.19863	0.9777	1.11857
540	2019-01-01	25.5094	0.826794	0.01038	0.056895	0.0884594	-0.110022	1.02136	0	3.2581	3.29584	0.4617	0.168968	0.029661	8.8823	6.1	5.646	0.600299	0.226495	5.72989	贵州省	K70			0	0	1	0.0267472	0.0267472	8.37	2.73366	0.0259402	0.0260551	0.0380761	0.610148	0.86288	0.610148	0.86288	1.27116	1.51187
540	2020-01-01	25.6538	0.843467	0.005498	0.03347	0.0925496	-0.432922	1.00283	0	3.29584	3.3322	0.4617	0.133097	0.025027	10.0136	2.3476	1.9537	0.339162	0.504305	5.72989	贵州省	K70			0	0	1	0.0221123	0.0221123		3.04748	0.0303493	0.0303493	0.0577422		0		0	0.96976	1.18156
541	2010-01-01	21.8638	0.101122	0.088541	0.098256	0.0673249	0.145713	4.06257	0	2.89037	2.94444	0.1347	1.13614	0.218351	18.9483	10.6	10.0093	0.09419	0.00693233	5.93895	广东省	C38			0	0	1	0.0121101	0.0121101	7.73	-0.741931	0.0340253	0.0340553	0.0451132	4.32978	8.42455	3.22678	8.42455	1.13328	1.15015
541	2011-01-01	21.8724	0.100524	0.094611	0.10522	0.0855249	0.155854	2.45849	0	2.94444	2.99573	0.1347	1.0363	0.203793	17.323	9.5	8.9147	0.0931256	0.00739833	5.93895	广东省	C38			0	0	1	-0.0221337	-0.0221337	7.88	-0.15298	0.0225929	0.02258	0.0274878	4.33513	8.42455	3.88167	9.96466	1.19314	1.37649
541	2012-01-01	21.9611	0.130811	0.121211	0.13717	0.126845	-0.026104	1.71644	0	2.99573	3.04452	0.1347	1.04249	0.156352	14.3917	7.9	7.3258	0.12338	0.00743046	5.93895	广东省	C38	0.3935	3.6725	0	0	1	-0.00849122	-0.00849122	8.33	-2.24889	0.0213492	0.0213978	0.0298408	3.0808	5.98715	6.19254	16.217	1.12286	1.38277
541	2013-01-01	21.9393	0.132906	0.073962	0.085194	0.0606906	0.147494	1.80848	0	3.04452	3.09104	0.1347	1.04729	0.140122	13.5889	7.8	7.2361	0.128168	0.00473768	5.93895	广东省	C38	0.5033	3.9186	0	0	1	0.0229922	0.0229922	8.64	-2.44635	0.020616	0.020966	0.0330301	2.92776	5.7103	6.38775	16.217	1.007	1.12731
541	2014-01-01	22.0415	0.171864	0.075006	0.088595	0.0817937	0.214495	2.54101	0	3.09104	3.13549	0.1347	1.10868	0.123978	11.0119	7.3	6.7577	0.148337	0.0235264	5.93895	广东省	C38	0.545	3.9982	0	0	1	0.0642716	0.0642716	9.3	-2.92193	0.028257	0.0282472	0.0641661	8.22588	16.217	6.08319	16.217	0.94249	0.74542
541	2015-01-01	22.523	0.163774	0.007703	0.009245	0.0311369	-0.062563	3.18668	1	3.13549	3.17805	0.1347	1.54219	0.080095	13.3431	6.9	6.3862	0.0974324	0.0663421	5.93895	广东省	C38	0.6497	4.17393	0	0	1	0.0627166	0.0627166	9.68	-0.088901	0.0456316	0.0455833	0.0652971	8.33096	16.217	6.02216	16.217	1.06744	1.17733
541	2016-01-01	22.5316	0.179453	0.17669	0.213303	0.0475362	0.170266	2.01774	1	3.17805	3.21888	0.1347	1.69183	0.073114	11.3331	6.7	6.2157	0.144936	0.0345175	5.93895	广东省	C38	0.7081	4.26	0	0	0	0.242425	0.242425	7.76	-2.57758	0.0284436	0.0284439	0.0401163	4.02621	7.99972	4.83852	12.5238	1.20433	1.42588
541	2017-01-01	22.4595	0.15437	0.126668	0.152129	0.0380247	0.12884	2.00035	1	3.21888	3.2581	0.1347	1.69183	0.08519	8.1098	6.9	6.4437	0.13	0.0243698	5.93895	广东省	C38	0.8109	4.39556	0	0	0	0.0503288	0.0503288	7.96	-0.639605	0.0135261	0.0140058	0.0198952	2.56964	5.08204	3.25062	7.7275	0.95147	1.24459
541	2018-01-01	22.4439	0.223124	0.067321	0.082956	0.110589	0.000465	1.39223	1	3.2581	3.29584	0.1347	1.69183	0.091641	6.9911	6.5892	6.0945	0.213696	0.00942805	5.93895	广东省	C38	0.9204	4.52222	0	0	0	0.00536591	0.00536591	8.16	-1.10975	0.0154486	0.0157328	0.0165908	2.27284	4.52406	2.27284	4.52406	0.79767	0.89205
541	2019-01-01	22.5438	0.205303	0.051593	0.06562	0.0822783	-0.122142	1.18848	1	3.29584	3.3322	0.1347	1.69183	0.101994	8.8823	6.1	5.646	0.183083	0.0222205	5.93895	广东省	C38			0	0	1	0.0338127	0.0338127	8.37	-1.65579	0.0135792	0.0136929	0.0152817	1.87062	2.64545	1.87062	2.64545	0.75378	0.8578
541	2020-01-01	22.8656	0.259076	0.042964	0.057107	0.046345	0.122046	1.14657	1	3.3322	3.3673	0.1347	1.99051	0.080488	10.0136	2.3476	1.9537	0.210256	0.0488201	5.93895	广东省	C38			0	0	1	0.0240669	0.0240669		0.129255	0.0236757	0.0238948	0.0567415		0		0	0.60359	0.70122
543	2010-01-01	23.265	0.58094	0.014167	0.031112	0.0296958	0.137864	0.996005	1	2.89037	2.89037	0.5454	0.179063	0.387586	18.9483	10.6	10.0093	0.312643	0.268297	5.8584	安徽省	D44			1	1	0	0.0162905	0.0162905	6.72	2.65676	0.0209828	0.0209741	0.0246109	2.24917	4.44402	4.16793	9.50854	0.91426	1.1056
543	2011-01-01	23.4158	0.667547	-0.006612	-0.017751	0.0129585	0.36099	0.931854	1	2.94444	2.94444	0.5454	0.1569	0.538009	17.323	9.5	8.9147	0.249152	0.418395	5.8584	安徽省	D44			1	0	0	0.0278219	0.0278219	6.91	4.47529	0.0282547	0.0282536	0.0499435	4.75764	9.50854	4.14114	9.50854	1.16387	1.34467
543	2012-01-01	23.5704	0.670248	0.0235	0.070946	0.0858637	0.484349	1.0133	1	2.99573	2.99573	0.5454	0.173488	0.660296	14.3917	7.9	7.3258	0.248867	0.421381	5.8584	安徽省	D44	0.2445	3.19663	1	0	1	0.0310457	0.0310457	7.33	3.6837	0.0243283	0.0243315	0.0415115	2.68948	5.06452	2.57359	5.06452	0.95916	1.18078
543	2013-01-01	23.8066	0.543037	0.090711	0.22784	0.151534	0.643932	0.917426	1	3.04452	3.04452	0.4269	0.396276	0.670837	13.5889	7.8	7.2361	0.22597	0.317067	5.8584	安徽省	D44	0.3103	3.43495	1	0	1	0.0358598	0.0358598	7.47	0.386698	0.0163895	0.016351	0.0238135	0.550464	0.962924	3.43	7.6829	0.7437	0.93342
543	2014-01-01	23.858	0.455475	0.072853	0.145163	0.15384	0.023751	1.04272	1	3.09104	3.09104	0.4269	0.256376	0.60535	11.0119	7.3	6.7577	0.172495	0.282981	5.8584	安徽省	D44	0.3426	3.53398	1	0	1	0.0198732	0.0198732	8.09	0.579319	0.018191	0.0184032	0.03073	2.57546	4.85716	3.19341	7.66363	0.78031	1.09172
543	2015-01-01	23.8491	0.424879	0.08658	0.154675	0.13983	-0.121911	1.08819	1	3.13549	3.13549	0.4269	0.17942	0.576413	13.3431	6.9	6.3862	0.231684	0.193195	5.8584	安徽省	D44	0.4013	3.69212	1	0	1	0.0290792	0.0290792	8.96	-0.116558	0.0356218	0.0355802	0.0361515	3.87727	7.66363	2.82304	7.66363	0.95719	1.15818
543	2016-01-01	24.0223	0.450682	0.048863	0.087083	0.071645	-0.058796	0.953714	1	3.17805	3.17805	0.4269	0.171512	0.458883	11.3331	6.7	6.2157	0.241725	0.208957	5.8584	安徽省	D44	0.4248	3.74903	1	0	0	0.0239949	0.0239949	7.56	1.22485	0.023119	0.0232445	0.026851	1.51522	2.80647	1.67486	4.28235	0.92676	1.13553
543	2017-01-01	24.0022	0.480776	0.002957	0.005533	0.0372704	0.14802	0.819329	1	3.21888	3.21888	0.4269	0.175937	0.522546	8.1098	6.9	6.4437	0.243314	0.237463	5.8584	安徽省	D44	0.4793	3.86974	1	0	0	0.021451	0.021451	7.67	2.26707	0.0101552	0.0101757	0.0171376	2.14612	4.28235	1.93186	4.28235	0.72078	0.97019
543	2018-01-01	24.0871	0.501899	0.023073	0.0454	0.0473133	0.09904	0.798647	1	3.2581	3.2581	0.4281	0.167511	0.608318	6.9911	6.5892	6.0945	0.280456	0.221442	5.8584	安徽省	D44	0.5304	3.97105	1	0	1	0.0686373	0.0686373	7.8	1.85037	0.0196052	0.019598	0.0347274	0.99	1.88894	0.99	1.88894	0.74099	0.82403
543	2019-01-01	24.2167	0.4456	0.034271	0.064898	0.081078	0.19944	0.814639	1	3.29584	3.29584	0.5493	0.136958	0.502057	8.8823	6.1	5.646	0.238207	0.207392	5.8584	安徽省	D44			1	0	1	0.229838	0.229838	7.62	1.17693	0.0179177	0.0179025	0.0328466	0.304357	0.430426	0.304357	0.430426	0.75376	0.87129
543	2020-01-01	24.2405	0.425592	0.039908	0.070693	0.0875501	0.040999	0.768451	1	3.3322	3.3322	0.541	0.102004	0.453942	10.0136	2.3476	1.9537	0.24823	0.177362	5.8584	安徽省	D44			0	0	1	-0.000871677	-0.000871677		1.2853	0.0148854	0.0150659	0.0226856		0		0	0.67	0.80255
544	2010-01-01	20.7203	0.410177	0.084654	0.133779	0.138697	0.106035	2.18729	0	2.89037	2.89037	0.3318	0.770004	0.140619	18.9483	10.6	10.0093	0.269759	0.140418	5.83133	河南省	C30			0	0	1	-0.00278624	-0.00278624		1.10141	0.0317956	0.0317956	0.046344	1.80644	3.56336	58.8401	134.027	1.22691	1.34264
544	2011-01-01	21.0393	0.508813	0.068947	0.129428	0.0290825	0.226295	2.64034	0	2.94444	2.94444	0.3318	0.76199	0.199702	17.323	9.5	8.9147	0.237264	0.271548	5.83133	河南省	N78	0.1643	2.79911	0	0	1	-0.0049649	-0.0049649		4.28955	0.0235282	0.0235282	0.0387441	76.3728	134.027	58.266	134.027	1.05408	1.23376
544	2012-01-01	21.0811	0.456757	0.072261	0.139564	0.0549316	0.069389	2.18632	1	2.99573	2.99573	0.3244	0.786361	0.24428	14.3917	7.9	7.3258	0.25694	0.199817	5.83133	河南省	D46	0.2027	3.00914	1	0	1	-0.0126195	-0.0126195		3.82213	0.021499	0.021499	0.029758	76.2083	134.027	58.2589	134.027	1.06978	1.28635
544	2013-01-01	21.3398	0.544197	0.036493	0.073887	0.0452788	0.167136	2.16173	1	3.04452	3.04452	0.3152	0.814094	0.244162	13.5889	7.8	7.2361	0.405874	0.138323	5.83133	河南省	D46	0.2219	3.09964	1	0	1	-0.0247774	-0.0247774		2.37624	0.0259031	0.0259031	0.048059	73.9419	129.868	57.7088	130.402	1.096	1.10491
544	2015-01-01	21.6065	0.588091	0.043904	0.108989	0.18147	-0.103758	2.73257	1	3.13549	3.13549	0.292	1.02296	0.281883	13.3431	6.9	6.3862	0.366947	0.221144	5.83133	河南省	D46	0.257	3.24649	1	0	1	-0.00253838	-0.00253838		0.552361	0.0492377	0.0492356	0.0813636	2.21247	4.20611	2.12559	5.40186	1.14082	1.3337
544	2016-01-01	22.5484	0.152379	0.051703	0.065058	0.0383573	0.807481	1.40345	1	3.17805	3.17805	0.5662	0.329349	0.46239	11.3331	6.7	6.2157	0.0570792	0.0953002	5.83133	河南省	D46	0.2803	3.33328	1	0	1	-0.00184941	-0.00184941		-0.030524	0.0250182	0.0250094	0.0331962	0.755726	1.49969	2.23573	5.66547	0.9639	1.14865
544	2017-01-01	22.6344	0.175362	0.049892	0.059705	0.0524756	0.042194	1.30502	1	3.21888	3.21888	0.6873	0.0970647	0.435359	8.1098	6.9	6.4437	0.0998189	0.0755431	5.83133	河南省	D46	0.3196	3.46449	1	0	1	0.00290353	0.00290353		-0.784821	0.017013	0.0170073	0.034783	1.0852	2.1086	2.53942	5.66547	0.7942	1.05887
544	2018-01-01	22.9301	0.330266	0.052431	0.071256	0.0309283	0.051944	0.932613	1	3.2581	3.2581	0.6873	0.139038	0.331422	6.9911	6.5892	6.0945	0.199306	0.13096	5.83133	河南省	D46	0.3614	3.5874	1	0	1	0.0059414	0.0059414		-0.581703	0.0228213	0.0229982	0.0542895	3.11012	5.66547	3.11012	5.66547	0.87318	0.94262
544	2019-01-01	23.1105	0.40869	0.047875	0.076356	0.0707962	0.693955	0.969306	1	3.29584	3.29584	0.6873	0.146397	0.280842	8.8823	6.1	5.646	0.150741	0.257948	5.83133	河南省	D46			1	0	1	0.0121266	0.0121266		0.335351	0.0267339	0.0269833	0.0364385	4.0061	5.66547	4.0061	5.66547	1.11873	1.30559
544	2020-01-01	23.5075	0.576077	0.038231	0.077829	0.0375746	0.235687	0.998159	1	3.3322	3.3322	0.6873	0.119924	0.164562	10.0136	2.3476	1.9537	0.245552	0.330525	5.83133	河南省	D46			1	0	1	0.0320915	0.0320915		1.60966	0.021416	0.0214873	0.0346788		0		0	0.8469	0.97297
545	2013-01-01	20.8832	0.357445	0.081052	0.134354	0.140574	7.53611	1.6823	0	3.04452	3.09104	0.4616	0.333647	0.486355	13.5889	7.8	7.2361	0.236429	0.121016	5.73093	吉林省	C26			1	0	1	-0.00144536	-0.00144536	4.94	0.29622	0.0924617	0.0924617		2.04976	3.95881	2.19039	5.45965	1.08344	0.91665
545	2014-01-01	21.4721	0.231992	0.025364	0.03507	0.037424	-0.127292	1.69452	0	3.09104	3.13549	0.373	0.418395	0.260554	11.0119	7.3	6.7577	0.170872	0.0611201	5.73093	吉林省	C26			1	0	0	-0.00170693	-0.00170693	5.08	0.506154	0.0250399	0.0250399	0.0498698	2.23804	4.40241	1.69428	4.40241	1.27926	1.13428
545	2015-01-01	21.6494	0.300855	0.056552	0.077412	0.0266839	-0.034113	2.71427	0	3.13549	3.17805	0.373	0.274138	0.235227	13.3431	6.9	6.3862	0.248417	0.0524385	5.73093	吉林省	C26	0.0237	0.86289	1	0	0	9.74223e-05	9.74223e-05	4.39	0.837628	0.0373742	0.0373742	0.0518676	2.21651	4.40241	1.67966	4.40241	0.90138	0.85149
545	2016-01-01	21.715	0.294113	0.046278	0.065864	-0.047997	0.473607	2.38133	0	3.17805	3.21888	0.373	0.139568	0.467728	11.3331	6.7	6.2157	0.248579	0.0455346	5.73093	吉林省	C26	0.086	2.15176	1	0	0	0.000497154	0.000497154	4.45	2.07122	0.0307489	0.0307216	0.0333216	1.34262	2.65157	4.86004	11.9021	1.19408	1.43462
545	2017-01-01	21.7357	0.271909	0.060874	0.084889	0.093227	0.664326	2.0595	0	3.21888	3.2581	0.373	0.105416	0.444376	8.1098	6.9	6.4437	0.234927	0.0369823	5.73093	吉林省	C26	0.12	2.48491	1	0	0	0.00080668	0.00080668	4.81	0.035034	0.0216294	0.0216248	0.0422872	0.84937	1.69288	5.59138	11.9021	1.35284	1.73216
545	2018-01-01	21.8632	0.34333	0.034716	0.050305	-0.112249	0.065258	1.32202	0	3.2581	3.29584	0.373	0.104848	0.376391	6.9911	6.5892	6.0945	0.317689	0.0256405	5.73093	吉林省	C26	0.166	2.8094	1	0	0	0.000632271	0.000632271	4.43	3.53796	0.0194737	0.0194642	0.0319183	6.19288	11.1778	6.19288	11.1778	0.98211	1.07943
545	2019-01-01	21.8518	0.32825	0.008045	0.012113	-0.000680532	0.016314	1.29043	0	3.29584	3.3322	0.373	0.108419	0.380915	8.8823	6.1	5.646	0.302595	0.0256549	5.73093	吉林省	C26	0.1946	2.96836	1	0	0	0.00400179	0.00400179	4	1.98981	0.0223104	0.0223104	0.0353239	7.90391	11.1778	7.90391	11.1778	0.96464	1.09203
545	2020-01-01	21.7837	0.37427	-0.083702	-0.128867	0.0615346	-0.026943	1.54785	0	3.3322	3.3673	0.3426	0.129572	0.38954	10.0136	2.3476	1.9537	0.352648	0.0216215	5.73093	吉林省	C26	0.2408	3.18138	1	0	0	0.00298353	0.00298353	4.29	1.60606	0.0300879	0.0300998	0.0782159		0		0	0.88709	1.04293
546	2010-01-01	20.0011	0.678716	0.004083	0.011858	0.00778103	-0.752395	4.66708	1	2.89037	2.89037	0.1365	1.05729	0.003512	18.9483	10.6	10.0093	0.551859	0.126858	5.73093	吉林省	K70	0.3031	3.41148	1	0	0	0.00611467	0.00611467	4.36	4.46271	0.0298571	0.0298571	0.0660169	2.47609	4.77283	3.32952	7.18128	0.88367	0.92672
546	2011-01-01	19.8657	0.585151	0.048841	0.133846	0.0687668	1.21047	3.03129	1	2.94444	2.94444	0.1365	1.00238	0.005351	17.323	9.5	8.9147	0.543731	0.04142	5.73093	吉林省	K70			1	0	0	-0.00211712	-0.00211712	5.16	5.37713	0.0265158	0.0265158	0.038513	2.98692	5.93863	3.06658	8.03427	1.05621	1.19001
546	2012-01-01	19.8627	0.573679	0.012769	0.030361	0.14961	-0.323762	3.10108	0	2.99573	2.99573	0.1365	1.02172	0.037113	14.3917	7.9	7.3258	0.516879	0.0568006	5.73093	吉林省	K70			1	0	0	-0.00708388	-0.00708388		4.38709	0.0310677	0.0310677	0.0586106	3.42542	5.93863	3.01657	8.03427	1.14607	1.34597
546	2013-01-01	19.4857	0.301097	0.05823	0.108392	-0.0696588	-0.246847	3.452	0	3.04452	3.04452	0.1365	1.02402	0.103745	13.5889	7.8	7.2361	0.253495	0.0476024	5.73093	吉林省	K70			1	0	1	0.0357683	0.0357683	7.73	4.06091	0.0228536	0.0228536	0.0342731	1.21318	2.1069	2.0592	5.72031	0.9399	1.07022
546	2014-01-01	22.1317	0.581223	0.06145	0.153984	0.0404629	14.3528	1.1705	0	3.09104	3.09104	0.4105	0.667192	0.679839	11.0119	7.3	6.7577	0.467616	0.113607	5.73093	吉林省	C30			1	0	1	0.0419845	0.0419845	7.88	2.62429	0.0211908	0.0211908	0.0463031	1.2779	2.30638	2.13378	5.72031	1.05876	0.86627
546	2015-01-01	22.199	0.543304	0.068586	0.156456	0.0638702	0.358047	1.62446	0	3.13549	3.13549	0.4105	0.576735	0.556152	13.3431	6.9	6.3862	0.434021	0.109283	5.73093	吉林省	C30	0.3935	3.6725	1	0	1	0.061202	0.061202	8.33	1.95983	0.0462901	0.0462901	0.0854141	2.87797	5.72031	2.19711	5.72031	1.12185	1.19302
546	2016-01-01	22.3564	0.544929	0.069002	0.151526	-0.00470339	0.160219	1.39581	0	3.17805	3.17805	0.4096	0.542943	0.552085	11.3331	6.7	6.2157	0.383794	0.161134	5.73093	吉林省	C30	0.5033	3.9186	1	0	1	0.0612008	0.0612008	8.64	0.42477	0.0295847	0.0295847	0.0480615	1.70931	3.41393	2.78662	7.46068	1.06976	1.28058
546	2017-01-01	22.8015	0.516107	0.061316	0.129731	0.0367811	1.34435	1.87851	0	3.21888	3.21888	0.3746	0.443752	0.419421	8.1098	6.9	6.4437	0.396431	0.119677	5.73093	吉林省	C30	0.545	3.9982	1	0	1	0.0621465	0.0621465	9.3	2.19549	0.028573	0.0289814	0.0548863	2.10685	4.20456	3.21767	7.46068	1.2761	1.75148
546	2018-01-01	22.8533	0.493778	0.054277	0.109573	0.0642618	0.571742	1.21421	0	3.2581	3.2581	0.3746	0.459804	0.433994	6.9911	6.5892	6.0945	0.406447	0.0873306	5.73093	吉林省	N77	0.6497	4.17393	1	0	1	0.0614814	0.0614814	9.68	1.80871	0.0233338	0.0233145	0.0492541	2.81169	5.59858	2.81169	5.59858	0.7353	0.76409
546	2019-01-01	22.9371	0.464441	0.065914	0.126392	0.0701317	0.024728	1.23351	0	3.29584	3.29584	0.3245	0.554119	0.438624	8.8823	6.1	5.646	0.390143	0.0742975	5.73093	吉林省	N77	0.7081	4.26	1	0	1	0.0603894	0.0603894	7.76	1.66576	0.0191969	0.0191861	0.026898	2.30243	3.25613	2.30243	3.25613	0.71177	0.80028
546	2020-01-01	23.0062	0.460148	0.050972	0.094783	0.0574037	0.061226	1.0079	0	3.3322	3.3322	0.3245	0.443363	0.411373	10.0136	2.3476	1.9537	0.376181	0.0839666	5.73093	吉林省	N77	0.8109	4.39556	1	0	1	0.0480133	0.0480133	7.96	1.79592	0.0242687	0.0242637	0.0488973		0		0	0.72015	0.83442
547	2010-01-01	21.3515	0.280524	0.028914	0.040738	0.0527261	0.164389	1.89935	0	2.89037	2.89037	0.1996	0.328672	0.068309	18.9483	10.6	10.0093	0.211791	0.068733	5.9405	福建省	C39	0.9204	4.52222	1	0	1	0.0492725	0.0492725	8.16	1.43587	0.0333147	0.0333147	0.0531524	1.32508	2.41259	1.26479	3.34409	1.26368	1.31329
547	2011-01-01	21.5027	0.244076	0.066161	0.089519	0.0268392	-0.085663	1.34475	0	2.94444	2.94444	0.2454	0.558179	0.040897	17.323	9.5	8.9147	0.173429	0.0706469	5.9405	福建省	C39			1	0	1	0.0419043	0.0419043	8.37	1.36726	0.0254563	0.0254875	0.0464449	0.625148	1.18801	1.43723	3.7523	1.1579	1.30337
547	2012-01-01	21.673	0.318555	0.061552	0.086024	0.0027577	0.036216	1.33757	0	2.99573	2.99573	0.2215	0.532687	0.033903	14.3917	7.9	7.3258	0.0999016	0.218654	5.9405	福建省	C39			1	0	1	0.0391302	0.0391302		1.73046	0.0239099	0.0239082	0.040421	0.595197	1.18801	1.45934	3.7523	1.18668	1.43574
547	2013-01-01	21.7661	0.373312	0.057751	0.088467	-0.0396902	0.265828	1.43341	0	3.04452	3.04452	0.2164	0.514243	0.054009	13.5889	7.8	7.2361	0.181231	0.192081	5.9405	福建省	C39			1	0	1	0.00345975	0.00345975	3.53	0.720656	0.0217388	0.0217601	0.0298635	2.00339	3.7523	1.45394	3.7523	1.01834	1.11776
547	2014-01-01	21.9711	0.300708	0.072534	0.108796	0.0380392	0.596533	3.6015	0	3.09104	3.09104	0.1905	0.662993	0.053922	11.0119	7.3	6.7577	0.135481	0.165227	5.9405	福建省	C39			1	0	1	0.0027457	0.0027457	3.59	1.27953	0.044144	0.0440151	0.106148	1.54707	3.09305	2.38773	6.36119	1.338	0.79776
547	2015-01-01	22.638	0.189144	0.058774	0.072691	0.0252633	0.311624	2.8704	1	3.13549	3.13549	0.0812	2.82585	0.035584	13.3431	6.9	6.3862	0.123462	0.0656821	5.9405	福建省	C39	0.0145	0.371564	1	0	1	0.0302569	0.0302569	4.33	-10.1647	0.052734	0.052734	0.110967	0.979567	1.76581	4.16705	10.1009	1.25034	1.32855
547	2018-01-01	22.9563	0.22516	0.059203	0.0779	0.020016	0.411457	1.30621	1	3.2581	3.2581	0.0742	2.7145	0.066003	6.9911	6.5892	6.0945	0.219479	0.00568056	5.9405	福建省	C39	0.0732	1.99061	1	0	1	0.0243898	0.0243898	4.49	0.164968	0.027752	0.027752	0.0467384	2.11569	3.73967	2.11569	3.73967	1.18551	1.30314
547	2019-01-01	23.1084	0.24599	0.07158	0.093736	0.00357203	0.148888	1.51942	1	3.29584	3.29584	0.0899	1.99272	0.065154	8.8823	6.1	5.646	0.241096	0.00489422	5.9405	福建省	C39	0.1085	2.38417	1	0	1	0.00952476	0.00952476	4.81	1.07269	0.0252516	0.0252516	0.0442778	0.109814	0.155301	0.109814	0.155301	0.94141	1.04644
547	2020-01-01	23.2438	0.248536	0.07496	0.099594	0.0156655	0.098233	3.10142	1	3.3322	3.3322	0.0943	1.91549	0.054498	10.0136	2.3476	1.9537	0.244074	0.00446174	5.9405	福建省	C39	0.1566	2.75111	1	0	1	0.0106136	0.0106136	4.52	1.67077	0.0346269	0.0346035	0.0581512		0		0	1.41651	1.54815
548	2010-01-01	21.5138	0.329299	0.045771	0.068349	0.00146768	0.504153	1.75572	1	2.89037	2.89037	0.3031	0.04391	0.127796	18.9483	10.6	10.0093	0.257672	0.0716262	5.80524	湖南省	G58	0.1901	2.94497	1	0	1	0.0453917	0.0451253	4.6	1.58229	0.0259542	0.0259542	0.0391547	2.9608	5.90288	7.44028	19.93	0.93324	1.07236
548	2011-01-01	21.4527	0.277067	0.03158	0.045373	0.0555067	-0.190458	1.16049	1	2.94444	2.94444	0.3031	0.0354777	0.13664	17.323	9.5	8.9147	0.276819	0.000248239	5.80524	湖南省	G58	0.2457	3.20153	1	0	1	0.132177	0.120915	4.94	1.93823	0.0217228	0.0217064	0.0256877	5.48125	10.9514	7.43451	19.93	1.09371	1.3088
548	2012-01-01	21.4933	0.292067	0.019153	0.026776	0.0326611	-0.142323	1.23157	1	2.99573	2.99573	0.3031	0.0374835	0.121914	14.3917	7.9	7.3258	0.260344	0.0317235	5.80524	湖南省	G54	0.3057	3.42002	1	0	1	0.191342	0.14871	4.99	1.70944	0.0268202	0.0268202	0.0476829	9.98126	19.93	7.10086	19.93	1.06808	1.26563
548	2013-01-01	21.3871	0.228587	0.009572	0.012971	0.0520211	-0.044031	1.45442	1	3.04452	3.04452	0.3031	0.104747	0.125713	13.5889	7.8	7.2361	0.202451	0.0261356	5.80524	湖南省	G54			1	0	1	0.152267	0.0903491	4.95	0.891913	0.0298728	0.0298494	0.0581203	9.96599	19.93	7.32482	19.93	0.98971	1.10386
548	2014-01-01	21.3872	0.219023	0.009988	0.012868	0.126838	-0.071085	2.19029	1	3.09104	3.09104	0.3031	0.124726	0.132832	11.0119	7.3	6.7577	0.218758	0.00026505	5.80524	湖南省	G54			1	0	1	0.343234	0.104456		-0.144064	0.0255558	0.0255558	0.0560802	6.15529	11.4013	6.16575	15.4928	1.03558	0.95957
548	2015-01-01	21.4452	0.273105	0.00373	0.004953	0.0382088	-0.110867	3.19549	1	3.13549	3.13549	0.3031	0.110329	0.113719	13.3431	6.9	6.3862	0.271929	0.00117559	5.80524	湖南省	G54			0	0	0	-0.0010274	-0.0010274	7.73	1.16602	0.0513285	0.0513153	0.08588	2.41462	4.76091	2.31924	5.77092	1.17616	1.28023
548	2016-01-01	21.5883	0.348942	0.022562	0.032877	0.0983831	0.156394	2.04941	1	3.17805	3.17805	0.3031	0.175158	0.124982	11.3331	6.7	6.2157	0.347999	0.000943682	5.80524	湖南省	G54			0	0	0	-0.00331484	-0.00331484	7.88	-0.108524	0.0304697	0.0304697	0.0476559	2.13135	4.0915	1.8445	4.25036	1.22395	1.47539
548	2017-01-01	21.4563	0.21483	0.054788	0.076767	0.127313	3.59081	1.81223	1	3.21888	3.21888	0.3031	0.141977	0.148263	8.1098	6.9	6.4437	0.213867	0.000962664	5.80524	湖南省	G54	0.3935	3.6725	0	0	0	-0.00499064	-0.00499064	8.33	-0.392521	0.0221047	0.0221221	0.0447401	1.41209	2.78905	1.35541	2.94792	1.29579	1.66242
548	2018-01-01	21.4804	0.231998	0.014633	0.018845	0.0305143	-0.692368	1.25747	1	3.2581	3.2581	0.3231	0.0706084	0.131934	6.9911	6.5892	6.0945	0.23117	0.000828247	5.80524	湖南省	G54	0.5033	3.9186	0	0	0	-0.0016745	-0.0016745	8.64	0.034213	0.0252685	0.0252814	0.0463133	1.65802	2.94792	1.65802	2.94792	0.90866	0.97224
548	2019-01-01	21.5467	0.265587	0.020725	0.02761	-0.0302411	-0.036384	1.18364	1	3.29584	3.29584	0.3231	0.079243	0.118086	8.8823	6.1	5.646	0.264916	0.000670832	5.80524	湖南省	G54	0.545	3.9982	0	0	0	-0.00311733	-0.00311733	9.3	1.87656	0.0176231	0.0176363	0.0184925	2.08449	2.94792	2.08449	2.94792	1.02297	1.16361
548	2020-01-01	21.5403	0.20753	0.036821	0.048236	-0.0535966	0.515067	1.10068	1	3.3322	3.3322	0.3231	0.0697357	0.097154	10.0136	2.3476	1.9537	0.206959	0.00057023	5.80524	湖南省	G54	0.6497	4.17393	1	0	0	-0.0100363	-0.0100363	9.68	1.57525	0.0221288	0.0221288	0.0371466		0		0	0.71524	0.80973
550	2010-01-01	23.1425	0.444496	0.178887	0.312261	0.241834	0.511319	2.29722	1	2.89037	2.89037	0.4103	0.836629	0.201017	18.9483	10.6	10.0093	0.423736	0.0207602	5.83074	江西省	C36	0.7081	4.26	1	0	0	-0.00845324	-0.00845324	7.76	-2.01355	0.0276254	0.027661	0.048651	3.15931	6.16759	2.8282	7.45019	1.0015	1.16704
550	2011-01-01	23.193	0.37164	0.164877	0.278108	0.0970831	0.107123	1.59626	1	2.94444	2.94444	0.4103	0.853665	0.192893	17.323	9.5	8.9147	0.354784	0.0168565	5.83074	江西省	C36	0.8109	4.39556	1	0	0	0.0028873	0.0028873	7.96	0.449939	0.0231072	0.0233343	0.0423807	1.59837	3.17715	1.33785	3.17715	0.92784	1.10006
550	2012-01-01	23.2967	0.375408	0.1233	0.197205	0.172824	0.001014	1.45982	1	2.99573	2.99573	0.4103	0.864655	0.175578	14.3917	7.9	7.3258	0.359481	0.0159267	5.83074	江西省	C36	0.9204	4.52222	1	0	0	-0.00686888	-0.00686888	8.16	-0.857576	0.0199599	0.0202726	0.0372946	1.66683	3.17715	2.60524	6.08764	0.95437	1.25001
550	2013-01-01	23.5256	0.443279	0.116066	0.197798	0.190892	0.195425	1.71556	1	3.04452	3.04452	0.4103	0.85737	0.260143	13.5889	7.8	7.2361	0.426452	0.0168264	5.83074	江西省	C36			1	0	0	-0.00830703	-0.00830703	8.37	-4.49902	0.0226875	0.0227075	0.0411142	1.60801	3.0225	3.79157	9.03927	0.94254	1.15653
550	2014-01-01	23.6935	0.456394	0.117164	0.213211	0.214913	0.222482	1.68868	1	3.09104	3.09104	0.4103	0.857838	0.228464	11.0119	7.3	6.7577	0.440422	0.0159718	5.83074	江西省	C36			1	0	0	-0.00150158	-0.00150158		-4.18694	0.0258151	0.0257709	0.049948	3.27581	5.93298	4.21972	9.03927	1.016	0.99496
550	2015-01-01	23.7702	0.430844	0.109604	0.19682	0.091463	-0.039526	1.5385	1	3.13549	3.13549	0.4103	0.906346	0.222641	13.3431	6.9	6.3862	0.416571	0.0142733	5.83074	江西省	C36			1	0	1	0.0356722	0.0356722	6.12	-1.96552	0.0386013	0.0386608	0.0532772	4.59271	9.03927	3.64437	9.03927	0.7845	0.93603
550	2016-01-01	23.9217	0.493372	0.057878	0.108077	0.187533	0.085864	1.30629	1	3.17805	3.17805	0.4103	0.901192	0.228154	11.3331	6.7	6.2157	0.484518	0.00885365	5.83074	江西省	C36			1	0	1	0.0481543	0.0481543	6.42	-2.29843	0.0235624	0.024044	0.0373898	1.59472	3.10629	1.14077	3.10629	0.78589	0.96061
550	2017-01-01	23.996	0.52348	0.027161	0.055316	0.0255769	0.176909	0.979944	1	3.21888	3.21888	0.4103	0.901192	0.228796	8.1098	6.9	6.4437	0.513235	0.0102442	5.83074	江西省	C36	0.0507	1.62334	1	0	1	0.0699693	0.0699693	6.25	0.039509	0.0173041	0.0175077	0.0360035	0.605276	1.13796	0.512887	1.13796	0.79445	1.10378
550	2018-01-01	23.8759	0.556152	0.00369	0.008001	-0.00434212	-0.098782	0.940426	1	3.2581	3.2581	0.4103	0.925264	0.242726	6.9911	6.5892	6.0945	0.541489	0.0146637	5.83074	江西省	C36	0.1123	2.41859	1	0	1	0.0439206	0.0439206	6.5	1.26953	0.0215382	0.0242206	0.0427009	0.113109	0.211392	0.113109	0.211392	0.75361	0.87859
550	2019-01-01	23.9137	0.568016	0.006198	0.014158	0.112635	0.032719	0.939066	1	3.29584	3.29584	0.4103	0.903202	0.235178	8.8823	6.1	5.646	0.552473	0.0155436	5.83074	江西省	C36	0.1452	2.67553	1	0	1	0.036129	0.036129	7.4	0.685034	0.0318073	0.0318047	0.0641984	0.124065	0.175455	0.124065	0.175455	1.03244	1.17179
550	2020-01-01	24.0621	0.610204	0.020986	0.051268	0.131216	0.13444	1.06581	1	3.3322	3.3322	0.4103	0.893741	0.183286	10.0136	2.3476	1.9537	0.59045	0.0197544	5.83074	江西省	C36	0.1914	2.95178	1	0	1	0.0316245	0.0316245	6.98	-2.12171	0.0338075	0.033807	0.0598354		0		0	1.15861	1.27776
551	2010-01-01	21.816	0.465396	0.045251	0.08795	0.0474945	0.305407	1.92327	1	2.83321	2.89037	0.337	0.2138	0.2803	18.9483	10.6	10.0093	0.419737	0.045659	5.94441	江苏省	C34	0.2356	3.15955	1	0	1	0.0273908	0.0273908	6.36	2.03089	0.0339705	0.0339705	0.067327	3.94982	7.83759	2.92116	7.83759	1.08826	1.12303
551	2011-01-01	21.875	0.478884	0.02757	0.052249	0.0242258	0.103705	1.22685	1	2.89037	2.94444	0.341	0.258434	0.246446	17.323	9.5	8.9147	0.425501	0.0533837	5.94441	江苏省	S90	0.305	3.41773	1	0	1	0.0275348	0.0275348	6.49	3.10345	0.0193788	0.0193788	0.0368462	2.65949	4.77455	2.5881	6.44989	0.9316	1.04454
[truncated: 26,400 more rows]
