# Supplementary material for: The impact of digital financial development on corporate leverage ratio: The case of a-share listed non-financial enterprises in China’s Shanghai and Shenzhen stock exchanges
Source: PLoS One. 2024 Aug 12;19(8):e0302978. doi: 10.1371/journal.pone.0302978 (PMC11318853; doi:10.1371/journal.pone.0302978)
Supplement: S1 File — (ZIP) [file pone.0302978.s001.zip › S3.do]

 
xtset code year,yearly
encode province ,gen( province1)
drop province 
rename province1 province
encode industry,gen(industry1)
drop industry 
rename industry1 industry

reg lev dfi  i.industry  i.year,r
est store m1
reg lev dfi fix roa cashflow growth tobinq top1 size listage m2 gdp i.industry  i.year,r
est store m2
reg slev dfi fix roa cashflow growth tobinq top1 size listage m2 gdp i.industry  i.year,r
est store m3
reg llev dfi fix roa cashflow growth tobinq top1 size listage m2 gdp i.industry  i.year,r
est store m4
reg2docx m1 m2 m3 m4 using 4d.docx, indicate("industry=industry*")  scalars(N  r2_a(%9.4f)) replace           //基准回归


ivreghdfe lev  ( dfi = l.dfi l2.dfi  ), absorb(  year industry )r 
est store m0
ivreghdfe lev  fix roa cashflow growth tobinq top1 size listage ( dfi = l.dfi l2.dfi  ), absorb(  year industry )r 
est store m1
ivreghdfe slev  fix roa cashflow growth tobinq top1 size listage ( dfi = l.dfi l2.dfi  ), absorb(  year industry )r 
est store m2
ivreghdfe llev  fix roa cashflow growth tobinq top1 size listage ( dfi = l.dfi l2.dfi  ), absorb(  year industry )r 
est store m3
reg2docx m0 m1 m2 m3  using 43d.docx, indicate("industry=industry*")  scalars(N  r2_a(%9.4f)) replace    //工具变量


reg lev dfi  i.industry  i.year if year!=2015,r
est store m1
reg lev dfi fix roa cashflow growth tobinq top1 size listage m2 gdp i.industry  i.year if year!=2015,r
est store m2
reg slev dfi fix roa cashflow growth tobinq top1 size listage m2 gdp i.industry  i.year if year!=2015,r
est store m3
reg llev dfi fix roa cashflow growth tobinq top1 size listage m2 gdp i.industry  i.year if year!=2015,r
est store m4
reg2docx m1 m2 m3 m4 using 4ffd.docx, indicate("industry=industry*")  scalars(N  r2_a(%9.4f)) replace   //剔除2015年

reg lev l.lev dfi  i.industry  i.year,r
est store m1
reg lev l.lev dfi fix roa cashflow growth tobinq top1 size listage m2 gdp i.industry  i.year,r
est store m2
reg slev l.slev dfi fix roa cashflow growth tobinq top1 size listage m2 gdp i.industry  i.year,r
est store m3
reg llev l.llev dfi fix roa cashflow growth tobinq top1 size listage m2 gdp i.industry  i.year,r
est store m4
reg2docx m1 m2 m3 m4 using 4dgsd.docx, indicate("industry=industry*")  scalars(N  r2_a(%9.4f)) replace   //滞后

xtqreg lev dfi fix roa cashflow growth tobinq top1 size listage m2 gdp i.year ,i(industry)quantile(0.25)
est store m10
xtqreg lev dfi fix roa cashflow growth tobinq top1 size listage m2 gdp i.year ,i(industry)quantile(0.5)
est store m11
xtqreg lev dfi fix roa cashflow growth tobinq top1 size listage m2 gdp i.year,i(industry)quantile(0.75)
est store m12
reg2docx m10 m11 m12 using 分位数.docx, indicate("industry=industry*")   t(%7.2f) scalars(N  r2_a(%9.4f) )  replace   //分位数回归


reg lev dfi c.dfi#soe fix roa cashflow growth tobinq top1 size listage m2 gdp i.industry  i.year,r
est store m1
reg lev dfi c.dfi#sca fix roa cashflow growth tobinq top1 size listage m2 gdp i.industry  i.year,r
est store m2
reg lev dfi c.dfi#pro fix roa cashflow growth tobinq top1 size listage m2 gdp i.industry  i.year,r
est store m3
reg lev dfi c.dfi#hl fix roa cashflow growth tobinq top1 size listage m2 gdp i.industry  i.year,r
est store m4
reg2docx m1 m2 m3 m4 using 4ddjdad.docx, indicate("industry=industry*")  scalars(N  r2_a(%9.4f)) replace      //交互项


//异质性
reg lev dfi  fix roa cashflow growth tobinq top1 size listage m2 gdp i.industry  i.year if 市场化指数<7.35&市场化指数!=. ,r
est store m1
reg lev dfi  fix roa cashflow growth tobinq top1 size listage m2 gdp i.industry  i.year if 市场化指数>=7.35&市场化指数!=.,r
est store m2     
reg lev dfi fix roa cashflow growth tobinq top1 size listage m2 gdp i.industry  i.year if year<2015,r
est store m3
reg lev dfi fix roa cashflow growth tobinq top1 size listage m2 gdp i.industry  i.year if year>=2015,r
est store m4    
reg2docx m1 m2 m3 m4 using 4dgs3d2.docx, indicate("industry=industry*")  scalars(N  r2_a(%9.4f)) replace

//中介效应
reg cost2 dfi fix   growth  size listage roa  m2 tobinq gdp i.industry  i.year,r
est store m1
reg KZ指数 dfi fix   growth  size listage roa  m2 tobinq gdp i.industry  i.year,r
est store m2
reg Idiosyncratic_Risk dfi fix   growth  size listage roa  m2 tobinq gdp i.industry  i.year
est store m3
reg lev cost2 KZ指数 Idiosyncratic_Risk dfi fix   growth  size listage roa  m2 tobinq gdp i.industry  i.year,r
est store m4
reg2docx m1 m2 m3 m4 using 4ddjd2ad.docx, indicate("industry=industry*")  scalars(N  r2_a(%9.4f)) replace 

//bootstrap
xi:bootstrap r(ind_eff) r(dir_eff), reps(50) : sgmediation lev , mv( cost2  ) iv( dfi  ) cv(fix   growth  size listage roa  m2 tobinq gdp i.year i.industry  )
estat bootstrap, percentile bc

xi:bootstrap r(ind_eff) r(dir_eff), reps(50) : sgmediation lev , mv( KZ指数 ) iv( dfi  ) cv(fix   growth  size listage roa  m2 tobinq gdp i.year i.industry  )
estat bootstrap, percentile bc

xi:bootstrap r(ind_eff) r(dir_eff), reps(100) : sgmediation lev , mv( Idiosyncratic_Risk ) iv( dfi  ) cv(fix  growth  size listage roa  m2 gdp i.year i.industry  )
estat bootstrap, percentile bc
